# Supplementary material for: Association of SNPs in LCP1 and CTIF with hearing in 11 year old children: Findings from the Avon Longitudinal Study of Parents and Children (ALSPAC) birth cohort and the G-EAR consortium
Source: BMC Med Genomics. 2015 Aug 12;8:48. doi: 10.1186/s12920-015-0112-2 (PMC4533938; doi:10.1186/s12920-015-0112-2)
Supplement: Additional file 1: — Results for all the SNPs included in the analyses of data from ALSPAC or G-EAR. [file 12920_2015_112_MOESM1_ESM.xlsx]

## Sheet: ALSPAC - All SNPs All
SNP	Gene	Chromosome	Base position	Major allele	Minor allele	Minor allele frequency	LD Block (LCP1 and CTIF only)	Broadband OAE Beta	95% CI (lower)	95% CI (upper)	95% CI	Broadband OAE P-value	1kHz OAE Beta	95% CI (lower)	95% CI (upper)	95% CI	1kHz OAE P value	2kHz OAE Beta	95% CI (lower)	95% CI (upper)	95% CI	2kHz OAE P value	3kHz OAE Beta	95% CI (lower)	95% CI (upper)	95% CI	3kHz OAE P value	4kHz OAE Beta	95% CI (lower)	95% CI (upper)	95% CI	4kHz OAE P value	Low Frequency Beta	95% CI (lower)	95% CI (upper)	95% CI	Low Frequency P value	High Frequency Beta	95% CI (lower)	95% CI (upper)	95% CI	High Frequency P value
rs1000031	CTIF	18	46361441	G	A	0.331845	23	-0.0332767	-0.297715	0.231161	-0.3 to 0.23	0.805137	-0.112664	-0.447285	0.221957	-0.45 to 0.22	0.509217	-0.0409607	-0.359179	0.277258	-0.36 to 0.28	0.800771	-0.146024	-0.49391	0.201863	-0.49 to 0.2	0.410585	-0.115869	-0.467534	0.235795	-0.47 to 0.24	0.51832	0.107258	-0.114094	0.32861	-0.11 to 0.33	0.342184	0.152391	-0.085174	0.389955	-0.11 to 0.33	0.208607
rs1004751	CTIF	18	46103577	C	T	0.0914855	2	-0.0772197	-0.510599	0.35616	-0.51 to 0.36	0.726853	-0.180462	-0.728409	0.367486	-0.73 to 0.37	0.518508	0.117831	-0.404414	0.640075	-0.4 to 0.64	0.658255	-0.108585	-0.678391	0.46122	-0.68 to 0.46	0.708705	-0.378489	-0.953714	0.196737	-0.95 to 0.2	0.197115	0.0274036	-0.334909	0.389716	-0.33 to 0.39	0.882129	-0.19269	-0.582036	0.196657	-0.33 to 0.39	0.331977
rs10048289	CTIF	18	46221997	G	A	0.040342	12	-0.685985	-1.31221	-0.0597612	-1.31 to -0.06	0.0318017	-0.714826	-1.50675	0.0770974	-1.51 to 0.08	0.0768542	-0.814021	-1.56849	-0.0595528	-1.57 to -0.06	0.0344657	-0.609409	-1.43312	0.214302	-1.43 to 0.21	0.146998	-0.561689	-1.39315	0.269772	-1.39 to 0.27	0.185427	0.0026312	-0.5186	0.523862	-0.52 to 0.52	0.992104	0.168226	-0.393019	0.729471	-0.52 to 0.52	0.556816
rs10082532	PCDH15	10	55943673	C	A	0.0370743		0.735321	0.0797009	1.39094	0.08 to 1.39	0.0279434	0.491751	-0.337765	1.32127	-0.34 to 1.32	0.245197	0.831612	0.0419603	1.62126	0.04 to 1.62	0.0390127	0.876672	0.0150049	1.73834	0.02 to 1.74	0.0461437	0.860716	-0.0096316	1.73106	-0.01 to 1.73	0.0525884	-0.0337973	-0.579552	0.511957	-0.58 to 0.51	0.903374	0.0177244	-0.568887	0.604336	-0.58 to 0.51	0.952768
rs1011420	CTIF	18	46282982	A	G	0.477677	15	0.282456	0.0293785	0.535533	0.03 to 0.54	0.0287173	0.319016	-0.0004691	0.6385	0 to 0.64	0.0503371	0.361018	0.0562322	0.665803	0.06 to 0.67	0.0202691	0.319707	-0.0133712	0.652784	-0.01 to 0.65	0.0599283	0.254349	-0.0820199	0.590718	-0.08 to 0.59	0.138284	-0.134038	-0.343489	0.0754142	-0.34 to 0.08	0.209692	0.071567	-0.153345	0.296479	-0.34 to 0.08	0.532779
rs1023943	CTIF	18	46170879	C	T	0.27998	7	-0.105802	-0.386111	0.174506	-0.39 to 0.17	0.459328	-0.0259857	-0.380419	0.328447	-0.38 to 0.33	0.88571	-0.168501	-0.506189	0.169186	-0.51 to 0.17	0.327983	-0.160183	-0.528756	0.208391	-0.53 to 0.21	0.394223	-0.175676	-0.547692	0.196341	-0.55 to 0.2	0.354585	0.0345679	-0.19746	0.266595	-0.2 to 0.27	0.770245	0.0024488	-0.2466	0.251497	-0.2 to 0.27	0.984622
rs1023944	CTIF	18	46170900	T	C	0.27998	7	-0.105802	-0.386111	0.174506	-0.39 to 0.17	0.459328	-0.0259857	-0.380419	0.328447	-0.38 to 0.33	0.88571	-0.168501	-0.506189	0.169186	-0.51 to 0.17	0.327983	-0.160183	-0.528756	0.208391	-0.53 to 0.21	0.394223	-0.175676	-0.547692	0.196341	-0.55 to 0.2	0.354585	0.0345679	-0.19746	0.266595	-0.2 to 0.27	0.770245	0.0024488	-0.2466	0.251497	-0.2 to 0.27	0.984622
rs1039989	CTIF	18	46064594	A	G	0.151259	1	0.141206	-0.207397	0.48981	-0.21 to 0.49	0.427148	0.0207186	-0.420225	0.461663	-0.42 to 0.46	0.926605	0.115489	-0.304626	0.535605	-0.3 to 0.54	0.589941	0.297019	-0.161281	0.755319	-0.16 to 0.76	0.203934	0.0415268	-0.421271	0.504325	-0.42 to 0.5	0.860362	0.0803249	-0.211053	0.371703	-0.21 to 0.37	0.588917	-0.0773655	-0.390446	0.235715	-0.21 to 0.37	0.62809
rs10438977	CTIF	18	46134942	G	A	0.0559694	3	0.196642	-0.344393	0.737678	-0.34 to 0.74	0.476143	0.248761	-0.435652	0.933174	-0.44 to 0.93	0.47613	0.38748	-0.264039	1.039	-0.26 to 1.04	0.243674	-0.155725	-0.867397	0.555947	-0.87 to 0.56	0.66794	-0.207538	-0.925589	0.510513	-0.93 to 0.51	0.570971	0.293214	-0.157017	0.743446	-0.16 to 0.74	0.201753	0.001404	-0.482608	0.485415	-0.16 to 0.74	0.995463
rs10490982	PCDH15	10	56016131	T	C	0.177475		-0.125795	-0.451955	0.200366	-0.45 to 0.2	0.449592	-0.209861	-0.621607	0.201885	-0.62 to 0.2	0.317717	-0.259504	-0.652367	0.13336	-0.65 to 0.13	0.195378	-0.156564	-0.585398	0.272271	-0.59 to 0.27	0.47416	0.0405466	-0.392019	0.473112	-0.39 to 0.47	0.854198	-0.0304349	-0.299822	0.238953	-0.3 to 0.24	0.824722	0.0216528	-0.26708	0.310385	-0.3 to 0.24	0.883123
rs10492449	LCP1/PLS2	13	46755880	T	G	0.313305	3	-0.0291916	-0.298457	0.240074	-0.3 to 0.24	0.831687	-0.0491857	-0.389656	0.291285	-0.39 to 0.29	0.777011	-0.0007052	-0.325119	0.323709	-0.33 to 0.32	0.9966	-0.0157761	-0.369862	0.33831	-0.37 to 0.34	0.930395	0.0700983	-0.287224	0.427421	-0.29 to 0.43	0.700537	0.0862253	-0.136408	0.308858	-0.14 to 0.31	0.447724	-0.0195816	-0.258808	0.219645	-0.14 to 0.31	0.872517
rs10492452	LCP1/PLS2	13	46721562	C	A	0.203622	1	0.253381	-0.0562324	0.562994	-0.06 to 0.56	0.108685	0.287718	-0.103767	0.679204	-0.1 to 0.68	0.14969	0.187544	-0.185549	0.560637	-0.19 to 0.56	0.32442	0.43512	0.0281044	0.842136	0.03 to 0.84	0.0361513	0.574657	0.164006	0.985309	0.16 to 0.99	0.0061057	0.454536	0.196398	0.712675	0.2 to 0.71	0.0005611	0.0409288	-0.236441	0.318298	0.2 to 0.71	0.772376
rs10497305	XIRP2	2	167869403	C	T	0.0398471		-0.0216988	-0.662516	0.619118	-0.66 to 0.62	0.947072	0.0150118	-0.795204	0.825228	-0.8 to 0.83	0.971024	-0.369141	-1.14108	0.402803	-1.14 to 0.4	0.348534	-0.280531	-1.1231	0.562041	-1.12 to 0.56	0.513941	-0.0377104	-0.888217	0.812796	-0.89 to 0.81	0.930731	0.360908	-0.17469	0.896506	-0.17 to 0.9	0.186553	0.424501	-0.150359	0.99936	-0.17 to 0.9	0.147771
rs10497310	XIRP2	2	168009405	A	G	0.0907534		0.0293222	-0.404682	0.463326	-0.4 to 0.46	0.894626	-0.261763	-0.810391	0.286866	-0.81 to 0.29	0.349619	0.0106174	-0.512267	0.533502	-0.51 to 0.53	0.968246	0.274055	-0.296652	0.844762	-0.3 to 0.84	0.346516	0.446171	-0.129666	1.02201	-0.13 to 1.02	0.128818	0.0046523	-0.357123	0.366428	-0.36 to 0.37	0.979888	0.175807	-0.21256	0.564173	-0.36 to 0.37	0.374875
rs10497323	XIRP2	2	168099738	T	C	0.157206		0.0158555	-0.32696	0.358671	-0.33 to 0.36	0.927752	-0.0910356	-0.524468	0.342397	-0.52 to 0.34	0.680514	0.0724878	-0.340525	0.4855	-0.34 to 0.49	0.730786	0.243597	-0.207051	0.694246	-0.21 to 0.69	0.289303	0.40306	-0.0517502	0.85787	-0.05 to 0.86	0.0823787	-0.0731875	-0.357929	0.211554	-0.36 to 0.21	0.614357	0.0744568	-0.231198	0.380112	-0.36 to 0.21	0.632984
rs10502895	CTIF	18	46231438	G	A	0.135157	13	-0.0606598	-0.429605	0.308285	-0.43 to 0.31	0.747204	-0.195208	-0.662048	0.271632	-0.66 to 0.27	0.41237	-0.079421	-0.523755	0.364913	-0.52 to 0.36	0.726027	0.0488781	-0.436495	0.534251	-0.44 to 0.53	0.843496	0.108781	-0.381754	0.599317	-0.38 to 0.6	0.663744	0.111704	-0.193758	0.417167	-0.19 to 0.42	0.47346	0.0414978	-0.286337	0.369332	-0.19 to 0.42	0.804024
rs10502897	DYM	18	46645818	T	C	0.0891528		0.14717	-0.286553	0.580893	-0.29 to 0.58	0.50592	0.153076	-0.39527	0.701422	-0.4 to 0.7	0.584191	0.218141	-0.304387	0.740668	-0.3 to 0.74	0.413126	0.270928	-0.299371	0.841226	-0.3 to 0.84	0.351702	0.320172	-0.255381	0.895726	-0.26 to 0.9	0.275495	-0.0583425	-0.417695	0.301009	-0.42 to 0.3	0.75028	0.0521899	-0.333406	0.437786	-0.42 to 0.3	0.790755
rs10502902	MYO5B	18	47394538	T	C	0.246225		0.0636242	-0.228509	0.355758	-0.23 to 0.36	0.669402	0.106932	-0.262167	0.47603	-0.26 to 0.48	0.570064	0.0142192	-0.337729	0.366167	-0.34 to 0.37	0.936869	-0.0201922	-0.404312	0.363927	-0.4 to 0.36	0.917918	-0.0439458	-0.431716	0.343824	-0.43 to 0.34	0.824175	-0.0469332	-0.289326	0.195459	-0.29 to 0.2	0.704265	-0.0459141	-0.306325	0.214497	-0.29 to 0.2	0.729617
rs10502905	MYO5B	18	47553638	A	G	0.209021		-0.160368	-0.4682	0.147463	-0.47 to 0.15	0.307132	-0.179069	-0.568312	0.210175	-0.57 to 0.21	0.367135	-0.194705	-0.565586	0.176176	-0.57 to 0.18	0.303416	-0.178858	-0.583531	0.225816	-0.58 to 0.23	0.386246	-0.114186	-0.522602	0.29423	-0.52 to 0.29	0.58362	0.01894	-0.233831	0.271711	-0.23 to 0.27	0.883221	0.0744261	-0.196917	0.345769	-0.23 to 0.27	0.59079
rs10509002	PCDH15	10	55668437	T	C	0.0908816		-0.370254	-0.808869	0.0683605	-0.81 to 0.07	0.0980024	-0.0966143	-0.651542	0.458314	-0.65 to 0.46	0.732862	-0.23515	-0.763749	0.293451	-0.76 to 0.29	0.383166	-0.539046	-1.11569	0.0375939	-1.12 to 0.04	0.066915	-0.578594	-1.16051	0.0033233	-1.16 to 0	0.0513221	-0.266851	-0.629925	0.0962236	-0.63 to 0.1	0.149682	-0.194073	-0.583652	0.195506	-0.63 to 0.1	0.328807
rs10509006	PCDH15	10	55922706	A	G	0.264487		0.115284	-0.165952	0.39652	-0.17 to 0.4	0.421626	0.0136431	-0.341968	0.369254	-0.34 to 0.37	0.940044	0.0476304	-0.29122	0.38648	-0.29 to 0.39	0.782877	0.18015	-0.189638	0.549938	-0.19 to 0.55	0.339565	0.261848	-0.111352	0.635048	-0.11 to 0.64	0.169023	-0.0863753	-0.319488	0.146737	-0.32 to 0.15	0.467625	-0.0893775	-0.33971	0.160955	-0.32 to 0.15	0.483993
rs10509013	PCDH15	10	56287101	G	A	0.236662		0.100613	-0.193241	0.394468	-0.19 to 0.39	0.502074	-0.0710093	-0.44254	0.300521	-0.44 to 0.3	0.707888	0.106454	-0.247618	0.460527	-0.25 to 0.46	0.555582	0.0935146	-0.292845	0.479874	-0.29 to 0.48	0.635139	0.219226	-0.170759	0.609212	-0.17 to 0.61	0.270475	0.0667408	-0.177412	0.310893	-0.18 to 0.31	0.592051	0.208133	-0.0539677	0.470233	-0.18 to 0.31	0.119587
rs10520770	DYM	18	46602964	T	C	0.446284		0.0824099	-0.168859	0.333679	-0.17 to 0.33	0.520244	0.094103	-0.223818	0.412024	-0.22 to 0.41	0.561728	0.0880886	-0.214402	0.390579	-0.21 to 0.39	0.568068	0.0079648	-0.322392	0.338321	-0.32 to 0.34	0.962301	0.218465	-0.115154	0.552085	-0.12 to 0.55	0.199267	0.0819877	-0.125604	0.289579	-0.13 to 0.29	0.438806	0.105966	-0.116927	0.328858	-0.13 to 0.29	0.351373
rs10740588	PCDH15	10	56388664	G	T	0.180472		0.130774	-0.19568	0.457228	-0.2 to 0.46	0.43227	0.237467	-0.175329	0.650263	-0.18 to 0.65	0.259449	0.0768485	-0.316618	0.470315	-0.32 to 0.47	0.701795	-0.103335	-0.532916	0.326246	-0.53 to 0.33	0.637226	-0.300775	-0.734137	0.132587	-0.73 to 0.13	0.173673	-0.0908118	-0.360785	0.179162	-0.36 to 0.18	0.509643	-0.0245365	-0.314669	0.265596	-0.36 to 0.18	0.868325
rs10763013	PCDH15	10	55613123	C	T	0.190274		-0.0467851	-0.365044	0.271473	-0.37 to 0.27	0.773198	-0.0938685	-0.496463	0.308726	-0.5 to 0.31	0.647603	-0.0715078	-0.454788	0.311773	-0.45 to 0.31	0.714546	-0.0029698	-0.421268	0.415328	-0.42 to 0.42	0.988895	-0.0619072	-0.484487	0.360672	-0.48 to 0.36	0.773956	-0.035876	-0.302213	0.230461	-0.3 to 0.23	0.791733	-0.00445	-0.290455	0.281555	-0.3 to 0.23	0.975667
rs10763053	PCDH15	10	55786355	T	C	0.487515		0.170887	-0.0776718	0.419445	-0.08 to 0.42	0.177761	0.0740817	-0.240659	0.388822	-0.24 to 0.39	0.644485	0.143411	-0.15636	0.443181	-0.16 to 0.44	0.348327	0.111212	-0.216155	0.43858	-0.22 to 0.44	0.50542	0.203046	-0.127317	0.533408	-0.13 to 0.53	0.228273	0.0039026	-0.203408	0.211213	-0.2 to 0.21	0.970562	0.0192463	-0.20347	0.241962	-0.2 to 0.21	0.865478
rs10763079	PCDH15	10	55935394	A	G	0.402397		-0.0488974	-0.303304	0.20551	-0.3 to 0.21	0.70632	0.0422508	-0.279414	0.363916	-0.28 to 0.36	0.796787	0.0007695	-0.305667	0.307206	-0.31 to 0.31	0.996072	-0.200595	-0.535044	0.133855	-0.54 to 0.13	0.239701	-0.247328	-0.584789	0.0901328	-0.58 to 0.09	0.150818	0.10269	-0.10916	0.31454	-0.11 to 0.31	0.342012	0.175308	-0.0522334	0.40285	-0.11 to 0.31	0.131002
rs10763086	PCDH15	10	55973889	A	G	0.296916		0.0434303	-0.229392	0.316253	-0.23 to 0.32	0.754977	0.0299024	-0.315148	0.374953	-0.32 to 0.37	0.865092	0.0319511	-0.296749	0.360652	-0.3 to 0.36	0.848866	0.145963	-0.212737	0.504664	-0.21 to 0.5	0.425029	0.142518	-0.219664	0.504701	-0.22 to 0.5	0.440462	-0.192451	-0.420855	0.0359522	-0.42 to 0.04	0.098627	-0.128086	-0.373045	0.116874	-0.42 to 0.04	0.305371
rs10763105	PCDH15	10	56151359	C	A	0.122044		-0.0543998	-0.442871	0.334071	-0.44 to 0.33	0.783672	-0.13052	-0.622499	0.36146	-0.62 to 0.36	0.602996	-0.179228	-0.647658	0.289201	-0.65 to 0.29	0.453206	-0.0658824	-0.576569	0.444804	-0.58 to 0.44	0.800333	0.0683165	-0.447606	0.584239	-0.45 to 0.58	0.795173	-0.0513107	-0.372797	0.270176	-0.37 to 0.27	0.754372	-0.226029	-0.569353	0.117296	-0.37 to 0.27	0.196879
rs10763120	PCDH15	10	56375357	A	G	0.180956		-0.111063	-0.436056	0.21393	-0.44 to 0.21	0.50289	-0.293814	-0.704895	0.117266	-0.7 to 0.12	0.161204	-0.156988	-0.548643	0.234668	-0.55 to 0.23	0.431993	-0.185722	-0.613218	0.241773	-0.61 to 0.24	0.394397	0.0187138	-0.412688	0.450116	-0.41 to 0.45	0.932227	-0.0784798	-0.345619	0.188659	-0.35 to 0.19	0.564683	0.0317791	-0.25498	0.318538	-0.35 to 0.19	0.828014
rs10763126	PCDH15	10	56462471	C	A	0.475632		0.14611	-0.104029	0.396248	-0.1 to 0.4	0.252192	0.157595	-0.158974	0.474164	-0.16 to 0.47	0.329113	0.267439	-0.0339301	0.568807	-0.03 to 0.57	0.0819654	0.261746	-0.067279	0.590771	-0.07 to 0.59	0.118916	0.190398	-0.142215	0.52301	-0.14 to 0.52	0.261802	-0.0269827	-0.235043	0.181078	-0.24 to 0.18	0.799318	-0.0298849	-0.253332	0.193562	-0.24 to 0.18	0.793178
rs10763136	PCDH15	10	56511280	T	C	0.451811		0.135055	-0.111915	0.382025	-0.11 to 0.38	0.283722	0.172852	-0.139403	0.485108	-0.14 to 0.49	0.277853	0.134556	-0.163	0.432112	-0.16 to 0.43	0.375356	0.0611732	-0.263617	0.385963	-0.26 to 0.39	0.711944	0.167625	-0.160166	0.495416	-0.16 to 0.5	0.316116	-0.0411186	-0.245761	0.163523	-0.25 to 0.16	0.693664	-0.0472846	-0.26701	0.172441	-0.25 to 0.16	0.673127
rs10775487	CTIF	18	46247143	T	G	0.311781	13	0.0814013	-0.184586	0.347388	-0.18 to 0.35	0.548533	-0.0861161	-0.422321	0.250089	-0.42 to 0.25	0.615561	0.14368	-0.176758	0.464119	-0.18 to 0.46	0.379399	0.182855	-0.166676	0.532386	-0.17 to 0.53	0.30511	0.135613	-0.217117	0.488343	-0.22 to 0.49	0.451025	-0.0900103	-0.310997	0.130977	-0.31 to 0.13	0.424613	-0.20297	-0.440077	0.034137	-0.31 to 0.13	0.0933725
rs10775489	DYM	18	46667299	G	A	0.165657		-0.138663	-0.479523	0.202198	-0.48 to 0.2	0.425166	-0.211267	-0.642201	0.219667	-0.64 to 0.22	0.336518	-0.144813	-0.555434	0.265809	-0.56 to 0.27	0.489331	-0.456861	-0.905311	-0.0084124	-0.91 to -0.01	0.0458566	-0.412654	-0.865437	0.0401298	-0.87 to 0.04	0.0740453	0.189497	-0.088162	0.467155	-0.09 to 0.47	0.180969	0.257917	-0.0392727	0.555107	-0.09 to 0.47	0.0889348
rs10823835	CDH23	10	73489005	G	A	0.389958		0.0926797	-0.164235	0.349594	-0.16 to 0.35	0.479442	0.111666	-0.213243	0.436576	-0.21 to 0.44	0.500462	0.125012	-0.184404	0.434428	-0.18 to 0.43	0.428331	0.177527	-0.160484	0.515538	-0.16 to 0.52	0.303204	-0.0088733	-0.350257	0.33251	-0.35 to 0.33	0.95936	0.101323	-0.11172	0.314365	-0.11 to 0.31	0.351184	-0.107774	-0.336778	0.12123	-0.11 to 0.31	0.356246
rs10823837	CDH23	10	73498910	T	C	0.42205		0.0557126	-0.198923	0.310349	-0.2 to 0.31	0.667971	0.0260884	-0.295907	0.348084	-0.3 to 0.35	0.873795	0.0655292	-0.241133	0.372191	-0.24 to 0.37	0.675274	0.0473961	-0.287097	0.381889	-0.29 to 0.38	0.781174	0.0751383	-0.262567	0.412844	-0.26 to 0.41	0.662696	-0.0814324	-0.291689	0.128824	-0.29 to 0.13	0.447719	0.1456	-0.0806733	0.371873	-0.29 to 0.13	0.207192
rs10825134	PCDH15	10	55625542	C	T	0.168219		-0.0224172	-0.361399	0.316565	-0.36 to 0.32	0.896845	-0.0780858	-0.507171	0.350999	-0.51 to 0.35	0.721265	-0.0803906	-0.489328	0.328547	-0.49 to 0.33	0.699945	0.0242966	-0.421646	0.470239	-0.42 to 0.47	0.914937	0.179133	-0.271066	0.629331	-0.27 to 0.63	0.43537	0.11227	-0.167858	0.392398	-0.17 to 0.39	0.432074	0.0955307	-0.205612	0.396674	-0.17 to 0.39	0.534031
rs10825150	PCDH15	10	55645953	T	C	0.424627		-0.252146	-0.506436	0.0021433	-0.51 to 0	0.0519615	-0.203169	-0.524795	0.118457	-0.52 to 0.12	0.215609	-0.153359	-0.459921	0.153203	-0.46 to 0.15	0.326755	-0.1935	-0.527909	0.14091	-0.53 to 0.14	0.256672	-0.334999	-0.672311	0.0023131	-0.67 to 0	0.051591	-0.0491943	-0.258831	0.160442	-0.26 to 0.16	0.645502	-0.205103	-0.430267	0.0200611	-0.26 to 0.16	0.0741965
rs10825157	PCDH15	10	55657419	C	T	0.342169		-0.307935	-0.572769	-0.043101	-0.57 to -0.04	0.0226829	-0.223407	-0.558601	0.111788	-0.56 to 0.11	0.191382	-0.300956	-0.620247	0.0183357	-0.62 to 0.02	0.0646799	-0.31977	-0.668227	0.0286865	-0.67 to 0.03	0.0720685	-0.419664	-0.771366	-0.0679627	-0.77 to -0.07	0.019364	0.116876	-0.10174	0.335493	-0.1 to 0.34	0.294649	-0.0711751	-0.306099	0.163748	-0.1 to 0.34	0.552567
rs10825168	PCDH15	10	55699797	G	A	0.0104104		0.596285	-0.607041	1.79961	-0.61 to 1.8	0.331342	1.4601	-0.0617514	2.98195	-0.06 to 2.98	0.0600435	0.790692	-0.660067	2.24145	-0.66 to 2.24	0.285333	-0.54093	-2.12358	1.04172	-2.12 to 1.04	0.502828	-0.336314	-1.93429	1.26166	-1.93 to 1.26	0.679898	-0.430414	-1.45124	0.590414	-1.45 to 0.59	0.408511	-0.291463	-1.39232	0.809394	-1.45 to 0.59	0.60375
rs10825203	PCDH15	10	55798117	C	A	0.258756		0.0421656	-0.245624	0.329956	-0.25 to 0.33	0.773931	-0.0321977	-0.396004	0.331609	-0.4 to 0.33	0.862254	-0.0019075	-0.34865	0.344836	-0.35 to 0.34	0.991395	0.174765	-0.203632	0.553161	-0.2 to 0.55	0.365251	0.163802	-0.218143	0.545747	-0.22 to 0.55	0.400497	0.0238943	-0.214047	0.261835	-0.21 to 0.26	0.843937	0.0299591	-0.225577	0.285495	-0.21 to 0.26	0.818223
rs10825219	PCDH15	10	55840376	A	C	0.0473355		0.0006047	-0.595768	0.596978	-0.6 to 0.6	0.998414	-0.538172	-1.29156	0.215212	-1.29 to 0.22	0.161436	0.128928	-0.589675	0.847531	-0.59 to 0.85	0.725037	0.231522	-0.552544	1.01559	-0.55 to 1.02	0.562669	0.029736	-0.761466	0.820938	-0.76 to 0.82	0.941264	0.18359	-0.303375	0.670555	-0.3 to 0.67	0.459878	0.0444844	-0.477888	0.566856	-0.3 to 0.67	0.867417
rs10825225	PCDH15	10	55843473	T	G	0.226788		0.227577	-0.0681351	0.523288	-0.07 to 0.52	0.131419	0.23197	-0.142182	0.606122	-0.14 to 0.61	0.224232	0.2834	-0.0730443	0.639844	-0.07 to 0.64	0.119123	0.202018	-0.186806	0.590841	-0.19 to 0.59	0.308433	0.230425	-0.162242	0.623092	-0.16 to 0.62	0.250003	-0.0953199	-0.341973	0.151334	-0.34 to 0.15	0.448715	0.0869808	-0.177927	0.351889	-0.34 to 0.15	0.5198
rs10825269	PCDH15	10	55955610	C	T	0.130133		0.102367	-0.266565	0.471299	-0.27 to 0.47	0.586469	-0.0996845	-0.566149	0.36678	-0.57 to 0.37	0.675251	0.151146	-0.293331	0.595623	-0.29 to 0.6	0.504998	0.204476	-0.280601	0.689552	-0.28 to 0.69	0.408596	0.213361	-0.276274	0.702997	-0.28 to 0.7	0.39297	0.145888	-0.157474	0.44925	-0.16 to 0.45	0.345838	-0.0375328	-0.363523	0.288457	-0.16 to 0.45	0.821432
rs10825273	PCDH15	10	55968685	C	T	0.15971		-0.149067	-0.492606	0.194472	-0.49 to 0.19	0.394969	-0.189297	-0.624009	0.245416	-0.62 to 0.25	0.393298	-0.281329	-0.695157	0.1325	-0.7 to 0.13	0.182661	-0.194499	-0.645893	0.256895	-0.65 to 0.26	0.39828	-0.172901	-0.629186	0.283384	-0.63 to 0.28	0.457567	-0.129748	-0.415747	0.156251	-0.42 to 0.16	0.373839	0.0973485	-0.209564	0.404261	-0.42 to 0.16	0.534085
rs10825299	PCDH15	10	56062317	C	A	0.140726		-0.276008	-0.636454	0.0844368	-0.64 to 0.08	0.133358	-0.329041	-0.784995	0.126914	-0.78 to 0.13	0.157189	-0.415002	-0.849433	0.0194276	-0.85 to 0.02	0.0611572	-0.279556	-0.753454	0.194342	-0.75 to 0.19	0.24752	-0.187791	-0.666638	0.291055	-0.67 to 0.29	0.442002	0.107073	-0.190099	0.404245	-0.19 to 0.4	0.479997	0.0968881	-0.222222	0.415999	-0.19 to 0.4	0.551717
rs10825321	PCDH15	10	56158812	A	G	0.423884		-0.209636	-0.464548	0.0452761	-0.46 to 0.05	0.106965	-0.263934	-0.586021	0.0581536	-0.59 to 0.06	0.108224	-0.308887	-0.616318	-0.0014559	-0.62 to 0	0.0489254	-0.165915	-0.500778	0.168948	-0.5 to 0.17	0.331398	-0.0821202	-0.420335	0.256094	-0.42 to 0.26	0.634069	-0.0264652	-0.238936	0.186006	-0.24 to 0.19	0.807092	-0.0311962	-0.258598	0.196205	-0.24 to 0.19	0.787983
rs10825335	PCDH15	10	56234349	G	A	0.111536		0.0872726	-0.310741	0.485286	-0.31 to 0.49	0.667292	0.0891693	-0.414035	0.592373	-0.41 to 0.59	0.728291	0.088599	-0.390981	0.568179	-0.39 to 0.57	0.717218	-0.177252	-0.700599	0.346094	-0.7 to 0.35	0.506707	-0.0118752	-0.539954	0.516204	-0.54 to 0.52	0.964836	0.265575	-0.0652192	0.59637	-0.07 to 0.6	0.115569	0.414399	0.0592192	0.769578	-0.07 to 0.6	0.0222199
rs10825336	PCDH15	10	56239430	T	C	0.103261		0.128849	-0.281745	0.539443	-0.28 to 0.54	0.538421	0.104315	-0.41481	0.623439	-0.41 to 0.62	0.693625	0.146007	-0.348786	0.640801	-0.35 to 0.64	0.562928	-0.104365	-0.644418	0.435687	-0.64 to 0.44	0.704793	0.0596751	-0.4855	0.60485	-0.49 to 0.6	0.830084	0.299601	-0.0424256	0.641627	-0.04 to 0.64	0.085993	0.402951	0.0355335	0.770369	-0.04 to 0.64	0.0316003
rs10825341	PCDH15	10	56271258	T	C	0.0758704		0.137305	-0.334289	0.6089	-0.33 to 0.61	0.568148	0.669242	0.0733328	1.26515	0.07 to 1.27	0.0277354	0.0612508	-0.506917	0.629419	-0.51 to 0.63	0.832617	-0.337814	-0.957847	0.282219	-0.96 to 0.28	0.285499	-0.0329707	-0.659051	0.593109	-0.66 to 0.59	0.91777	-0.260738	-0.650095	0.128618	-0.65 to 0.13	0.189298	-0.128844	-0.546916	0.289227	-0.65 to 0.13	0.545749
rs10825342	PCDH15	10	56273600	A	G	0.330536		0.0517443	-0.21495	0.318439	-0.21 to 0.32	0.703671	-0.078556	-0.415908	0.258796	-0.42 to 0.26	0.648023	0.114316	-0.207149	0.43578	-0.21 to 0.44	0.485715	0.128164	-0.222382	0.47871	-0.22 to 0.48	0.473529	0.143267	-0.210478	0.497013	-0.21 to 0.5	0.427219	-0.012702	-0.234898	0.209494	-0.23 to 0.21	0.910772	0.0924509	-0.145985	0.330887	-0.23 to 0.21	0.447206
rs10825347	PCDH15	10	56287689	A	C	0.403625		0.051495	-0.20215	0.30514	-0.2 to 0.31	0.690622	0.245333	-0.0752761	0.565941	-0.08 to 0.57	0.133629	0.087737	-0.217908	0.393382	-0.22 to 0.39	0.573604	0.0352013	-0.298308	0.36871	-0.3 to 0.37	0.836069	-0.0045114	-0.341145	0.332123	-0.34 to 0.33	0.97904	-0.130048	-0.342622	0.0825253	-0.34 to 0.08	0.230445	-0.107977	-0.336123	0.120169	-0.34 to 0.08	0.353534
rs10825350	PCDH15	10	56304066	C	A	0.318676		0.045464	-0.221797	0.312725	-0.22 to 0.31	0.73876	0.0111643	-0.326825	0.349154	-0.33 to 0.35	0.948367	0.113605	-0.208422	0.435632	-0.21 to 0.44	0.489191	0.144799	-0.20644	0.496038	-0.21 to 0.5	0.418992	0.10879	-0.24577	0.46335	-0.25 to 0.46	0.547493	0.0237368	-0.197504	0.244977	-0.2 to 0.24	0.833415	-0.0373551	-0.275056	0.200346	-0.2 to 0.24	0.758029
rs10825356	PCDH15	10	56313403	G	A	0.489714		0.106749	-0.141749	0.355247	-0.14 to 0.36	0.399713	0.198385	-0.115856	0.512626	-0.12 to 0.51	0.215884	0.208825	-0.0903135	0.507964	-0.09 to 0.51	0.171184	-0.0505186	-0.377122	0.276085	-0.38 to 0.28	0.761706	-0.0637468	-0.393282	0.265788	-0.39 to 0.27	0.70451	-0.169703	-0.375579	0.0361736	-0.38 to 0.04	0.106162	-0.0761721	-0.297494	0.14515	-0.38 to 0.04	0.499882
rs10825357	PCDH15	10	56323564	C	T	0.172812		0.0785734	-0.255024	0.41217	-0.26 to 0.41	0.644259	0.105284	-0.316122	0.52669	-0.32 to 0.53	0.624279	0.0824285	-0.319634	0.484491	-0.32 to 0.48	0.687742	0.10781	-0.330837	0.546458	-0.33 to 0.55	0.629923	0.117996	-0.325254	0.561246	-0.33 to 0.56	0.601753	-0.0162995	-0.292157	0.259558	-0.29 to 0.26	0.907787	0.0092985	-0.286915	0.305512	-0.29 to 0.26	0.950931
rs10825369	PCDH15	10	56399124	A	G	0.463679		0.0459428	-0.207609	0.299495	-0.21 to 0.3	0.722418	0.135975	-0.184063	0.456014	-0.18 to 0.46	0.404894	0.0805901	-0.2248	0.385981	-0.22 to 0.39	0.604916	-0.0475006	-0.380656	0.285655	-0.38 to 0.29	0.779846	-0.264747	-0.600507	0.0710123	-0.6 to 0.07	0.122204	0.0237112	-0.185777	0.233199	-0.19 to 0.23	0.824404	-0.0849334	-0.310143	0.140276	-0.19 to 0.23	0.459733
rs10825371	PCDH15	10	56435379	T	C	0.148983		0.357703	0.0074675	0.707938	0.01 to 0.71	0.0453137	0.457896	0.0150214	0.90077	0.02 to 0.9	0.0427232	0.391553	-0.0304564	0.813563	-0.03 to 0.81	0.0689757	0.259951	-0.200836	0.720738	-0.2 to 0.72	0.268769	0.287381	-0.177818	0.75258	-0.18 to 0.75	0.225903	0.040611	-0.248199	0.329421	-0.25 to 0.33	0.782815	-0.0403649	-0.350649	0.269919	-0.25 to 0.33	0.798707
rs10825386	PCDH15	10	56487598	C	A	0.321752		0.285777	0.0171272	0.554428	0.02 to 0.55	0.0370833	0.282598	-0.0570571	0.622253	-0.06 to 0.62	0.102922	0.373281	0.0496636	0.696897	0.05 to 0.7	0.0237869	0.370298	0.0170636	0.723532	0.02 to 0.72	0.0399186	0.221668	-0.134984	0.57832	-0.13 to 0.58	0.223087	-0.0207376	-0.241924	0.200449	-0.24 to 0.2	0.854175	0.0231441	-0.216196	0.262484	-0.24 to 0.2	0.84965
rs10825387	PCDH15	10	56497055	T	C	0.0794242		0.220039	-0.238143	0.678221	-0.24 to 0.68	0.346475	0.356624	-0.222504	0.935753	-0.22 to 0.94	0.227382	0.123587	-0.428462	0.675637	-0.43 to 0.68	0.660744	0.198048	-0.404424	0.800521	-0.4 to 0.8	0.51929	0.107332	-0.500772	0.715435	-0.5 to 0.72	0.729324	0.152771	-0.230818	0.53636	-0.23 to 0.54	0.434968	-0.0329098	-0.445248	0.379428	-0.23 to 0.54	0.87567
rs10825391	PCDH15	10	56500064	G	A	0.387759		-0.055036	-0.308271	0.198199	-0.31 to 0.2	0.670058	-0.103978	-0.424144	0.216187	-0.42 to 0.22	0.524336	-0.110531	-0.4156	0.194539	-0.42 to 0.19	0.47753	-0.0555336	-0.388504	0.277436	-0.39 to 0.28	0.74369	-0.174485	-0.510546	0.161575	-0.51 to 0.16	0.308763	0.125622	-0.084931	0.336174	-0.08 to 0.34	0.242195	0.082936	-0.1433	0.309172	-0.08 to 0.34	0.472371
rs10853589	MYO5B	18	47521160	C	T	0.0655061		-0.192793	-0.696392	0.310806	-0.7 to 0.31	0.452954	-0.306776	-0.943424	0.329871	-0.94 to 0.33	0.344853	-0.240821	-0.847624	0.365983	-0.85 to 0.37	0.436559	-0.0960702	-0.758394	0.566253	-0.76 to 0.57	0.77613	-0.109891	-0.778425	0.558644	-0.78 to 0.56	0.747263	0.311945	-0.108705	0.732595	-0.11 to 0.73	0.146058	-0.0958298	-0.548221	0.356561	-0.11 to 0.73	0.677955
rs10930259	XIRP2	2	167842637	G	A	0.0455735		-0.208108	-0.808916	0.392701	-0.81 to 0.39	0.497108	-0.468352	-1.22788	0.291177	-1.23 to 0.29	0.226749	-0.234983	-0.958822	0.488857	-0.96 to 0.49	0.524504	-0.142268	-0.932316	0.64778	-0.93 to 0.65	0.724066	0.105317	-0.692132	0.902767	-0.69 to 0.9	0.795701	0.38621	-0.11365	0.886071	-0.11 to 0.89	0.12991	0.537115	0.0001562	1.07407	-0.11 to 0.89	0.0499334
rs11003876	PCDH15	10	55594049	T	C	0.437198		-0.207261	-0.461591	0.0470688	-0.46 to 0.05	0.110183	-0.188611	-0.510243	0.133021	-0.51 to 0.13	0.250326	-0.231255	-0.537634	0.0751238	-0.54 to 0.08	0.138994	-0.175163	-0.509599	0.159272	-0.51 to 0.16	0.304542	-0.275843	-0.613444	0.0617572	-0.61 to 0.06	0.109252	0.258002	0.0477471	0.468257	0.05 to 0.47	0.0161805	0.0314195	-0.194452	0.257291	0.05 to 0.47	0.785091
rs11003889	PCDH15	10	55623229	T	C	0.268797		-0.228619	-0.511961	0.054722	-0.51 to 0.05	0.113746	-0.202391	-0.560932	0.15615	-0.56 to 0.16	0.268482	-0.173675	-0.515062	0.167711	-0.52 to 0.17	0.318621	-0.220347	-0.592895	0.152202	-0.59 to 0.15	0.24628	-0.393791	-0.769898	-0.0176853	-0.77 to -0.02	0.0401624	0.227112	-0.0062696	0.460493	-0.01 to 0.46	0.0564778	-0.0366677	-0.287614	0.214278	-0.01 to 0.46	0.77454
rs11003924	PCDH15	10	55662156	C	T	0.106237		0.227127	-0.173583	0.627838	-0.17 to 0.63	0.266514	0.260085	-0.246567	0.766738	-0.25 to 0.77	0.314261	0.501644	0.0190718	0.984217	0.02 to 0.98	0.0416118	0.366865	-0.159991	0.893721	-0.16 to 0.89	0.172265	0.15063	-0.381269	0.682529	-0.38 to 0.68	0.578771	-0.440964	-0.778625	-0.103304	-0.78 to -0.1	0.01049	-0.281765	-0.644847	0.0813165	-0.78 to -0.1	0.128229
rs11003925	PCDH15	10	55662226	G	T	0.106237		0.227127	-0.173583	0.627838	-0.17 to 0.63	0.266514	0.260085	-0.246567	0.766738	-0.25 to 0.77	0.314261	0.501644	0.0190718	0.984217	0.02 to 0.98	0.0416118	0.366865	-0.159991	0.893721	-0.16 to 0.89	0.172265	0.15063	-0.381269	0.682529	-0.38 to 0.68	0.578771	-0.440964	-0.778625	-0.103304	-0.78 to -0.1	0.01049	-0.281765	-0.644847	0.0813165	-0.78 to -0.1	0.128229
rs11003977	PCDH15	10	55754401	C	T	0.0201694		0.0971606	-0.822047	1.01637	-0.82 to 1.02	0.835836	-0.137215	-1.30175	1.02732	-1.3 to 1.03	0.817316	-0.079462	-1.18633	1.0274	-1.19 to 1.03	0.888074	0.157754	-1.05149	1.36699	-1.05 to 1.37	0.798139	-0.610082	-1.83282	0.612658	-1.83 to 0.61	0.328021	0.372531	-0.369021	1.11408	-0.37 to 1.11	0.324739	0.590992	-0.205349	1.38733	-0.37 to 1.11	0.145756
rs11003999	PCDH15	10	55767682	C	T	0.0301193		0.393948	-0.339585	1.12748	-0.34 to 1.13	0.292431	0.558729	-0.371121	1.48858	-0.37 to 1.49	0.238836	0.38315	-0.499875	1.26618	-0.5 to 1.27	0.39498	0.0101038	-0.95508	0.975288	-0.96 to 0.98	0.983626	-0.38556	-1.36188	0.590762	-1.36 to 0.59	0.438824	0.0606452	-0.544146	0.665436	-0.54 to 0.67	0.844162	0.247721	-0.402042	0.897484	-0.54 to 0.67	0.454848
rs11004028	PCDH15	10	55826813	G	A	0.260975		-0.193719	-0.47929	0.0918516	-0.48 to 0.09	0.183603	0.0138321	-0.347306	0.37497	-0.35 to 0.37	0.940144	-0.103775	-0.447812	0.240262	-0.45 to 0.24	0.554291	-0.267326	-0.642891	0.10824	-0.64 to 0.11	0.162934	-0.230365	-0.609505	0.148775	-0.61 to 0.15	0.233627	-0.0909631	-0.32706	0.145134	-0.33 to 0.15	0.450094	-0.0912118	-0.344973	0.162549	-0.33 to 0.15	0.481054
rs11004050	PCDH15	10	55843228	A	G	0.383303		0.0932359	-0.162107	0.348579	-0.16 to 0.35	0.474101	-0.0161199	-0.339004	0.306764	-0.34 to 0.31	0.92203	-0.0390097	-0.346756	0.268736	-0.35 to 0.27	0.803742	0.126692	-0.20886	0.462244	-0.21 to 0.46	0.459194	0.149092	-0.189813	0.487997	-0.19 to 0.49	0.38846	0.052946	-0.159594	0.265486	-0.16 to 0.27	0.62531	-0.026371	-0.254837	0.202095	-0.16 to 0.27	0.820987
rs11004087	PCDH15	10	55887400	A	G	0.330768		0.0534576	-0.213192	0.320107	-0.21 to 0.32	0.694297	-0.0224037	-0.359827	0.31502	-0.36 to 0.32	0.896433	-0.0578649	-0.379044	0.263315	-0.38 to 0.26	0.723936	-0.0056361	-0.356422	0.34515	-0.36 to 0.35	0.974872	0.0044942	-0.349793	0.358781	-0.35 to 0.36	0.980159	0.0087555	-0.21342	0.230931	-0.21 to 0.23	0.938422	-0.0206764	-0.25956	0.218207	-0.21 to 0.23	0.865265
rs11004104	PCDH15	10	55918359	C	T	0.199718		-0.0058784	-0.314815	0.303058	-0.31 to 0.3	0.970243	0.0703029	-0.320621	0.461227	-0.32 to 0.46	0.724415	0.0593788	-0.312795	0.431553	-0.31 to 0.43	0.754445	0.112772	-0.293698	0.519242	-0.29 to 0.52	0.586505	0.0528308	-0.357728	0.46339	-0.36 to 0.46	0.80083	-0.211176	-0.470531	0.0481785	-0.47 to 0.05	0.110493	-0.176529	-0.454819	0.101762	-0.47 to 0.05	0.213716
rs11004107	PCDH15	10	55921316	T	C	0.188772		-0.0134957	-0.333663	0.306671	-0.33 to 0.31	0.934139	0.0651357	-0.339149	0.469421	-0.34 to 0.47	0.75211	0.0387832	-0.346961	0.424527	-0.35 to 0.42	0.843742	0.0804771	-0.340165	0.501119	-0.34 to 0.5	0.707604	0.0270792	-0.397737	0.451895	-0.4 to 0.45	0.900549	-0.183043	-0.451919	0.0858344	-0.45 to 0.09	0.182066	-0.162553	-0.450779	0.125671	-0.45 to 0.09	0.268928
rs11004121	PCDH15	10	55937483	T	C	0.402437		-0.0478336	-0.302035	0.206368	-0.3 to 0.21	0.7122	0.0438445	-0.277565	0.365254	-0.28 to 0.37	0.789136	0.0007877	-0.305405	0.30698	-0.31 to 0.31	0.995976	-0.19888	-0.533062	0.135301	-0.53 to 0.14	0.243363	-0.241917	-0.579143	0.09531	-0.58 to 0.1	0.159665	0.104228	-0.107508	0.315965	-0.11 to 0.32	0.334573	0.174238	-0.0531649	0.401641	-0.11 to 0.32	0.133133
rs11004141	PCDH15	10	55971427	C	T	0.141361		-0.147527	-0.50933	0.214276	-0.51 to 0.21	0.424082	-0.186973	-0.644641	0.270695	-0.64 to 0.27	0.423197	-0.2256	-0.661559	0.210359	-0.66 to 0.21	0.310376	-0.111493	-0.587115	0.364129	-0.59 to 0.36	0.645834	-0.18678	-0.667043	0.293483	-0.67 to 0.29	0.445808	-0.16619	-0.46811	0.135731	-0.47 to 0.14	0.280591	0.0233916	-0.300391	0.347174	-0.47 to 0.14	0.887376
rs11004142	PCDH15	10	55972031	C	A	0.351117		0.150388	-0.11038	0.411157	-0.11 to 0.41	0.258253	0.0809794	-0.248768	0.410726	-0.25 to 0.41	0.630199	0.191938	-0.122212	0.506088	-0.12 to 0.51	0.23104	0.264421	-0.0784427	0.607286	-0.08 to 0.61	0.130608	0.262833	-0.0832434	0.608909	-0.08 to 0.61	0.13657	-0.156861	-0.37354	0.0598193	-0.37 to 0.06	0.155898	-0.120326	-0.353229	0.112577	-0.37 to 0.06	0.311189
rs11004183	PCDH15	10	56015656	G	A	0.029003		-0.136789	-0.88094	0.607363	-0.88 to 0.61	0.718572	-0.325929	-1.26669	0.614829	-1.27 to 0.61	0.497017	0.026912	-0.869945	0.923768	-0.87 to 0.92	0.953089	-0.0136523	-0.99234	0.965036	-0.99 to 0.97	0.978182	-0.202564	-1.19035	0.785227	-1.19 to 0.79	0.687666	0.127847	-0.487774	0.743468	-0.49 to 0.74	0.683931	-0.121786	-0.782625	0.539053	-0.49 to 0.74	0.717897
rs11004202	PCDH15	10	56040566	G	A	0.0956075		-0.161316	-0.595722	0.27309	-0.6 to 0.27	0.466617	-0.197477	-0.746934	0.35198	-0.75 to 0.35	0.481072	-0.246448	-0.769329	0.276434	-0.77 to 0.28	0.355502	-0.212539	-0.783555	0.358476	-0.78 to 0.36	0.465582	-0.144966	-0.721915	0.431984	-0.72 to 0.43	0.622306	0.0610244	-0.293981	0.41603	-0.29 to 0.42	0.736135	-0.145387	-0.526363	0.23559	-0.29 to 0.42	0.454413
rs11004222	PCDH15	10	56076004	A	C	0.363142		0.103838	-0.154076	0.361752	-0.15 to 0.36	0.429955	0.175872	-0.150172	0.501916	-0.15 to 0.5	0.290318	0.173069	-0.137634	0.483771	-0.14 to 0.48	0.274858	0.178975	-0.160202	0.518152	-0.16 to 0.52	0.300942	0.0039869	-0.338383	0.346357	-0.34 to 0.35	0.981786	0.0415119	-0.172181	0.255205	-0.17 to 0.26	0.703341	-0.035469	-0.264992	0.194054	-0.17 to 0.26	0.761937
rs11004272	PCDH15	10	56149725	T	C	0.42827		-0.213149	-0.464969	0.0386702	-0.46 to 0.04	0.097094	-0.279973	-0.598351	0.0384055	-0.6 to 0.04	0.0847732	-0.328943	-0.632254	-0.0256312	-0.63 to -0.03	0.0335455	-0.170068	-0.501268	0.161131	-0.5 to 0.16	0.314119	-0.0768914	-0.411228	0.257445	-0.41 to 0.26	0.652085	-0.0373597	-0.246454	0.171734	-0.25 to 0.17	0.726143	-0.0500272	-0.274628	0.174573	-0.25 to 0.17	0.662372
rs11004277	PCDH15	10	56163201	C	A	0.486922		0.208689	-0.0410452	0.458423	-0.04 to 0.46	0.10143	0.226383	-0.0893976	0.542164	-0.09 to 0.54	0.15994	0.315339	0.0145304	0.616147	0.01 to 0.62	0.039919	0.180017	-0.14843	0.508464	-0.15 to 0.51	0.282632	0.0728501	-0.258714	0.404415	-0.26 to 0.4	0.666656	0.0379057	-0.169488	0.2453	-0.17 to 0.25	0.720124	0.0522379	-0.170531	0.275007	-0.17 to 0.25	0.645743
rs11004335	PCDH15	10	56245720	A	G	0.151537		-0.452141	-0.801213	-0.103069	-0.8 to -0.1	0.0111416	-0.569176	-1.01045	-0.127903	-1.01 to -0.13	0.0114837	-0.336639	-0.757555	0.0842785	-0.76 to 0.08	0.116957	-0.557462	-1.01621	-0.0987144	-1.02 to -0.1	0.0172461	-0.402784	-0.866032	0.060463	-0.87 to 0.06	0.0883328	-0.04852	-0.338123	0.241083	-0.34 to 0.24	0.742583	0.149376	-0.16134	0.460091	-0.34 to 0.24	0.345992
rs11004341	PCDH15	10	56262280	A	G	0.15166		-0.119139	-0.467232	0.228953	-0.47 to 0.23	0.502234	-0.341322	-0.781679	0.0990352	-0.78 to 0.1	0.128679	0.0503806	-0.369102	0.469863	-0.37 to 0.47	0.813855	0.0786127	-0.378436	0.535662	-0.38 to 0.54	0.735965	0.0953063	-0.366679	0.557291	-0.37 to 0.56	0.685891	-0.0370423	-0.325035	0.25095	-0.33 to 0.25	0.800929	0.261824	-0.0457063	0.569354	-0.33 to 0.25	0.0951654
rs11004347	PCDH15	10	56286666	G	A	0.0676193		0.25131	-0.248605	0.751225	-0.25 to 0.75	0.324391	0.828096	0.196511	1.45968	0.2 to 1.46	0.0101903	0.172608	-0.429726	0.774942	-0.43 to 0.77	0.574259	-0.185836	-0.843241	0.471569	-0.84 to 0.47	0.579457	0.126417	-0.537156	0.78999	-0.54 to 0.79	0.708787	-0.321692	-0.732461	0.0890769	-0.73 to 0.09	0.124771	-0.224586	-0.665313	0.216142	-0.73 to 0.09	0.317843
rs11004359	PCDH15	10	56301550	G	A	0.141072		0.139545	-0.223644	0.502734	-0.22 to 0.5	0.451315	0.122552	-0.336808	0.581912	-0.34 to 0.58	0.600959	0.0887273	-0.348793	0.526248	-0.35 to 0.53	0.690946	0.0242548	-0.453302	0.501811	-0.45 to 0.5	0.920685	0.177866	-0.304194	0.659926	-0.3 to 0.66	0.469476	-0.167859	-0.467782	0.132064	-0.47 to 0.13	0.272603	-0.0463262	-0.368617	0.275965	-0.47 to 0.13	0.778112
rs11004362	PCDH15	10	56302374	C	T	0.104907		0.155007	-0.259235	0.56925	-0.26 to 0.57	0.463209	0.141132	-0.382556	0.664821	-0.38 to 0.66	0.597269	0.039497	-0.459621	0.538615	-0.46 to 0.54	0.876712	0.0966757	-0.447659	0.64101	-0.45 to 0.64	0.727702	0.135141	-0.413996	0.684277	-0.41 to 0.68	0.62948	-0.030573	-0.374134	0.312988	-0.37 to 0.31	0.861513	0.0416453	-0.327305	0.410596	-0.37 to 0.31	0.824879
rs11004367	PCDH15	10	56302821	G	A	0.0324009		0.433982	-0.26136	1.12932	-0.26 to 1.13	0.221156	0.778803	-0.100211	1.65782	-0.1 to 1.66	0.0824546	0.226392	-0.611502	1.06428	-0.61 to 1.06	0.596325	0.486299	-0.428152	1.40075	-0.43 to 1.4	0.297185	0.266265	-0.656563	1.18909	-0.66 to 1.19	0.571634	-0.201501	-0.787808	0.384806	-0.79 to 0.38	0.500493	-0.377255	-1.00638	0.251866	-0.79 to 0.38	0.239815
rs11004384	PCDH15	10	56321182	T	G	0.310519		-0.0297436	-0.302562	0.243074	-0.3 to 0.24	0.830752	-0.16756	-0.512681	0.177561	-0.51 to 0.18	0.341213	-0.0665888	-0.395165	0.261988	-0.4 to 0.26	0.691144	0.0290513	-0.329659	0.387761	-0.33 to 0.39	0.873846	0.0450119	-0.316674	0.406698	-0.32 to 0.41	0.807246	-0.0130043	-0.239019	0.213011	-0.24 to 0.21	0.910195	0.0153709	-0.227184	0.257926	-0.24 to 0.21	0.901134
rs11004401	PCDH15	10	56354118	C	T	0.182121		-0.051299	-0.380814	0.278216	-0.38 to 0.28	0.760209	-0.0667973	-0.483182	0.349587	-0.48 to 0.35	0.75314	0.0460396	-0.351083	0.443162	-0.35 to 0.44	0.820204	-0.0048714	-0.438086	0.428343	-0.44 to 0.43	0.982412	-0.151519	-0.588858	0.28582	-0.59 to 0.29	0.497013	0.0731651	-0.199035	0.345365	-0.2 to 0.35	0.598251	-0.103702	-0.395988	0.188584	-0.2 to 0.35	0.486737
rs11004411	PCDH15	10	56370710	G	T	0.157678		-0.204055	-0.548526	0.140415	-0.55 to 0.14	0.24555	-0.417389	-0.852818	0.0180393	-0.85 to 0.02	0.0602712	-0.254	-0.668984	0.160985	-0.67 to 0.16	0.230205	-0.338636	-0.791536	0.114264	-0.79 to 0.11	0.142745	-0.118129	-0.575409	0.33915	-0.58 to 0.34	0.612546	-0.0706821	-0.353135	0.21177	-0.35 to 0.21	0.623738	0.0364227	-0.266819	0.339664	-0.35 to 0.21	0.813852
rs11004434	PCDH15	10	56413404	G	A	0.147445		0.225222	-0.133899	0.584342	-0.13 to 0.58	0.218928	0.168823	-0.285589	0.623236	-0.29 to 0.62	0.466412	0.409319	-0.0230509	0.841689	-0.02 to 0.84	0.0635216	0.338096	-0.133877	0.810068	-0.13 to 0.81	0.160262	0.368096	-0.108498	0.84469	-0.11 to 0.84	0.130043	-0.0961769	-0.393329	0.200975	-0.39 to 0.2	0.525768	-0.0295081	-0.348326	0.28931	-0.39 to 0.2	0.856023
rs11004437	PCDH15	10	56417062	C	T	0.0496875		0.238763	-0.340592	0.818119	-0.34 to 0.82	0.419141	0.52881	-0.20378	1.2614	-0.2 to 1.26	0.157083	0.219219	-0.478832	0.91727	-0.48 to 0.92	0.538119	-0.110288	-0.872431	0.651855	-0.87 to 0.65	0.776644	-0.0407013	-0.809741	0.728338	-0.81 to 0.73	0.917362	-0.0942618	-0.573307	0.384783	-0.57 to 0.38	0.699693	-0.417776	-0.932691	0.0971395	-0.57 to 0.38	0.111763
rs11004439	PCDH15	10	56423968	A	C	0.240373		-0.0183544	-0.310411	0.273702	-0.31 to 0.27	0.901943	-0.0574674	-0.426503	0.311569	-0.43 to 0.31	0.760146	0.0911074	-0.26078	0.442995	-0.26 to 0.44	0.611748	0.0565722	-0.327238	0.440383	-0.33 to 0.44	0.772608	0.0412797	-0.345983	0.428542	-0.35 to 0.43	0.834469	-0.0426157	-0.284248	0.199017	-0.28 to 0.2	0.729541	-0.03866	-0.298715	0.221395	-0.28 to 0.2	0.770725
rs11004572	PCDH15	10	56539341	C	T	0.399061		0.152051	-0.103167	0.407268	-0.1 to 0.41	0.242854	0.17239	-0.149639	0.49442	-0.15 to 0.49	0.293988	0.216604	-0.0906078	0.523816	-0.09 to 0.52	0.166946	0.18281	-0.152678	0.518298	-0.15 to 0.52	0.285432	0.0997618	-0.238702	0.438226	-0.24 to 0.44	0.563375	-0.0976669	-0.309512	0.114179	-0.31 to 0.11	0.366133	-0.0551905	-0.282328	0.171947	-0.31 to 0.11	0.633842
rs11082686	CTIF	18	46142339	A	G	0.221293	4	-0.287052	-0.590202	0.0160986	-0.59 to 0.02	0.0634633	-0.403758	-0.787186	-0.0203289	-0.79 to -0.02	0.0390347	-0.290242	-0.65551	0.0750264	-0.66 to 0.08	0.119344	-0.332868	-0.731427	0.0656903	-0.73 to 0.07	0.10162	-0.285091	-0.687419	0.117237	-0.69 to 0.12	0.164828	0.150036	-0.101415	0.401487	-0.1 to 0.4	0.242153	0.168653	-0.101351	0.438656	-0.1 to 0.4	0.2208
rs11082688	CTIF	18	46168576	T	G	0.0757209	6	0.181022	-0.297058	0.659102	-0.3 to 0.66	0.457909	0.069021	-0.535664	0.673706	-0.54 to 0.67	0.822932	0.301894	-0.274148	0.877935	-0.27 to 0.88	0.304242	-0.194978	-0.823814	0.433857	-0.82 to 0.43	0.543284	-0.495042	-1.12921	0.139121	-1.13 to 0.14	0.12598	0.129484	-0.267154	0.526123	-0.27 to 0.53	0.522205	-0.0158394	-0.442211	0.410532	-0.27 to 0.53	0.941945
rs11082695	CTIF	18	46247423	G	A	0.174592	13	0.178677	-0.14929	0.506645	-0.15 to 0.51	0.285526	-0.0697269	-0.484594	0.34514	-0.48 to 0.35	0.741781	0.236949	-0.158236	0.632135	-0.16 to 0.63	0.239846	0.209574	-0.221735	0.640884	-0.22 to 0.64	0.340823	9.15e-05	-0.435074	0.435258	-0.44 to 0.44	0.999671	-0.107384	-0.377915	0.163148	-0.38 to 0.16	0.436505	-0.176162	-0.466832	0.114509	-0.38 to 0.16	0.234839
rs11082698	CTIF	18	46258436	A	G	0.468087	14	-0.242919	-0.495377	0.0095393	-0.5 to 0.01	0.0593028	-0.144401	-0.463774	0.174971	-0.46 to 0.17	0.375421	-0.259063	-0.563462	0.0453366	-0.56 to 0.05	0.0952818	-0.376665	-0.708715	-0.0446155	-0.71 to -0.04	0.026206	-0.412489	-0.7476	-0.0773787	-0.75 to -0.08	0.0158563	0.207895	-0.0001882	0.415979	0 to 0.42	0.0502075	0.204002	-0.0194877	0.427492	0 to 0.42	0.0735956
rs11082701	CTIF	18	46282917	C	A	0.326445	15	0.251727	-0.0176587	0.521112	-0.02 to 0.52	0.0670191	0.173973	-0.166467	0.514412	-0.17 to 0.51	0.316449	0.325976	0.0015102	0.650443	0 to 0.65	0.0489437	0.341794	-0.0125576	0.696145	-0.01 to 0.7	0.0586857	0.136971	-0.221008	0.494951	-0.22 to 0.49	0.453197	-0.144147	-0.367132	0.0788388	-0.37 to 0.08	0.205104	-0.0524188	-0.291835	0.186998	-0.37 to 0.08	0.667775
rs11082705	CTIF	18	46352562	G	A	0.496437	21	-0.146378	-0.399466	0.10671	-0.4 to 0.11	0.256888	-0.220455	-0.540825	0.0999148	-0.54 to 0.1	0.177372	-0.0906588	-0.395322	0.214005	-0.4 to 0.21	0.559646	-0.120681	-0.453231	0.211869	-0.45 to 0.21	0.476821	0.0213397	-0.314321	0.357001	-0.31 to 0.36	0.90081	0.10858	-0.100561	0.317722	-0.1 to 0.32	0.308818	-0.146042	-0.369649	0.0775648	-0.1 to 0.32	0.200462
rs11082743	DYM	18	46770098	T	C	0.248334		-0.0908342	-0.379996	0.198327	-0.38 to 0.2	0.538009	-0.138695	-0.504277	0.226886	-0.5 to 0.23	0.457033	-0.120751	-0.469162	0.22766	-0.47 to 0.23	0.496865	-0.165017	-0.544959	0.214924	-0.54 to 0.21	0.394526	-0.199639	-0.583303	0.184024	-0.58 to 0.18	0.307699	0.0910711	-0.148555	0.330697	-0.15 to 0.33	0.45626	0.084558	-0.172781	0.341897	-0.15 to 0.33	0.519491
rs11082752	DYM	18	46968603	C	T	0.177585		-0.206333	-0.530418	0.117751	-0.53 to 0.12	0.212019	-0.146976	-0.556873	0.262922	-0.56 to 0.26	0.482095	-0.177878	-0.568567	0.212812	-0.57 to 0.21	0.372104	0.0300618	-0.396276	0.4564	-0.4 to 0.46	0.890054	-0.0728772	-0.502855	0.357101	-0.5 to 0.36	0.739678	-0.109474	-0.376329	0.157381	-0.38 to 0.16	0.42129	-0.174755	-0.460102	0.110591	-0.38 to 0.16	0.229949
rs11082803	MYO5B	18	47650846	G	A	0.268062		-0.246323	-0.531547	0.0389	-0.53 to 0.04	0.0904998	-0.157261	-0.517987	0.203464	-0.52 to 0.2	0.392749	-0.244443	-0.588113	0.099227	-0.59 to 0.1	0.163243	-0.151528	-0.526686	0.22363	-0.53 to 0.22	0.428472	-0.223126	-0.60176	0.155507	-0.6 to 0.16	0.248012	0.144839	-0.0906182	0.380296	-0.09 to 0.38	0.227896	0.143853	-0.109229	0.396935	-0.09 to 0.38	0.265193
rs11594789	PCDH15	10	56114857	G	A	0.177928		0.190051	-0.135008	0.515111	-0.14 to 0.52	0.251745	0.240383	-0.169932	0.650697	-0.17 to 0.65	0.250786	0.261565	-0.130018	0.653147	-0.13 to 0.65	0.190405	0.082204	-0.344947	0.509355	-0.34 to 0.51	0.705962	0.150954	-0.279794	0.581703	-0.28 to 0.58	0.492071	0.0320421	-0.236244	0.300328	-0.24 to 0.3	0.814885	0.0394575	-0.248461	0.327376	-0.24 to 0.3	0.788197
rs11598849	PCDH15	10	55770929	G	A	0.268944		-0.254185	-0.538241	0.0298708	-0.54 to 0.03	0.0794393	-0.0847091	-0.4443	0.274882	-0.44 to 0.27	0.644208	-0.129976	-0.472434	0.212483	-0.47 to 0.21	0.45685	-0.358728	-0.732243	0.0147879	-0.73 to 0.01	0.0597811	-0.419797	-0.796982	-0.0426119	-0.8 to -0.04	0.0291647	-0.0152285	-0.250652	0.220195	-0.25 to 0.22	0.899094	-0.0772099	-0.330013	0.175593	-0.25 to 0.22	0.549366
rs11659241	DYM	18	46588476	C	T	0.477825		0.124493	-0.127257	0.376242	-0.13 to 0.38	0.33234	0.132567	-0.185398	0.450531	-0.19 to 0.45	0.41374	0.160644	-0.142485	0.463774	-0.14 to 0.46	0.298859	0.1005	-0.230299	0.431298	-0.23 to 0.43	0.551445	0.359927	0.026144	0.69371	0.03 to 0.69	0.0345673	0.0671541	-0.141652	0.27596	-0.14 to 0.28	0.528397	0.107553	-0.116888	0.331994	-0.14 to 0.28	0.347544
rs11661731	DYM	18	46719277	C	T	0.172077		-0.166813	-0.494287	0.16066	-0.49 to 0.16	0.317995	-0.12205	-0.536573	0.292473	-0.54 to 0.29	0.563793	-0.132768	-0.527168	0.261632	-0.53 to 0.26	0.509291	0.087569	-0.343025	0.518163	-0.34 to 0.52	0.690119	-0.0257136	-0.46062	0.409193	-0.46 to 0.41	0.907722	-0.0997233	-0.369346	0.1699	-0.37 to 0.17	0.468428	-0.200307	-0.488878	0.0882634	-0.37 to 0.17	0.173634
rs11661898	CTIF	18	46117143	G	A	0.0605999	3	0.0482274	-0.470584	0.567039	-0.47 to 0.57	0.855394	0.0417853	-0.614195	0.697766	-0.61 to 0.7	0.900618	-0.0025745	-0.627599	0.62245	-0.63 to 0.62	0.993557	0.201892	-0.480239	0.884022	-0.48 to 0.88	0.561758	-0.097016	-0.785527	0.591495	-0.79 to 0.59	0.782361	0.26888	-0.163282	0.701042	-0.16 to 0.7	0.222623	0.0371091	-0.427127	0.501345	-0.16 to 0.7	0.87548
rs11662465	MYO5B	18	47533822	C	T	0.200121		-0.0289988	-0.344083	0.286085	-0.34 to 0.29	0.856814	0.103366	-0.295079	0.501811	-0.3 to 0.5	0.611043	-0.13616	-0.515715	0.243395	-0.52 to 0.24	0.481889	-0.0612879	-0.47543	0.352854	-0.48 to 0.35	0.771721	0.129499	-0.288376	0.547375	-0.29 to 0.55	0.543496	0.102724	-0.156027	0.361474	-0.16 to 0.36	0.436432	0.141436	-0.13605	0.418922	-0.16 to 0.36	0.317723
rs11662494	CTIF	18	46241017	C	T	0.157672	13	0.236749	-0.105897	0.579395	-0.11 to 0.58	0.175606	0.167203	-0.265952	0.600359	-0.27 to 0.6	0.449208	0.284429	-0.128466	0.697324	-0.13 to 0.7	0.176908	0.236167	-0.214496	0.686829	-0.21 to 0.69	0.304279	0.010339	-0.444514	0.465192	-0.44 to 0.47	0.964456	-0.126981	-0.408657	0.154694	-0.41 to 0.15	0.376857	-0.202026	-0.504581	0.100529	-0.41 to 0.15	0.190577
rs11662612	MYO5B	18	47551167	G	A	0.383569		0.257899	-0.0032598	0.519057	0 to 0.52	0.0529275	0.224686	-0.105371	0.554743	-0.11 to 0.55	0.182062	0.300832	-0.0138931	0.615557	-0.01 to 0.62	0.0610013	0.278681	-0.0649131	0.622276	-0.06 to 0.62	0.111875	0.359678	0.0128185	0.706538	0.01 to 0.71	0.0421176	-0.089079	-0.304861	0.126703	-0.3 to 0.13	0.418376	-0.113163	-0.344978	0.118652	-0.3 to 0.13	0.338607
rs11662760	CTIF	18	46090347	G	A	0.0858321	1	0.0400752	-0.400277	0.480427	-0.4 to 0.48	0.858395	0.145261	-0.41148	0.702002	-0.41 to 0.7	0.608999	0.22341	-0.307065	0.753885	-0.31 to 0.75	0.409021	0.0880062	-0.491015	0.667028	-0.49 to 0.67	0.765724	-0.162328	-0.746752	0.422097	-0.75 to 0.42	0.586082	-0.0992008	-0.46815	0.269748	-0.47 to 0.27	0.598139	-0.0715965	-0.467684	0.324491	-0.47 to 0.27	0.723077
rs11664663	CTIF	18	46143106	C	T	0.0697018	4	0.507509	0.0212302	0.993787	0.02 to 0.99	0.040807	0.551956	-0.0635467	1.16746	-0.06 to 1.17	0.0787986	0.490562	-0.0956032	1.07673	-0.1 to 1.08	0.100917	0.224645	-0.415194	0.864484	-0.42 to 0.86	0.491268	-0.0121511	-0.658302	0.634	-0.66 to 0.63	0.970591	-0.0394327	-0.442274	0.363409	-0.44 to 0.36	0.847828	-0.152697	-0.585597	0.280204	-0.44 to 0.36	0.48928
rs11665341	CTIF	18	46353133	T	G	0.170537	21	-0.0220912	-0.357703	0.31352	-0.36 to 0.31	0.897322	-0.0958193	-0.520238	0.328599	-0.52 to 0.33	0.658053	-0.0783622	-0.482609	0.325885	-0.48 to 0.33	0.703924	0.0540159	-0.38715	0.495182	-0.39 to 0.5	0.810301	0.240905	-0.204566	0.686375	-0.2 to 0.69	0.289091	0.0241679	-0.255539	0.303874	-0.26 to 0.3	0.865495	-0.138168	-0.438308	0.161972	-0.26 to 0.3	0.366844
rs11669519	HCN2	19	614967	T	C	0.347852		0.0601594	-0.204311	0.32463	-0.2 to 0.32	0.655637	0.118012	-0.216444	0.452469	-0.22 to 0.45	0.489109	0.211143	-0.10742	0.529706	-0.11 to 0.53	0.193858	-0.0080435	-0.355807	0.33972	-0.36 to 0.34	0.963833	-0.257352	-0.608088	0.0933848	-0.61 to 0.09	0.150352	-0.0601511	-0.278294	0.157992	-0.28 to 0.16	0.588824	-0.0760702	-0.310511	0.15837	-0.28 to 0.16	0.524729
rs11872479	CTIF	18	46227748	C	T	0.0931125	13	-0.0237398	-0.463869	0.41639	-0.46 to 0.42	0.915785	-0.128092	-0.684458	0.428274	-0.68 to 0.43	0.651734	-0.04166	-0.571925	0.488605	-0.57 to 0.49	0.877591	0.0296742	-0.54913	0.608479	-0.55 to 0.61	0.91994	0.475702	-0.108328	1.05973	-0.11 to 1.06	0.110363	0.0153093	-0.345057	0.375676	-0.35 to 0.38	0.933628	0.0426906	-0.344213	0.429594	-0.35 to 0.38	0.828751
rs11874319	CTIF	18	46247081	C	T	0.136016	13	-0.0585041	-0.42177	0.304762	-0.42 to 0.3	0.752206	-0.0823416	-0.541635	0.376952	-0.54 to 0.38	0.725237	-0.0250179	-0.462674	0.412638	-0.46 to 0.41	0.91077	0.116149	-0.361508	0.593805	-0.36 to 0.59	0.63357	0.29368	-0.188369	0.775729	-0.19 to 0.78	0.232373	-0.0363627	-0.336794	0.264069	-0.34 to 0.26	0.812448	-0.143165	-0.465784	0.179453	-0.34 to 0.26	0.384359
rs11874703	CTIF	18	46295512	C	T	0.122148	17	-0.0595198	-0.438563	0.319524	-0.44 to 0.32	0.758201	-0.213034	-0.691984	0.265916	-0.69 to 0.27	0.383229	0.0428186	-0.413916	0.499553	-0.41 to 0.5	0.854176	0.16188	-0.336269	0.660028	-0.34 to 0.66	0.524084	0.0225246	-0.480135	0.525184	-0.48 to 0.53	0.929995	-0.12675	-0.443224	0.189725	-0.44 to 0.19	0.432392	-0.0290116	-0.368929	0.310906	-0.44 to 0.19	0.867123
rs11877669	CTIF	18	46314384	G	T	0.345245	18	-0.0848094	-0.348334	0.178715	-0.35 to 0.18	0.528095	-0.262026	-0.594643	0.0705906	-0.59 to 0.07	0.12255	-0.0446025	-0.362265	0.27306	-0.36 to 0.27	0.783112	0.0922498	-0.254316	0.438816	-0.25 to 0.44	0.601786	0.0970835	-0.253049	0.447216	-0.25 to 0.45	0.586728	-0.0396041	-0.258717	0.179509	-0.26 to 0.18	0.723096	-0.170389	-0.405572	0.0647937	-0.26 to 0.18	0.155573
rs11884668	XIRP2	2	167772493	T	C	0.314248		-0.175584	-0.447308	0.0961406	-0.45 to 0.1	0.205267	-0.150962	-0.494554	0.192629	-0.49 to 0.19	0.389061	-0.265342	-0.592653	0.0619695	-0.59 to 0.06	0.112054	-0.308586	-0.665783	0.0486105	-0.67 to 0.05	0.0903896	-0.176622	-0.537248	0.184004	-0.54 to 0.18	0.336999	0.214287	-0.0094245	0.437998	-0.01 to 0.44	0.0604599	0.0834052	-0.156906	0.323716	-0.01 to 0.44	0.496273
rs11889300	XIRP2	2	167807020	G	A	0.125681		-0.293564	-0.672786	0.0856589	-0.67 to 0.09	0.129164	-0.107418	-0.586876	0.37204	-0.59 to 0.37	0.660504	-0.423638	-0.880489	0.0332133	-0.88 to 0.03	0.0691345	-0.270104	-0.768788	0.22858	-0.77 to 0.23	0.288336	-0.0905269	-0.593957	0.412903	-0.59 to 0.41	0.724441	0.254125	-0.0601267	0.568376	-0.06 to 0.57	0.112952	0.24367	-0.0931705	0.580511	-0.06 to 0.57	0.1562
rs11898344	ESPNL	2	239021690	T	G	0.16254		-0.279254	-0.61699	0.0584819	-0.62 to 0.06	0.105079	-0.140541	-0.567434	0.286351	-0.57 to 0.29	0.518662	-0.270633	-0.677517	0.136252	-0.68 to 0.14	0.192293	-0.376964	-0.821064	0.0671371	-0.82 to 0.07	0.0961551	-0.213282	-0.66166	0.235097	-0.66 to 0.24	0.351083	0.161328	-0.119183	0.441839	-0.12 to 0.44	0.259589	0.14131	-0.1603	0.44292	-0.12 to 0.44	0.3584
rs12185480	MYO5B	18	47612763	G	A	0.204024		-0.164172	-0.475676	0.147333	-0.48 to 0.15	0.301533	-0.163851	-0.557723	0.23002	-0.56 to 0.23	0.414772	-0.201155	-0.576443	0.174133	-0.58 to 0.17	0.293379	-0.212896	-0.6225	0.196707	-0.62 to 0.2	0.308247	-0.151649	-0.565116	0.261817	-0.57 to 0.26	0.472125	-0.0045385	-0.26066	0.251583	-0.26 to 0.25	0.972289	0.0243547	-0.250692	0.299401	-0.26 to 0.25	0.862193
rs1219786	PCDH15	10	56303319	T	G	0.116197		0.134517	-0.26343	0.532463	-0.26 to 0.53	0.50754	0.247621	-0.255488	0.750731	-0.26 to 0.75	0.334621	-0.003904	-0.483365	0.475557	-0.48 to 0.48	0.987264	0.0768395	-0.446452	0.600131	-0.45 to 0.6	0.773445	0.0444921	-0.483701	0.572685	-0.48 to 0.57	0.868834	-0.0350176	-0.36492	0.294885	-0.36 to 0.29	0.835166	0.103793	-0.250452	0.458039	-0.36 to 0.29	0.565718
rs1219862	PCDH15	10	56190305	G	A	0.349648		-0.148325	-0.410182	0.113532	-0.41 to 0.11	0.266832	-0.192805	-0.523913	0.138302	-0.52 to 0.14	0.253666	-0.175131	-0.490554	0.140292	-0.49 to 0.14	0.27641	-0.0739658	-0.41818	0.270249	-0.42 to 0.27	0.67356	-0.0743637	-0.421974	0.273246	-0.42 to 0.27	0.674926	-0.0695853	-0.28764	0.148469	-0.29 to 0.15	0.531596	-0.0297874	-0.263897	0.204322	-0.29 to 0.15	0.803029
rs12221407	PCDH15	10	56236731	T	C	0.0521336		-0.0849545	-0.645981	0.476073	-0.65 to 0.48	0.766568	0.641564	-0.0674877	1.35062	-0.07 to 1.35	0.0761463	-0.180802	-0.85666	0.495056	-0.86 to 0.5	0.599968	-0.604776	-1.34216	0.132605	-1.34 to 0.13	0.107915	-0.186156	-0.930897	0.558586	-0.93 to 0.56	0.624111	-0.268494	-0.733282	0.196295	-0.73 to 0.2	0.257485	-0.149712	-0.649132	0.349708	-0.73 to 0.2	0.556769
rs12244555	PCDH15	10	55816897	C	T	0.24391		-0.226334	-0.517572	0.0649037	-0.52 to 0.06	0.127675	-0.0489609	-0.417343	0.319422	-0.42 to 0.32	0.794431	-0.126023	-0.477026	0.224979	-0.48 to 0.22	0.481519	-0.319202	-0.702075	0.0636699	-0.7 to 0.06	0.102225	-0.33867	-0.725103	0.0477634	-0.73 to 0.05	0.0858304	-0.11861	-0.359575	0.122356	-0.36 to 0.12	0.334601	-0.107395	-0.366174	0.151383	-0.36 to 0.12	0.415912
rs12257225	PCDH15	10	56305644	C	T	0.181946		0.0166753	-0.30959	0.342941	-0.31 to 0.34	0.920187	-0.0054384	-0.417931	0.407054	-0.42 to 0.41	0.979379	0.176985	-0.216121	0.57009	-0.22 to 0.57	0.377452	0.0544534	-0.374615	0.483522	-0.37 to 0.48	0.803512	-0.0586573	-0.491764	0.374449	-0.49 to 0.37	0.790614	0.0096781	-0.260477	0.279833	-0.26 to 0.28	0.944012	-0.129243	-0.419425	0.160938	-0.26 to 0.28	0.382619
rs12263108	PCDH15	10	55602540	A	C	0.16717		-0.0536677	-0.393127	0.285791	-0.39 to 0.29	0.756603	-0.0399809	-0.469314	0.389352	-0.47 to 0.39	0.855139	-0.180209	-0.589055	0.228636	-0.59 to 0.23	0.387541	-0.0234662	-0.469896	0.422964	-0.47 to 0.42	0.917923	0.0633524	-0.387363	0.514068	-0.39 to 0.51	0.782884	0.188934	-0.0948484	0.472717	-0.09 to 0.47	0.191883	0.0987794	-0.206024	0.403583	-0.09 to 0.47	0.52524
rs1227064	CDH23	10	73493444	T	C	0.188305		0.231036	-0.088329	0.5504	-0.09 to 0.55	0.156174	0.279433	-0.124477	0.683343	-0.12 to 0.68	0.175059	0.294544	-0.0901376	0.679226	-0.09 to 0.68	0.133389	0.344926	-0.0752045	0.765056	-0.08 to 0.77	0.107559	0.195203	-0.229117	0.619524	-0.23 to 0.62	0.367141	-0.135818	-0.398903	0.127267	-0.4 to 0.13	0.311548	0.054457	-0.228086	0.337	-0.4 to 0.13	0.705555
rs1227065	CDH23	10	73492079	G	A	0.18818		0.230915	-0.0885464	0.550376	-0.09 to 0.55	0.156516	0.281268	-0.122751	0.685287	-0.12 to 0.69	0.172359	0.293862	-0.0909342	0.678659	-0.09 to 0.68	0.134406	0.344564	-0.0756933	0.764821	-0.08 to 0.76	0.108035	0.191374	-0.233021	0.615769	-0.23 to 0.62	0.376698	-0.135106	-0.398293	0.12808	-0.4 to 0.13	0.314276	0.0579138	-0.224717	0.340545	-0.4 to 0.13	0.687912
rs12327341	MYO5B	18	47544789	T	C	0.16351		-0.0142455	-0.353142	0.324651	-0.35 to 0.32	0.934322	0.105517	-0.323124	0.534158	-0.32 to 0.53	0.629384	-0.0213949	-0.430043	0.387253	-0.43 to 0.39	0.918248	-0.0057047	-0.451782	0.440373	-0.45 to 0.44	0.979998	-0.133995	-0.583977	0.315987	-0.58 to 0.32	0.559372	-0.144507	-0.4264	0.137386	-0.43 to 0.14	0.314954	-0.151839	-0.454546	0.150867	-0.43 to 0.14	0.325473
rs1234676	PCDH15	10	56219586	T	C	0.240936		0.240978	-0.0562408	0.538196	-0.06 to 0.54	0.112007	0.0967866	-0.279234	0.472807	-0.28 to 0.47	0.61383	0.248062	-0.109227	0.605352	-0.11 to 0.61	0.173523	0.543343	0.152523	0.934163	0.15 to 0.93	0.006446	0.481579	0.0865015	0.876656	0.09 to 0.88	0.0169042	0.0413288	-0.205542	0.288199	-0.21 to 0.29	0.742773	-0.0234339	-0.288249	0.241382	-0.21 to 0.29	0.862278
rs12358062	PCDH15	10	56080137	A	C	0.498189		0.0535441	-0.194491	0.301579	-0.19 to 0.3	0.672143	0.0068383	-0.306772	0.320449	-0.31 to 0.32	0.965902	0.0419707	-0.256854	0.340796	-0.26 to 0.34	0.783046	-0.0082935	-0.334435	0.317848	-0.33 to 0.32	0.960239	0.0939851	-0.235193	0.423163	-0.24 to 0.42	0.575662	-0.0898222	-0.29538	0.115735	-0.3 to 0.12	0.391678	-0.0036864	-0.224507	0.217135	-0.3 to 0.12	0.973893
rs12413011	PCDH15	10	55870356	C	T	0.202951		-0.139975	-0.446745	0.166796	-0.45 to 0.17	0.371062	-0.0319461	-0.420159	0.356267	-0.42 to 0.36	0.871836	-0.0727729	-0.441885	0.296339	-0.44 to 0.3	0.699114	-0.144179	-0.547245	0.258888	-0.55 to 0.26	0.483148	-0.125916	-0.533586	0.281755	-0.53 to 0.28	0.54484	-0.147623	-0.403379	0.108132	-0.4 to 0.11	0.257867	-0.132796	-0.407901	0.142311	-0.4 to 0.11	0.344031
rs12413745	PCDH15	10	56562814	C	T	0.108573		0.0428225	-0.359142	0.444787	-0.36 to 0.44	0.834562	0.0741533	-0.434101	0.582408	-0.43 to 0.58	0.774857	0.321928	-0.162272	0.806128	-0.16 to 0.81	0.192472	0.141402	-0.387062	0.669865	-0.39 to 0.67	0.599891	-0.0381169	-0.571628	0.495394	-0.57 to 0.5	0.888607	-0.0892539	-0.426098	0.24759	-0.43 to 0.25	0.603462	0.0925841	-0.268904	0.454073	-0.43 to 0.25	0.615614
rs12455557	CTIF	18	46317088	C	T	0.134171	19	-0.0289946	-0.391401	0.333412	-0.39 to 0.33	0.875364	-0.182653	-0.641334	0.276029	-0.64 to 0.28	0.435006	0.150356	-0.286257	0.586968	-0.29 to 0.59	0.499609	0.212164	-0.264091	0.688419	-0.26 to 0.69	0.382492	0.0270106	-0.454391	0.508412	-0.45 to 0.51	0.91241	-0.0492844	-0.352774	0.254205	-0.35 to 0.25	0.750224	-0.0930866	-0.419003	0.23283	-0.35 to 0.25	0.57555
rs12455698	DYM	18	46909404	A	G	0.0691147		-0.108444	-0.590145	0.373258	-0.59 to 0.37	0.658961	-0.160013	-0.769045	0.44902	-0.77 to 0.45	0.606504	-0.173362	-0.753688	0.406964	-0.75 to 0.41	0.558116	-0.0585751	-0.691986	0.574836	-0.69 to 0.57	0.856136	-0.351623	-0.990865	0.287618	-0.99 to 0.29	0.2809	-0.0830573	-0.488488	0.322374	-0.49 to 0.32	0.687981	-0.389403	-0.825452	0.046647	-0.49 to 0.32	0.0800556
rs12456319	DYM	18	46943301	G	A	0.0691147		-0.103831	-0.584212	0.376549	-0.58 to 0.38	0.671756	-0.152549	-0.759912	0.454815	-0.76 to 0.45	0.62244	-0.167089	-0.745825	0.411647	-0.75 to 0.41	0.571391	-0.0516438	-0.683317	0.58003	-0.68 to 0.58	0.872659	-0.354224	-0.99171	0.283261	-0.99 to 0.28	0.276037	-0.0853988	-0.490189	0.319392	-0.49 to 0.32	0.679188	-0.393224	-0.828579	0.0421315	-0.49 to 0.32	0.0766685
rs12456845	DYM	18	46576058	T	C	0.0464789		-0.353188	-0.939831	0.233455	-0.94 to 0.23	0.237925	-0.287707	-1.02951	0.454095	-1.03 to 0.45	0.447053	-0.420871	-1.12764	0.2859	-1.13 to 0.29	0.24308	-0.792659	-1.56377	-0.0215505	-1.56 to -0.02	0.043935	-0.697297	-1.47572	0.0811317	-1.48 to 0.08	0.0791265	-0.0542986	-0.547552	0.438955	-0.55 to 0.44	0.829144	-0.514973	-1.04569	0.0157427	-0.55 to 0.44	0.0571912
rs12457612	MYO5B	18	47464843	A	G	0.443964		0.0560047	-0.193093	0.305102	-0.19 to 0.31	0.659381	0.0098322	-0.305122	0.324786	-0.31 to 0.32	0.951199	0.0673796	-0.232725	0.367484	-0.23 to 0.37	0.65982	0.0895684	-0.23797	0.417106	-0.24 to 0.42	0.59189	0.144853	-0.185731	0.475436	-0.19 to 0.48	0.39035	-0.0943319	-0.30184	0.113176	-0.3 to 0.11	0.372862	-0.133378	-0.356093	0.0893373	-0.3 to 0.11	0.240429
rs12458062	CTIF	18	46368541	C	T	0.40759	24	0.0951695	-0.161364	0.351703	-0.16 to 0.35	0.467056	0.0107373	-0.31347	0.334944	-0.31 to 0.33	0.948231	0.0961696	-0.212788	0.405127	-0.21 to 0.41	0.541711	-0.0509744	-0.388198	0.286249	-0.39 to 0.29	0.766968	0.0382653	-0.301427	0.377958	-0.3 to 0.38	0.825216	0.127184	-0.0860014	0.340369	-0.09 to 0.34	0.242226	0.139078	-0.0896805	0.367836	-0.09 to 0.34	0.233361
rs12458268	DYM	18	46928736	C	T	0.0692153		-0.103831	-0.584212	0.376549	-0.58 to 0.38	0.671756	-0.152549	-0.759912	0.454815	-0.76 to 0.45	0.62244	-0.167089	-0.745825	0.411647	-0.75 to 0.41	0.571391	-0.0516438	-0.683317	0.58003	-0.68 to 0.58	0.872659	-0.354224	-0.99171	0.283261	-0.99 to 0.28	0.276037	-0.0831354	-0.487695	0.321424	-0.49 to 0.32	0.687066	-0.38865	-0.823758	0.0464575	-0.49 to 0.32	0.0799868
rs12458989	MYO5B	18	47540001	T	C	0.0712273		0.246871	-0.231723	0.725464	-0.23 to 0.73	0.311925	0.166585	-0.438583	0.771754	-0.44 to 0.77	0.589438	0.180874	-0.395769	0.757518	-0.4 to 0.76	0.538607	0.20437	-0.424993	0.833732	-0.42 to 0.83	0.524388	0.334768	-0.300428	0.969964	-0.3 to 0.97	0.301532	0.0698984	-0.333149	0.472945	-0.33 to 0.47	0.733878	0.0611736	-0.371702	0.49405	-0.33 to 0.47	0.781755
rs12479385	ESPNL	2	239035853	C	T	0.442696		0.067576	-0.181681	0.316833	-0.18 to 0.32	0.595077	0.0397018	-0.275495	0.354898	-0.28 to 0.35	0.804956	0.052009	-0.248434	0.352452	-0.25 to 0.35	0.734331	0.0408432	-0.286811	0.368497	-0.29 to 0.37	0.806937	0.208097	-0.122621	0.538814	-0.12 to 0.54	0.217405	0.0361249	-0.171638	0.243888	-0.17 to 0.24	0.733213	0.0466384	-0.176511	0.269788	-0.17 to 0.24	0.682018
rs12571150	PCDH15	10	56546055	C	T	0.236816		0.0572059	-0.234569	0.34898	-0.23 to 0.35	0.700704	0.0610447	-0.307885	0.429974	-0.31 to 0.43	0.745646	0.181057	-0.170489	0.532603	-0.17 to 0.53	0.31267	0.103081	-0.280545	0.486707	-0.28 to 0.49	0.598352	0.0445686	-0.342808	0.431945	-0.34 to 0.43	0.821546	-0.233554	-0.474412	0.0073035	-0.47 to 0.01	0.0573604	-0.0629217	-0.321896	0.196052	-0.47 to 0.01	0.633867
rs12604748	CTIF	18	46263316	G	A	0.278799	14	-0.0599418	-0.342869	0.222986	-0.34 to 0.22	0.677888	-0.161491	-0.519189	0.196207	-0.52 to 0.2	0.376127	-0.0373785	-0.378218	0.303461	-0.38 to 0.3	0.82977	0.0650451	-0.30671	0.436801	-0.31 to 0.44	0.731586	0.111639	-0.263303	0.48658	-0.26 to 0.49	0.55941	-0.0843961	-0.316998	0.148206	-0.32 to 0.15	0.47692	-0.169403	-0.419146	0.0803408	-0.32 to 0.15	0.183651
rs12606493	DYM	18	46750593	A	G	0.183109		-0.0436111	-0.371749	0.284527	-0.37 to 0.28	0.794435	-0.0867626	-0.501628	0.328103	-0.5 to 0.33	0.681808	-0.0448268	-0.440152	0.350498	-0.44 to 0.35	0.824079	-0.162685	-0.59409	0.268719	-0.59 to 0.27	0.459738	-0.104366	-0.539829	0.331097	-0.54 to 0.33	0.638459	0.132511	-0.136848	0.401869	-0.14 to 0.4	0.334873	0.212031	-0.0772549	0.501316	-0.14 to 0.4	0.15081
rs12607412	CTIF	18	46072320	A	G	0.286304	1	0.0806321	-0.2012	0.362464	-0.2 to 0.36	0.57488	0.111773	-0.244601	0.468147	-0.24 to 0.47	0.538644	0.164453	-0.174982	0.503888	-0.17 to 0.5	0.342228	0.168856	-0.201629	0.539341	-0.2 to 0.54	0.371603	-0.128991	-0.502848	0.244867	-0.5 to 0.24	0.498791	0.117753	-0.115965	0.351471	-0.12 to 0.35	0.323338	-0.0361897	-0.287193	0.214814	-0.12 to 0.35	0.777451
rs12608426	DYM	18	46681664	G	A	0.0699899		-0.107783	-0.586781	0.371215	-0.59 to 0.37	0.659114	-0.141819	-0.747503	0.463864	-0.75 to 0.46	0.64621	-0.225016	-0.802073	0.352041	-0.8 to 0.35	0.444611	-0.0259428	-0.655634	0.603748	-0.66 to 0.6	0.935625	-0.271065	-0.906345	0.364214	-0.91 to 0.36	0.402891	-0.0991221	-0.50256	0.304316	-0.5 to 0.3	0.630063	-0.342925	-0.776463	0.0906136	-0.5 to 0.3	0.121039
rs12623180	XIRP2	2	167839415	A	G	0.0732394		-0.227475	-0.708588	0.253638	-0.71 to 0.25	0.353991	-0.200198	-0.808529	0.408134	-0.81 to 0.41	0.518823	-0.391332	-0.970891	0.188228	-0.97 to 0.19	0.185636	-0.217746	-0.850404	0.414913	-0.85 to 0.41	0.499849	0.141448	-0.497155	0.78005	-0.5 to 0.78	0.664121	0.373556	-0.0244334	0.771545	-0.02 to 0.77	0.0658151	0.396496	-0.0307294	0.823721	-0.02 to 0.77	0.0689057
rs12764105	PCDH15	10	56478284	T	C	0.148409		0.243146	-0.113276	0.599568	-0.11 to 0.6	0.181142	0.234774	-0.215786	0.685334	-0.22 to 0.69	0.307029	0.446897	0.0176401	0.876154	0.02 to 0.88	0.0413042	0.372414	-0.0961705	0.840998	-0.1 to 0.84	0.119267	0.335935	-0.137099	0.808969	-0.14 to 0.81	0.163896	-0.153575	-0.445496	0.138346	-0.45 to 0.14	0.302421	-0.0216197	-0.337498	0.294258	-0.45 to 0.14	0.893266
rs12769874	PCDH15	10	56331169	T	C	0.169283		-0.119556	-0.455299	0.216188	-0.46 to 0.22	0.485123	-0.329162	-0.753538	0.0952135	-0.75 to 0.1	0.128415	-0.135102	-0.539586	0.269383	-0.54 to 0.27	0.512598	-0.138837	-0.580263	0.302589	-0.58 to 0.3	0.537504	-0.0707963	-0.516357	0.374764	-0.52 to 0.37	0.755418	-0.0314763	-0.307941	0.244989	-0.31 to 0.24	0.823388	0.0424503	-0.254396	0.339297	-0.31 to 0.24	0.779219
rs12772008	PCDH15	10	56288866	T	C	0.172546		-0.0588781	-0.389658	0.271902	-0.39 to 0.27	0.727121	-0.0291247	-0.447325	0.389075	-0.45 to 0.39	0.8914	0.0284616	-0.370158	0.427081	-0.37 to 0.43	0.888677	0.112657	-0.322248	0.547562	-0.32 to 0.55	0.611574	-0.0006799	-0.43948	0.43812	-0.44 to 0.44	0.997576	-0.0062501	-0.281461	0.268961	-0.28 to 0.27	0.96449	-0.102089	-0.39763	0.193452	-0.28 to 0.27	0.498312
rs1288796	DYM	18	46596847	A	G	0.12145		0.142159	-0.235023	0.51934	-0.24 to 0.52	0.459985	0.151831	-0.32507	0.628731	-0.33 to 0.63	0.532537	0.12194	-0.332455	0.576336	-0.33 to 0.58	0.59882	0.0757493	-0.420266	0.571765	-0.42 to 0.57	0.76464	-0.179134	-0.67966	0.321392	-0.68 to 0.32	0.48292	-0.279314	-0.594005	0.0353762	-0.59 to 0.04	0.0819108	-0.322131	-0.660824	0.0165617	-0.59 to 0.04	0.0622994
rs12953717	SMAD7	18	46453929	C	T	0.428311		0.0601156	-0.191787	0.312018	-0.19 to 0.31	0.63989	-0.0543443	-0.372787	0.264098	-0.37 to 0.26	0.737953	0.0169238	-0.286774	0.320622	-0.29 to 0.32	0.913005	-0.0286062	-0.359834	0.302622	-0.36 to 0.3	0.865549	-0.0407841	-0.374924	0.293356	-0.37 to 0.29	0.810882	-0.019239	-0.228056	0.189578	-0.23 to 0.19	0.856671	0.0942485	-0.130191	0.318688	-0.23 to 0.19	0.410408
rs12959910	CTIF	18	46337861	A	G	0.108696	19	-0.117352	-0.525473	0.290769	-0.53 to 0.29	0.572951	0.164115	-0.350985	0.679215	-0.35 to 0.68	0.532227	-0.130344	-0.621811	0.361122	-0.62 to 0.36	0.603105	-0.303605	-0.839949	0.23274	-0.84 to 0.23	0.267144	-0.127955	-0.668327	0.412418	-0.67 to 0.41	0.642493	0.282865	-0.0518733	0.617604	-0.05 to 0.62	0.0976551	0.613196	0.255109	0.971283	-0.05 to 0.62	0.0007937
rs12962880	MYO5B	18	47460980	C	A	0.221685		-0.1151	-0.416284	0.186083	-0.42 to 0.19	0.453746	-0.0119401	-0.392939	0.369059	-0.39 to 0.37	0.951009	-0.158154	-0.521015	0.204707	-0.52 to 0.2	0.392863	-0.0935324	-0.48933	0.302266	-0.49 to 0.3	0.643164	-0.0825621	-0.482231	0.317106	-0.48 to 0.32	0.68549	-0.033245	-0.282094	0.215604	-0.28 to 0.22	0.793405	-0.122753	-0.389918	0.144413	-0.28 to 0.22	0.367765
rs12969222	MYO5B	18	47527817	T	G	0.262035		-0.170774	-0.45794	0.116391	-0.46 to 0.12	0.243709	-0.235187	-0.598114	0.127741	-0.6 to 0.13	0.203978	-0.271742	-0.617508	0.0740235	-0.62 to 0.07	0.123434	-0.0664192	-0.444264	0.311426	-0.44 to 0.31	0.730382	0.0548526	-0.326821	0.436526	-0.33 to 0.44	0.778135	-0.141345	-0.377298	0.0946077	-0.38 to 0.09	0.240297	-0.131297	-0.384945	0.122351	-0.38 to 0.09	0.310252
rs13017014	XIRP2	2	167907699	C	T	0.203323		-0.151378	-0.465704	0.162947	-0.47 to 0.16	0.345118	-0.309057	-0.706429	0.0883143	-0.71 to 0.09	0.127377	-0.230463	-0.609073	0.148147	-0.61 to 0.15	0.232775	-0.0987522	-0.511855	0.314351	-0.51 to 0.31	0.639324	-0.0864079	-0.503497	0.330681	-0.5 to 0.33	0.684636	0.153148	-0.107128	0.413425	-0.11 to 0.41	0.248745	0.0590418	-0.220474	0.338558	-0.11 to 0.41	0.678817
rs1316447	SMAD7	18	46472676	G	A	0.173644		-0.221196	-0.551218	0.108825	-0.55 to 0.11	0.188895	-0.238648	-0.655892	0.178597	-0.66 to 0.18	0.262194	-0.307518	-0.704708	0.0896719	-0.7 to 0.09	0.129107	-0.266075	-0.699295	0.167146	-0.7 to 0.17	0.228603	-0.265679	-0.703381	0.172023	-0.7 to 0.17	0.234098	0.0784128	-0.199382	0.356208	-0.2 to 0.36	0.580033	-0.116338	-0.41404	0.181364	-0.2 to 0.36	0.443644
rs1316826	CTIF	18	46348156	T	C	0.31039	21	-0.108367	-0.381092	0.164358	-0.38 to 0.16	0.436003	-0.092476	-0.43732	0.252368	-0.44 to 0.25	0.599079	-0.149232	-0.477762	0.179298	-0.48 to 0.18	0.373206	-0.0695815	-0.428229	0.289066	-0.43 to 0.29	0.703685	-0.283452	-0.645223	0.0783195	-0.65 to 0.08	0.124586	0.110993	-0.113335	0.335322	-0.11 to 0.34	0.332099	0.264234	0.0234105	0.505057	-0.11 to 0.34	0.031523
rs1316889	CTIF	18	46348334	C	T	0.195604	21	0.283282	-0.0312273	0.597792	-0.03 to 0.6	0.0774885	0.400795	0.0031611	0.798429	0 to 0.8	0.0482072	0.236265	-0.142694	0.615225	-0.14 to 0.62	0.221651	0.197895	-0.215763	0.611553	-0.22 to 0.61	0.348327	0.297526	-0.119694	0.714746	-0.12 to 0.71	0.162156	-0.225554	-0.484173	0.0330652	-0.48 to 0.03	0.0873664	-0.0317632	-0.309404	0.245878	-0.48 to 0.03	0.822547
rs1317355	CTIF	18	46379626	C	T	0.230575	24	0.101211	-0.196917	0.399338	-0.2 to 0.4	0.505706	0.0043123	-0.372317	0.380942	-0.37 to 0.38	0.982091	0.0847327	-0.274207	0.443672	-0.27 to 0.44	0.643514	0.0248248	-0.367714	0.417364	-0.37 to 0.42	0.901328	0.235907	-0.159918	0.631733	-0.16 to 0.63	0.24268	0.144158	-0.10259	0.390907	-0.1 to 0.39	0.252117	0.078554	-0.186812	0.34392	-0.1 to 0.39	0.561715
rs1317625	CTIF	18	46380182	G	A	0.221383	25	0.0003489	-0.302645	0.303343	-0.3 to 0.3	0.998199	0.0591032	-0.323051	0.441258	-0.32 to 0.44	0.761735	-0.0159044	-0.380737	0.348929	-0.38 to 0.35	0.931892	-0.0664423	-0.465002	0.332117	-0.47 to 0.33	0.743802	-0.156146	-0.558002	0.245711	-0.56 to 0.25	0.446217	0.065129	-0.186535	0.316793	-0.19 to 0.32	0.611929	0.304476	0.0360913	0.57286	-0.19 to 0.32	0.0261886
rs1319946	CTIF	18	46359024	T	C	0.492184	22	-0.0595161	-0.31533	0.196298	-0.32 to 0.2	0.648312	0.0453115	-0.278152	0.368775	-0.28 to 0.37	0.783602	-0.0430708	-0.351326	0.265184	-0.35 to 0.27	0.784142	-0.0364803	-0.372964	0.300004	-0.37 to 0.3	0.83168	-0.188168	-0.527663	0.151327	-0.53 to 0.15	0.277246	-0.0320567	-0.243435	0.179322	-0.24 to 0.18	0.766239	0.313264	0.0868762	0.539652	-0.24 to 0.18	0.0066959
rs1336197	PCDH15	10	56497659	A	G	0.373817		0.0980139	-0.159417	0.355445	-0.16 to 0.36	0.455426	0.108822	-0.21657	0.434214	-0.22 to 0.43	0.512064	0.143879	-0.16623	0.453987	-0.17 to 0.45	0.363068	0.0192168	-0.319348	0.357781	-0.32 to 0.36	0.911398	0.169822	-0.171843	0.511488	-0.17 to 0.51	0.32987	-0.101138	-0.313892	0.111616	-0.31 to 0.11	0.351409	-0.0452519	-0.273703	0.183199	-0.31 to 0.11	0.697789
rs1336199	PCDH15	10	56502293	A	G	0.279355		0.0379079	-0.239885	0.3157	-0.24 to 0.32	0.789063	0.0808556	-0.270272	0.431983	-0.27 to 0.43	0.651672	0.0894047	-0.245251	0.42406	-0.25 to 0.42	0.60046	-0.0636499	-0.428897	0.301597	-0.43 to 0.3	0.732622	0.224236	-0.144343	0.592815	-0.14 to 0.59	0.233027	-0.123659	-0.352915	0.105596	-0.35 to 0.11	0.290357	-0.100195	-0.346375	0.145986	-0.35 to 0.11	0.424969
rs13381292	CTIF	18	46298707	T	C	0.107835	17	0.0859429	-0.317425	0.489311	-0.32 to 0.49	0.676166	-0.183823	-0.693791	0.326146	-0.69 to 0.33	0.479786	0.116922	-0.36899	0.602835	-0.37 to 0.6	0.637119	0.0314718	-0.499111	0.562055	-0.5 to 0.56	0.907425	0.146383	-0.389168	0.681933	-0.39 to 0.68	0.592063	0.221662	-0.115114	0.558439	-0.12 to 0.56	0.196993	0.0053446	-0.356704	0.367393	-0.12 to 0.56	0.976913
rs13381473	DYM	18	46773520	C	T	0.0757149		0.250448	-0.21239	0.713287	-0.21 to 0.71	0.288799	0.392419	-0.192735	0.977573	-0.19 to 0.98	0.188648	0.31885	-0.238741	0.876441	-0.24 to 0.88	0.2623	0.357443	-0.251184	0.966069	-0.25 to 0.97	0.249621	0.403914	-0.210301	1.01813	-0.21 to 1.02	0.19737	-0.0657411	-0.449752	0.31827	-0.45 to 0.32	0.737171	0.129372	-0.282682	0.541425	-0.45 to 0.32	0.538241
rs13381727	MYO5B	18	47482530	C	T	0.0788679		-0.170022	-0.622888	0.282844	-0.62 to 0.28	0.461728	-0.294247	-0.866724	0.278229	-0.87 to 0.28	0.313649	-0.140862	-0.686466	0.404742	-0.69 to 0.4	0.61276	-0.258938	-0.854368	0.336493	-0.85 to 0.34	0.393927	-0.110738	-0.711811	0.490335	-0.71 to 0.49	0.717964	0.214885	-0.169205	0.598975	-0.17 to 0.6	0.272781	0.327948	-0.0838838	0.739781	-0.17 to 0.6	0.118556
rs13383718	XIRP2	2	167816291	A	G	0.350685		-0.0729314	-0.337742	0.191879	-0.34 to 0.19	0.58925	-0.223457	-0.558249	0.111335	-0.56 to 0.11	0.190749	-0.138246	-0.457195	0.180703	-0.46 to 0.18	0.395486	-0.182809	-0.530841	0.165223	-0.53 to 0.17	0.303154	0.0631199	-0.288352	0.414592	-0.29 to 0.41	0.724784	0.0735933	-0.145517	0.292703	-0.15 to 0.29	0.510272	-0.0419065	-0.277095	0.193282	-0.15 to 0.29	0.726866
rs13413169	XIRP2	2	167808448	T	C	0.0993927		-0.0522282	-0.464616	0.36016	-0.46 to 0.36	0.80391	-0.335592	-0.857346	0.186162	-0.86 to 0.19	0.207367	-0.157432	-0.654206	0.339342	-0.65 to 0.34	0.534418	-0.110313	-0.652404	0.431778	-0.65 to 0.43	0.689936	0.0608294	-0.48626	0.607919	-0.49 to 0.61	0.827445	-0.20845	-0.554435	0.137536	-0.55 to 0.14	0.237607	-0.034394	-0.405636	0.336848	-0.55 to 0.14	0.855883
rs13417677	XIRP2	2	167915012	T	C	0.218114		-0.17278	-0.478355	0.132794	-0.48 to 0.13	0.267683	-0.332626	-0.718901	0.0536491	-0.72 to 0.05	0.0914378	-0.313796	-0.681876	0.0542844	-0.68 to 0.05	0.0947162	-0.153128	-0.554917	0.248661	-0.55 to 0.25	0.454979	-0.0018086	-0.407363	0.403746	-0.41 to 0.4	0.993024	0.121921	-0.132812	0.376653	-0.13 to 0.38	0.34813	-0.0275977	-0.300978	0.245783	-0.13 to 0.38	0.843126
rs1342303	PCDH15	10	56083605	T	C	0.208551		0.11827	-0.188166	0.424707	-0.19 to 0.42	0.449276	0.0766784	-0.310786	0.464143	-0.31 to 0.46	0.698039	0.160447	-0.208729	0.529624	-0.21 to 0.53	0.394216	-0.0236854	-0.426654	0.379283	-0.43 to 0.38	0.908262	0.0957927	-0.310937	0.502522	-0.31 to 0.5	0.64428	-0.0201699	-0.273945	0.233605	-0.27 to 0.23	0.876185	0.10473	-0.16776	0.377219	-0.27 to 0.23	0.451194
rs1342309	PCDH15	10	56245667	A	G	0.156766		0.0906093	-0.251907	0.433125	-0.25 to 0.43	0.60403	0.11373	-0.319379	0.54684	-0.32 to 0.55	0.606698	0.119865	-0.292832	0.532562	-0.29 to 0.53	0.569089	0.0085798	-0.441781	0.458941	-0.44 to 0.46	0.970207	0.0404958	-0.414132	0.495124	-0.41 to 0.5	0.861372	0.242732	-0.0434356	0.528899	-0.04 to 0.53	0.0963998	0.284014	-0.0233765	0.591405	-0.04 to 0.53	0.0701464
rs1346722	XIRP2	2	167965317	T	C	0.193555		0.0028144	-0.312372	0.318001	-0.31 to 0.32	0.986033	-0.136254	-0.534769	0.262261	-0.53 to 0.26	0.502683	0.0297811	-0.350042	0.409605	-0.35 to 0.41	0.877834	0.249765	-0.164752	0.664283	-0.16 to 0.66	0.237539	0.230854	-0.187461	0.649169	-0.19 to 0.65	0.279327	0.279417	0.0158827	0.542952	0.02 to 0.54	0.037706	0.186211	-0.0968976	0.469319	0.02 to 0.54	0.1973
rs1355410	MYO5B	18	47709926	T	C	0.482093		-0.0497001	-0.300882	0.201482	-0.3 to 0.2	0.698087	-0.150965	-0.468516	0.166586	-0.47 to 0.17	0.351356	-0.0592567	-0.361873	0.243359	-0.36 to 0.24	0.701063	-0.0340797	-0.364368	0.296209	-0.36 to 0.3	0.839695	-0.0285457	-0.361926	0.304835	-0.36 to 0.3	0.866689	0.185187	-0.0231748	0.393549	-0.02 to 0.39	0.0815014	0.183129	-0.0406849	0.406942	-0.02 to 0.39	0.108761
rs1355415	XIRP2	2	167750796	C	T	0.274245		-0.185887	-0.467536	0.0957625	-0.47 to 0.1	0.19575	-0.153704	-0.509853	0.202445	-0.51 to 0.2	0.397528	-0.216324	-0.555651	0.123002	-0.56 to 0.12	0.211413	-0.286645	-0.656958	0.083669	-0.66 to 0.08	0.129194	-0.196784	-0.570626	0.177058	-0.57 to 0.18	0.302126	0.162305	-0.0690126	0.393622	-0.07 to 0.39	0.169022	0.0159379	-0.232573	0.264448	-0.07 to 0.39	0.89995
rs1367082	XIRP2	2	167958756	G	A	0.0401489		-0.0582599	-0.697649	0.581129	-0.7 to 0.58	0.858225	-0.445474	-1.25378	0.362835	-1.25 to 0.36	0.279979	-0.0625655	-0.832896	0.707765	-0.83 to 0.71	0.87349	-0.0239507	-0.864732	0.816831	-0.86 to 0.82	0.955464	0.415794	-0.432739	1.26433	-0.43 to 1.26	0.336753	0.251606	-0.280698	0.78391	-0.28 to 0.78	0.354153	0.0884995	-0.482851	0.65985	-0.28 to 0.78	0.761397
rs1397704	XIRP2	2	167813314	C	T	0.116694		0.136428	-0.261192	0.534048	-0.26 to 0.53	0.501176	0.107819	-0.394818	0.610455	-0.39 to 0.61	0.674099	0.20947	-0.269505	0.688444	-0.27 to 0.69	0.391263	-0.108146	-0.630975	0.414683	-0.63 to 0.41	0.685099	0.115182	-0.41257	0.642934	-0.41 to 0.64	0.668747	-0.030048	-0.348987	0.288891	-0.35 to 0.29	0.853473	-0.20647	-0.54977	0.13683	-0.35 to 0.29	0.238428
rs1409437	LCP1/PLS2	13	46704213	A	G	0.444053	1	-0.131163	-0.383051	0.120725	-0.38 to 0.12	0.307357	-0.0737731	-0.392279	0.244733	-0.39 to 0.24	0.649769	-0.0996064	-0.403123	0.20391	-0.4 to 0.2	0.519991	-0.272451	-0.603596	0.0586929	-0.6 to 0.06	0.106807	-0.320014	-0.65417	0.0141411	-0.65 to 0.01	0.0605098	-0.232918	-0.441654	-0.024182	-0.44 to -0.02	0.0287483	-0.0956623	-0.319933	0.128609	-0.44 to -0.02	0.403069
rs1414686	PCDH15	10	56411659	T	C	0.0692153		0.442229	-0.0611453	0.945604	-0.06 to 0.95	0.0850718	0.515145	-0.121334	1.15162	-0.12 to 1.15	0.112633	0.643162	0.0368244	1.2495	0.04 to 1.25	0.0376238	0.17311	-0.489027	0.835247	-0.49 to 0.84	0.608273	0.360761	-0.307496	1.02902	-0.31 to 1.03	0.289924	-0.139057	-0.545202	0.267088	-0.55 to 0.27	0.502111	-0.0705449	-0.507005	0.365915	-0.55 to 0.27	0.751358
rs1414688	PCDH15	10	56411969	T	G	0.0692153		0.442229	-0.0611453	0.945604	-0.06 to 0.95	0.0850718	0.515145	-0.121334	1.15162	-0.12 to 1.15	0.112633	0.643162	0.0368244	1.2495	0.04 to 1.25	0.0376238	0.17311	-0.489027	0.835247	-0.49 to 0.84	0.608273	0.360761	-0.307496	1.02902	-0.31 to 1.03	0.289924	-0.139057	-0.545202	0.267088	-0.55 to 0.27	0.502111	-0.0705449	-0.507005	0.365915	-0.55 to 0.27	0.751358
rs1473040	XIRP2	2	167818426	A	G	0.390801		-0.0650174	-0.323105	0.19307	-0.32 to 0.19	0.621395	-0.20086	-0.527115	0.125395	-0.53 to 0.13	0.227489	-0.181081	-0.491948	0.129786	-0.49 to 0.13	0.253505	-0.207843	-0.54715	0.131464	-0.55 to 0.13	0.22984	0.0553977	-0.287152	0.397948	-0.29 to 0.4	0.751207	0.117869	-0.0962152	0.331954	-0.1 to 0.33	0.280475	0.0255422	-0.204255	0.255339	-0.1 to 0.33	0.827511
rs1473041	XIRP2	2	167818552	C	T	0.39049		-0.0699162	-0.328135	0.188303	-0.33 to 0.19	0.595548	-0.207883	-0.534331	0.118565	-0.53 to 0.12	0.21192	-0.187468	-0.498471	0.123536	-0.5 to 0.12	0.237353	-0.210915	-0.550184	0.128353	-0.55 to 0.13	0.222974	0.0547779	-0.287816	0.397372	-0.29 to 0.4	0.753931	0.117505	-0.0968139	0.331824	-0.1 to 0.33	0.282492	0.0272577	-0.202735	0.257251	-0.1 to 0.33	0.816281
rs1482275	CTIF	18	46219975	A	G	0.229771	11	0.068273	-0.231774	0.36832	-0.23 to 0.37	0.655538	0.0689507	-0.310343	0.448244	-0.31 to 0.45	0.721551	0.236067	-0.125414	0.597547	-0.13 to 0.6	0.20049	-0.0240839	-0.418655	0.370487	-0.42 to 0.37	0.904749	-0.187604	-0.585856	0.210648	-0.59 to 0.21	0.355766	0.029972	-0.216658	0.276602	-0.22 to 0.28	0.811701	-0.0111907	-0.276173	0.253791	-0.22 to 0.28	0.934019
rs1511150	MYO5B	18	47678905	T	C	0.384716		-0.0772131	-0.336006	0.181579	-0.34 to 0.18	0.558607	0.0645571	-0.262747	0.391861	-0.26 to 0.39	0.698994	-0.04797	-0.359749	0.263809	-0.36 to 0.26	0.762931	-0.0648972	-0.405186	0.275391	-0.41 to 0.28	0.708491	-0.190119	-0.533635	0.153397	-0.53 to 0.15	0.27795	0.0776183	-0.134892	0.290129	-0.13 to 0.29	0.473999	0.0730797	-0.155197	0.301357	-0.13 to 0.29	0.530289
rs1511151	MYO5B	18	47650800	C	T	0.461871		0.170897	-0.0769594	0.418754	-0.08 to 0.42	0.17651	-0.0251368	-0.338591	0.288317	-0.34 to 0.29	0.875075	0.210534	-0.0880728	0.50914	-0.09 to 0.51	0.166953	0.231976	-0.0939301	0.557881	-0.09 to 0.56	0.162938	0.333447	0.0045798	0.662314	0 to 0.66	0.0468954	-0.0277061	-0.233275	0.177863	-0.23 to 0.18	0.791618	-0.086764	-0.307584	0.134056	-0.23 to 0.18	0.441163
rs1511199	XIRP2	2	167904042	T	G	0.155596		-0.130859	-0.476162	0.214443	-0.48 to 0.21	0.45752	-0.26578	-0.702416	0.170857	-0.7 to 0.17	0.232782	-0.202847	-0.618897	0.213204	-0.62 to 0.21	0.339185	-0.137629	-0.591098	0.31584	-0.59 to 0.32	0.551847	-0.181574	-0.640531	0.277382	-0.64 to 0.28	0.437996	-0.0599116	-0.349396	0.229573	-0.35 to 0.23	0.684956	-0.102903	-0.413253	0.207447	-0.35 to 0.23	0.515704
rs1511202	XIRP2	2	167911826	G	A	0.232743		-0.188467	-0.487287	0.110353	-0.49 to 0.11	0.216328	-0.307972	-0.685732	0.0697878	-0.69 to 0.07	0.110039	-0.314692	-0.674631	0.0452477	-0.67 to 0.05	0.0865869	-0.143396	-0.536373	0.249581	-0.54 to 0.25	0.474395	-0.0252303	-0.421912	0.371451	-0.42 to 0.37	0.900767	0.170748	-0.0774051	0.4189	-0.08 to 0.42	0.17742	0.0344338	-0.23192	0.300787	-0.08 to 0.42	0.799936
rs1542593	CTIF	18	46283912	G	A	0.117992	15	-0.0112461	-0.398761	0.376268	-0.4 to 0.38	0.954629	0.277239	-0.212491	0.766969	-0.21 to 0.77	0.267109	-0.0396684	-0.506865	0.427528	-0.51 to 0.43	0.867796	-0.0963829	-0.606607	0.413841	-0.61 to 0.41	0.711132	0.107841	-0.407099	0.62278	-0.41 to 0.62	0.68139	-0.0683917	-0.38993	0.253146	-0.39 to 0.25	0.676703	0.235673	-0.109703	0.581048	-0.39 to 0.25	0.181042
rs1557359	MYO5B	18	47480898	T	C	0.439464		0.133198	-0.119316	0.385712	-0.12 to 0.39	0.301112	0.220688	-0.0986261	0.540002	-0.1 to 0.54	0.175489	0.140804	-0.163299	0.444907	-0.16 to 0.44	0.364048	0.115563	-0.216608	0.447735	-0.22 to 0.45	0.495219	0.125579	-0.209763	0.46092	-0.21 to 0.46	0.46287	0.0101461	-0.199694	0.219986	-0.2 to 0.22	0.924485	-0.135015	-0.360434	0.0904051	-0.2 to 0.22	0.24037
rs1561674	PCDH15	10	55948714	T	C	0.29092		0.036434	-0.236109	0.308977	-0.24 to 0.31	0.793261	-0.0744772	-0.419043	0.270089	-0.42 to 0.27	0.671751	0.0138402	-0.314519	0.342199	-0.31 to 0.34	0.934143	0.0201911	-0.338173	0.378555	-0.34 to 0.38	0.912046	0.0777917	-0.283911	0.439494	-0.28 to 0.44	0.673291	0.0040812	-0.221665	0.229828	-0.22 to 0.23	0.971728	-0.0017069	-0.244187	0.240774	-0.22 to 0.23	0.98899
rs1562337	ESPNL	2	239008203	C	T	0.403831		-0.0085757	-0.258109	0.240958	-0.26 to 0.24	0.946283	0.0319972	-0.283706	0.3477	-0.28 to 0.35	0.842499	0.0688452	-0.231817	0.369507	-0.23 to 0.37	0.653504	-0.11299	-0.441238	0.215259	-0.44 to 0.22	0.499795	-0.0526703	-0.383748	0.278408	-0.38 to 0.28	0.755128	0.0410347	-0.165098	0.247168	-0.17 to 0.25	0.696357	0.221727	-0.001371	0.444825	-0.17 to 0.25	0.051424
rs1564590	CTIF	18	46173947	T	C	0.178341	7	-0.193272	-0.524936	0.138392	-0.52 to 0.14	0.253315	-0.109918	-0.529455	0.309619	-0.53 to 0.31	0.607511	-0.174785	-0.574415	0.224845	-0.57 to 0.22	0.391222	-0.282306	-0.718558	0.153945	-0.72 to 0.15	0.204613	-0.103132	-0.543583	0.33732	-0.54 to 0.34	0.646207	0.122614	-0.152603	0.397831	-0.15 to 0.4	0.38248	0.14371	-0.151976	0.439396	-0.15 to 0.4	0.340727
rs1567534	XIRP2	2	167772293	C	T	0.314248		-0.175584	-0.447308	0.0961406	-0.45 to 0.1	0.205267	-0.150962	-0.494554	0.192629	-0.49 to 0.19	0.389061	-0.265342	-0.592653	0.0619695	-0.59 to 0.06	0.112054	-0.308586	-0.665783	0.0486105	-0.67 to 0.05	0.0903896	-0.176622	-0.537248	0.184004	-0.54 to 0.18	0.336999	0.214287	-0.0094245	0.437998	-0.01 to 0.44	0.0604599	0.0834052	-0.156906	0.323716	-0.01 to 0.44	0.496273
rs1623231	MYO5B	18	47447432	T	C	0.381902		-0.0205915	-0.278692	0.237509	-0.28 to 0.24	0.875711	0.0106225	-0.315765	0.337009	-0.32 to 0.34	0.949126	-0.0387984	-0.349605	0.272008	-0.35 to 0.27	0.806667	-0.0590984	-0.398522	0.280325	-0.4 to 0.28	0.732845	0.0502057	-0.292338	0.392749	-0.29 to 0.39	0.773852	-0.1327	-0.346307	0.0809074	-0.35 to 0.08	0.223322	-0.0921443	-0.321558	0.13727	-0.35 to 0.08	0.431076
rs1623892	MYO5B	18	47456441	G	A	0.442932		0.0446796	-0.20764	0.296999	-0.21 to 0.3	0.72848	0.0527133	-0.266295	0.371722	-0.27 to 0.37	0.745977	-0.0048878	-0.308971	0.299196	-0.31 to 0.3	0.974861	0.0708611	-0.261024	0.402746	-0.26 to 0.4	0.675525	0.0071286	-0.327985	0.342242	-0.33 to 0.34	0.966735	-0.186439	-0.395149	0.022271	-0.4 to 0.02	0.0799649	-0.122223	-0.34651	0.102063	-0.4 to 0.02	0.285423
rs16853057	XIRP2	2	168005455	G	A	0.174582		-0.0115372	-0.337159	0.314084	-0.34 to 0.31	0.944622	-0.211978	-0.62362	0.199665	-0.62 to 0.2	0.312741	0.0304316	-0.361866	0.422729	-0.36 to 0.42	0.879124	0.201541	-0.226575	0.629657	-0.23 to 0.63	0.356078	0.174427	-0.257709	0.606564	-0.26 to 0.61	0.428774	0.164635	-0.106983	0.436254	-0.11 to 0.44	0.23478	0.145463	-0.146464	0.437391	-0.11 to 0.44	0.328685
rs16905888	PCDH15	10	56075990	T	C	0.204728		0.129502	-0.17941	0.438414	-0.18 to 0.44	0.411172	0.0912399	-0.299357	0.481837	-0.3 to 0.48	0.646994	0.187636	-0.184516	0.559787	-0.18 to 0.56	0.322962	-0.0068215	-0.413052	0.399409	-0.41 to 0.4	0.973738	0.11229	-0.297726	0.522307	-0.3 to 0.52	0.591337	-0.0316391	-0.287197	0.223919	-0.29 to 0.22	0.808239	0.0806074	-0.193806	0.355021	-0.29 to 0.22	0.564729
rs16906543	PCDH15	10	56554972	T	C	0.0765747		0.297084	-0.179883	0.774051	-0.18 to 0.77	0.222094	0.323466	-0.279591	0.926524	-0.28 to 0.93	0.293041	0.479727	-0.0948004	1.05425	-0.09 to 1.05	0.101696	0.128395	-0.498884	0.755674	-0.5 to 0.76	0.688217	0.19726	-0.435869	0.830389	-0.44 to 0.83	0.541334	-0.158916	-0.545337	0.227505	-0.55 to 0.23	0.420146	-0.033919	-0.449104	0.381266	-0.55 to 0.23	0.872761
rs16913796	PCDH15	10	55659824	C	T	0.0773258		0.187553	-0.271975	0.647081	-0.27 to 0.65	0.423643	0.0767178	-0.504659	0.658095	-0.5 to 0.66	0.795866	0.431236	-0.122453	0.984925	-0.12 to 0.98	0.126846	0.463978	-0.140208	1.06816	-0.14 to 1.07	0.132249	0.258207	-0.351992	0.868407	-0.35 to 0.87	0.406799	-0.585932	-0.973348	-0.198516	-0.97 to -0.2	0.0030414	-0.393624	-0.81003	0.0227823	-0.97 to -0.2	0.0639154
rs16929266	CDH23	10	73487127	A	G	0.169287		-0.249236	-0.576543	0.0780702	-0.58 to 0.08	0.135534	-0.215146	-0.629056	0.198763	-0.63 to 0.2	0.30822	-0.328166	-0.722429	0.0660969	-0.72 to 0.07	0.102782	-0.437042	-0.867309	-0.0067741	-0.87 to -0.01	0.0465023	-0.251478	-0.685836	0.182879	-0.69 to 0.18	0.256397	0.0776983	-0.19683	0.352227	-0.2 to 0.35	0.579019	0.065622	-0.229384	0.360628	-0.2 to 0.35	0.662792
rs16937774	PCDH15	10	55577022	C	A	0.171129		-0.0002745	-0.334649	0.3341	-0.33 to 0.33	0.998716	-0.0319209	-0.454245	0.390403	-0.45 to 0.39	0.882201	-0.126682	-0.529524	0.27616	-0.53 to 0.28	0.537567	0.0720541	-0.367682	0.51179	-0.37 to 0.51	0.748032	0.152971	-0.290808	0.596751	-0.29 to 0.6	0.499195	0.131724	-0.147265	0.410713	-0.15 to 0.41	0.354688	0.0923588	-0.20737	0.392087	-0.15 to 0.41	0.545808
rs16949519	CTIF	18	46106324	A	C	0.0595813	2	-0.109931	-0.636904	0.417042	-0.64 to 0.42	0.682564	-0.0174113	-0.683649	0.648826	-0.68 to 0.65	0.959139	0.0585275	-0.576358	0.693413	-0.58 to 0.69	0.856581	-0.308211	-1.00114	0.384721	-1 to 0.38	0.38323	-0.361725	-1.06113	0.337676	-1.06 to 0.34	0.310644	0.21312	-0.226697	0.652937	-0.23 to 0.65	0.342177	0.0527462	-0.41972	0.525212	-0.23 to 0.65	0.826764
rs16949772	CTIF	18	46214628	A	C	0.0570882	10	-0.106466	-0.637531	0.424599	-0.64 to 0.42	0.694302	0.222514	-0.44909	0.894117	-0.45 to 0.89	0.516003	-0.441136	-1.08095	0.198677	-1.08 to 0.2	0.176525	-0.264386	-0.962783	0.434011	-0.96 to 0.43	0.458008	-0.246958	-0.952468	0.458551	-0.95 to 0.46	0.492569	-0.181669	-0.627842	0.264505	-0.63 to 0.26	0.424772	-0.0544197	-0.533485	0.424646	-0.63 to 0.26	0.82378
rs16949934	CTIF	18	46277226	G	A	0.0774504	14	0.181809	-0.287381	0.650999	-0.29 to 0.65	0.447465	0.318534	-0.274243	0.911311	-0.27 to 0.91	0.292157	0.179292	-0.385961	0.744545	-0.39 to 0.74	0.534056	0.040114	-0.576414	0.656642	-0.58 to 0.66	0.898499	-0.0326795	-0.65533	0.589971	-0.66 to 0.59	0.918046	0.015309	-0.37585	0.406468	-0.38 to 0.41	0.938844	0.184157	-0.234033	0.602346	-0.38 to 0.41	0.388006
rs16950548	DYM	18	46987640	C	T	0.0870922		-0.0138185	-0.451504	0.423867	-0.45 to 0.42	0.950646	0.130125	-0.423263	0.683513	-0.42 to 0.68	0.644809	0.0074521	-0.519806	0.53471	-0.52 to 0.53	0.977894	0.063274	-0.512323	0.638871	-0.51 to 0.64	0.82937	0.165127	-0.415861	0.746114	-0.42 to 0.75	0.577399	0.0648459	-0.297539	0.427231	-0.3 to 0.43	0.725748	0.213976	-0.17486	0.602811	-0.3 to 0.43	0.280716
rs16951323	MYO5B	18	47488254	C	T	0.0785224		-0.0751519	-0.534958	0.384654	-0.53 to 0.38	0.748648	-0.11136	-0.692927	0.470208	-0.69 to 0.47	0.707369	-0.0313382	-0.585121	0.522445	-0.59 to 0.52	0.911663	-0.25954	-0.863884	0.344804	-0.86 to 0.34	0.399844	-0.0696883	-0.679687	0.54031	-0.68 to 0.54	0.82278	0.184473	-0.201966	0.570912	-0.2 to 0.57	0.349395	0.380302	-0.0338247	0.794428	-0.2 to 0.57	0.0718709
rs16951446	MYO5B	18	47599093	A	G	0.0533199		0.171801	-0.386585	0.730187	-0.39 to 0.73	0.546395	0.0407884	-0.665239	0.746816	-0.67 to 0.75	0.909825	0.362629	-0.310028	1.03529	-0.31 to 1.04	0.290598	0.12463	-0.609626	0.858886	-0.61 to 0.86	0.739314	-0.0211496	-0.762289	0.719989	-0.76 to 0.72	0.955385	-0.732531	-1.19062	-0.274439	-1.19 to -0.27	0.0017291	-0.482205	-0.974217	0.0098077	-1.19 to -0.27	0.0547431
rs16951453	MYO5B	18	47603465	T	C	0.201921		-0.146782	-0.459361	0.165798	-0.46 to 0.17	0.357286	-0.172409	-0.568155	0.223336	-0.57 to 0.22	0.393075	-0.1753	-0.551989	0.201388	-0.55 to 0.2	0.361611	-0.201216	-0.612214	0.209782	-0.61 to 0.21	0.337182	-0.117012	-0.53236	0.298337	-0.53 to 0.3	0.580748	-0.0287998	-0.286373	0.228773	-0.29 to 0.23	0.826502	-0.0044147	-0.280862	0.272033	-0.29 to 0.23	0.975026
rs16951488	MYO5B	18	47610821	T	G	0.0533199		0.171801	-0.386585	0.730187	-0.39 to 0.73	0.546395	0.0407884	-0.665239	0.746816	-0.67 to 0.75	0.909825	0.362629	-0.310028	1.03529	-0.31 to 1.04	0.290598	0.12463	-0.609626	0.858886	-0.61 to 0.86	0.739314	-0.0211496	-0.762289	0.719989	-0.76 to 0.72	0.955385	-0.732531	-1.19062	-0.274439	-1.19 to -0.27	0.0017291	-0.482205	-0.974217	0.0098077	-1.19 to -0.27	0.0547431
rs16951532	MYO5B	18	47630220	G	A	0.170121		-0.199794	-0.535428	0.135841	-0.54 to 0.14	0.243249	-0.187253	-0.611648	0.237141	-0.61 to 0.24	0.387057	-0.215229	-0.619606	0.189147	-0.62 to 0.19	0.29677	-0.216231	-0.657589	0.225127	-0.66 to 0.23	0.336844	-0.289791	-0.735238	0.155655	-0.74 to 0.16	0.202212	-0.179485	-0.456381	0.0974116	-0.46 to 0.1	0.203872	-0.202056	-0.499446	0.0953341	-0.46 to 0.1	0.182926
rs169936	CTIF	18	46156790	C	T	0.254014	6	-0.216435	-0.513594	0.0807249	-0.51 to 0.08	0.153375	-0.0859	-0.46133	0.28953	-0.46 to 0.29	0.653746	-0.297138	-0.655544	0.0612676	-0.66 to 0.06	0.10415	-0.326354	-0.716482	0.0637734	-0.72 to 0.06	0.101066	-0.290063	-0.682618	0.102493	-0.68 to 0.1	0.147502	0.0884148	-0.155881	0.332711	-0.16 to 0.33	0.478033	0.0265243	-0.237318	0.290366	-0.16 to 0.33	0.843767
rs1705492	MYO5B	18	47718351	C	A	0.113403		-0.269556	-0.667663	0.128551	-0.67 to 0.13	0.184421	-0.290177	-0.793556	0.213202	-0.79 to 0.21	0.258462	-0.356305	-0.835908	0.123298	-0.84 to 0.12	0.145321	-0.124457	-0.648044	0.39913	-0.65 to 0.4	0.641216	-0.0666627	-0.595161	0.461836	-0.6 to 0.46	0.804688	0.150944	-0.174449	0.476338	-0.17 to 0.48	0.363175	0.0760818	-0.273467	0.425631	-0.17 to 0.48	0.669613
rs1705494	MYO5B	18	47643116	A	C	0.4677		-0.213445	-0.459684	0.0327935	-0.46 to 0.03	0.0893097	-0.0122159	-0.323669	0.299237	-0.32 to 0.3	0.938708	-0.270506	-0.567154	0.026142	-0.57 to 0.03	0.0738856	-0.252342	-0.57615	0.0714655	-0.58 to 0.07	0.126625	-0.335967	-0.662729	-0.0092047	-0.66 to -0.01	0.0438895	0.129762	-0.0743333	0.333858	-0.07 to 0.33	0.212664	0.108981	-0.110279	0.328241	-0.07 to 0.33	0.329895
rs1705527	MYO5B	18	47687870	T	C	0.447669		0.206783	-0.045032	0.458597	-0.05 to 0.46	0.107485	0.0774078	-0.241473	0.396288	-0.24 to 0.4	0.634148	0.200772	-0.102447	0.503992	-0.1 to 0.5	0.194303	0.199066	-0.131706	0.529838	-0.13 to 0.53	0.238101	0.325668	-0.0084596	0.659796	-0.01 to 0.66	0.0560862	-0.0175683	-0.225729	0.190592	-0.23 to 0.19	0.86859	-0.0333609	-0.256806	0.190085	-0.23 to 0.19	0.769764
rs1705533	MYO5B	18	47650193	A	G	0.399095		-0.138931	-0.395236	0.117374	-0.4 to 0.12	0.287964	0.0314635	-0.292644	0.355571	-0.29 to 0.36	0.84906	-0.148476	-0.457274	0.160322	-0.46 to 0.16	0.345897	-0.142476	-0.479516	0.194564	-0.48 to 0.19	0.407269	-0.216973	-0.557127	0.123181	-0.56 to 0.12	0.211158	0.110859	-0.100733	0.322451	-0.1 to 0.32	0.304409	0.112306	-0.114992	0.339605	-0.1 to 0.32	0.332772
rs17067732	LCP1/PLS2	13	46713308	A	G	0.0356137	1	0.19041	-0.48512	0.865941	-0.49 to 0.87	0.580549	-0.0817683	-0.935905	0.772369	-0.94 to 0.77	0.851128	0.103539	-0.710344	0.917423	-0.71 to 0.92	0.803049	0.0701013	-0.818198	0.958401	-0.82 to 0.96	0.877047	0.337263	-0.559288	1.23381	-0.56 to 1.23	0.460843	-0.25653	-0.821547	0.308487	-0.82 to 0.31	0.373464	-0.007327	-0.613842	0.599188	-0.82 to 0.31	0.981106
rs17186485	SMAD7	18	46449032	G	A	0.0527995		0.582212	-0.0019273	1.16635	0 to 1.17	0.0507603	0.731737	-0.0086057	1.47208	-0.01 to 1.47	0.0527217	0.790193	0.0860402	1.49435	0.09 to 1.49	0.0278566	0.436124	-0.331979	1.20423	-0.33 to 1.2	0.265685	0.539968	-0.235961	1.3159	-0.24 to 1.32	0.172529	0.0745259	-0.393151	0.542203	-0.39 to 0.54	0.754746	-0.0098057	-0.515065	0.495454	-0.39 to 0.54	0.969652
rs17551389	XIRP2	2	167997309	T	C	0.0823933		-0.0442812	-0.494715	0.406152	-0.49 to 0.41	0.847171	-0.139075	-0.708533	0.430384	-0.71 to 0.43	0.632092	0.0549869	-0.487702	0.597676	-0.49 to 0.6	0.842544	0.120539	-0.471819	0.712898	-0.47 to 0.71	0.689942	-0.126899	-0.724689	0.470891	-0.72 to 0.47	0.677289	0.282756	-0.0951839	0.660696	-0.1 to 0.66	0.142519	0.100886	-0.305354	0.507127	-0.1 to 0.66	0.626379
rs17584148	PCDH15	10	56372381	C	T	0.138066		-0.184649	-0.549635	0.180336	-0.55 to 0.18	0.321316	-0.464711	-0.925933	-0.0034899	-0.93 to 0	0.0482924	-0.250855	-0.690446	0.188736	-0.69 to 0.19	0.263286	-0.239795	-0.719734	0.240144	-0.72 to 0.24	0.327353	-0.0371709	-0.521647	0.447305	-0.52 to 0.45	0.880437	-0.0896437	-0.388487	0.2092	-0.39 to 0.21	0.55651	0.0119428	-0.30884	0.332726	-0.39 to 0.21	0.941819
rs1758827	PCDH15	10	56295820	C	T	0.2027		0.108046	-0.20387	0.419963	-0.2 to 0.42	0.497089	0.273139	-0.121368	0.667647	-0.12 to 0.67	0.174726	0.0598067	-0.315926	0.435539	-0.32 to 0.44	0.755	-0.0185658	-0.428558	0.391426	-0.43 to 0.39	0.929259	0.0595017	-0.354354	0.473357	-0.35 to 0.47	0.778048	-0.152902	-0.412097	0.106293	-0.41 to 0.11	0.247536	-0.0431321	-0.321298	0.235034	-0.41 to 0.11	0.761153
rs17593549	PCDH15	10	56542207	T	C	0.123297		-0.0229141	-0.400486	0.354658	-0.4 to 0.35	0.905293	-0.0289676	-0.506799	0.448864	-0.51 to 0.45	0.905394	0.0443306	-0.410613	0.499274	-0.41 to 0.5	0.8485	0.0467067	-0.450447	0.543861	-0.45 to 0.54	0.85387	-0.0436676	-0.545396	0.458061	-0.55 to 0.46	0.864516	-0.181818	-0.496584	0.132948	-0.5 to 0.13	0.257517	-0.00082	-0.338893	0.337253	-0.5 to 0.13	0.996206
rs17601960	LCP1/PLS2	13	46750881	T	C	0.0788043	3	0.160503	-0.298291	0.619297	-0.3 to 0.62	0.492825	0.241493	-0.338562	0.821547	-0.34 to 0.82	0.414407	0.181733	-0.371009	0.734475	-0.37 to 0.73	0.519215	0.403116	-0.200035	1.00627	-0.2 to 1.01	0.190152	0.45654	-0.152138	1.06522	-0.15 to 1.07	0.141497	-0.202857	-0.584333	0.178619	-0.58 to 0.18	0.29723	-0.306447	-0.716452	0.103558	-0.58 to 0.18	0.142908
rs17644321	PCDH15	10	55848977	T	C	0.263206		-0.22285	-0.507559	0.0618586	-0.51 to 0.06	0.124961	0.0203566	-0.339763	0.380477	-0.34 to 0.38	0.911759	-0.146398	-0.489561	0.196765	-0.49 to 0.2	0.402972	-0.31861	-0.693078	0.0558585	-0.69 to 0.06	0.0953712	-0.257012	-0.635126	0.121103	-0.64 to 0.12	0.182725	-0.0866567	-0.321871	0.148557	-0.32 to 0.15	0.470169	-0.112724	-0.365074	0.139626	-0.32 to 0.15	0.381223
rs17646169	PCDH15	10	55922376	C	T	0.0686969		-0.0739343	-0.565305	0.417437	-0.57 to 0.42	0.768008	0.0249123	-0.596041	0.645865	-0.6 to 0.65	0.937308	-0.0996242	-0.691485	0.492237	-0.69 to 0.49	0.741406	-0.113872	-0.759861	0.532118	-0.76 to 0.53	0.729658	-0.139217	-0.790781	0.512347	-0.79 to 0.51	0.675302	0.17435	-0.234991	0.583691	-0.23 to 0.58	0.403752	-0.225752	-0.666053	0.214548	-0.23 to 0.58	0.314865
rs17658102	PCDH15	10	56322477	T	C	0.13528		0.107626	-0.254121	0.469372	-0.25 to 0.47	0.559718	0.124908	-0.333238	0.583053	-0.33 to 0.58	0.593003	0.049718	-0.386074	0.48551	-0.39 to 0.49	0.823019	0.240919	-0.235203	0.717041	-0.24 to 0.72	0.321227	0.263213	-0.217768	0.744193	-0.22 to 0.74	0.283375	-0.0025116	-0.304588	0.299565	-0.3 to 0.3	0.986996	0.0902186	-0.23406	0.414497	-0.3 to 0.3	0.585487
rs17659350	MYO5B	18	47533097	T	C	0.276771		-0.207231	-0.488704	0.0742431	-0.49 to 0.07	0.148974	-0.264583	-0.6205	0.0913341	-0.62 to 0.09	0.145068	-0.311273	-0.650415	0.0278683	-0.65 to 0.03	0.0720216	-0.131672	-0.501922	0.238578	-0.5 to 0.24	0.485691	0.0251499	-0.348597	0.398897	-0.35 to 0.4	0.895045	-0.172826	-0.403435	0.0577826	-0.4 to 0.06	0.141835	-0.143445	-0.391344	0.104454	-0.4 to 0.06	0.256682
rs17659822	MYO5B	18	47603290	T	C	0.397826		-0.131339	-0.392968	0.13029	-0.39 to 0.13	0.325065	-0.0861417	-0.417001	0.244718	-0.42 to 0.24	0.609761	-0.152513	-0.467631	0.162604	-0.47 to 0.16	0.342727	-0.0717091	-0.415847	0.272429	-0.42 to 0.27	0.682903	-0.177838	-0.525157	0.169481	-0.53 to 0.17	0.315497	0.051444	-0.163432	0.26632	-0.16 to 0.27	0.638836	0.0064888	-0.224383	0.237361	-0.16 to 0.27	0.956062
rs17709865	PCDH15	10	55768550	T	C	0.430417		0.116629	-0.13964	0.372897	-0.14 to 0.37	0.372301	0.0930304	-0.231142	0.417203	-0.23 to 0.42	0.573705	0.0692909	-0.239374	0.377955	-0.24 to 0.38	0.659869	0.0265377	-0.310408	0.363483	-0.31 to 0.36	0.877289	0.144451	-0.195928	0.48483	-0.2 to 0.48	0.405434	0.0061011	-0.206119	0.218321	-0.21 to 0.22	0.955057	0.0573066	-0.170666	0.285279	-0.21 to 0.22	0.622171
rs17713794	MYO5B	18	47372610	T	C	0.0840583		-0.31736	-0.768472	0.133753	-0.77 to 0.13	0.167887	-0.213127	-0.783709	0.357455	-0.78 to 0.36	0.464009	-0.364768	-0.908311	0.178774	-0.91 to 0.18	0.188339	-0.419151	-1.01226	0.173962	-1.01 to 0.17	0.165966	-0.193992	-0.792933	0.404949	-0.79 to 0.4	0.525452	0.270532	-0.105292	0.646357	-0.11 to 0.65	0.158249	-0.0573279	-0.460866	0.34621	-0.11 to 0.65	0.780634
rs17713847	MYO5B	18	47376162	G	A	0.144875		0.202744	-0.156216	0.561705	-0.16 to 0.56	0.268206	0.181031	-0.273156	0.635218	-0.27 to 0.64	0.43458	0.19819	-0.234335	0.630714	-0.23 to 0.63	0.36904	0.171535	-0.300381	0.64345	-0.3 to 0.64	0.476106	0.145179	-0.330742	0.621101	-0.33 to 0.62	0.549823	-0.210432	-0.506362	0.085498	-0.51 to 0.09	0.163366	-0.0408571	-0.3587	0.276986	-0.51 to 0.09	0.801047
rs17715399	MYO5B	18	47488345	T	C	0.446774		0.246356	-0.0053487	0.49806	-0.01 to 0.5	0.0550684	0.384492	0.0659918	0.702992	0.07 to 0.7	0.0179923	0.286305	-0.0169006	0.58951	-0.02 to 0.59	0.0642029	0.0761898	-0.254664	0.407043	-0.25 to 0.41	0.651659	0.137882	-0.196538	0.472302	-0.2 to 0.47	0.418933	0.0924968	-0.116447	0.301441	-0.12 to 0.3	0.38551	0.0366192	-0.187928	0.261167	-0.12 to 0.3	0.749202
rs17715519	MYO5B	18	47501418	G	A	0.0929847		-0.0568392	-0.507239	0.393561	-0.51 to 0.39	0.804593	0.138885	-0.429656	0.707426	-0.43 to 0.71	0.632005	-0.13626	-0.678522	0.406003	-0.68 to 0.41	0.622279	0.0116219	-0.581584	0.604828	-0.58 to 0.6	0.969361	-0.0161185	-0.61344	0.581203	-0.61 to 0.58	0.957809	-0.110896	-0.479276	0.257484	-0.48 to 0.26	0.555103	-0.102275	-0.495428	0.290878	-0.48 to 0.26	0.610079
rs17715739	MYO5B	18	47533775	A	G	0.168077		-0.104404	-0.441703	0.232895	-0.44 to 0.23	0.543976	-0.143712	-0.570296	0.282872	-0.57 to 0.28	0.508968	-0.234406	-0.640649	0.171838	-0.64 to 0.17	0.258008	-0.0154031	-0.459007	0.428201	-0.46 to 0.43	0.945728	0.154807	-0.2928	0.602415	-0.29 to 0.6	0.497759	-0.149744	-0.425822	0.126334	-0.43 to 0.13	0.287679	-0.12407	-0.420778	0.172638	-0.43 to 0.13	0.412386
rs17715957	MYO5B	18	47575725	A	G	0.23942		-0.205985	-0.505471	0.0935007	-0.51 to 0.09	0.177581	-0.131772	-0.510443	0.246898	-0.51 to 0.25	0.495115	-0.165657	-0.526487	0.195172	-0.53 to 0.2	0.368117	-0.122426	-0.516271	0.271419	-0.52 to 0.27	0.542263	-0.300612	-0.698032	0.0968071	-0.7 to 0.1	0.138153	-0.0379554	-0.2828	0.206889	-0.28 to 0.21	0.761213	-0.0307617	-0.293829	0.232306	-0.28 to 0.21	0.818689
rs17716413	MYO5B	18	47632490	C	A	0.23835		-0.150276	-0.448138	0.147586	-0.45 to 0.15	0.322652	-0.0771654	-0.453891	0.29956	-0.45 to 0.3	0.688005	-0.0894241	-0.448249	0.2694	-0.45 to 0.27	0.625146	-0.0265921	-0.418302	0.365117	-0.42 to 0.37	0.894121	-0.242887	-0.638473	0.152699	-0.64 to 0.15	0.228745	0.0288391	-0.214237	0.271915	-0.21 to 0.27	0.816088	0.0948069	-0.166826	0.35644	-0.21 to 0.27	0.47749
rs17716461	MYO5B	18	47643741	G	A	0.115292		0.132014	-0.25782	0.521848	-0.26 to 0.52	0.50677	0.266378	-0.226463	0.759218	-0.23 to 0.76	0.289352	0.0042496	-0.465437	0.473937	-0.47 to 0.47	0.985848	0.0010854	-0.511544	0.513715	-0.51 to 0.51	0.996688	0.179125	-0.33827	0.696521	-0.34 to 0.7	0.497324	-0.185607	-0.513974	0.14276	-0.51 to 0.14	0.267861	-0.332141	-0.684676	0.0203931	-0.51 to 0.14	0.0648014
rs17716604	MYO5B	18	47654952	C	T	0.0292103		-0.752399	-1.52148	0.0166786	-1.52 to 0.02	0.0551769	-0.525754	-1.49842	0.44691	-1.5 to 0.45	0.28932	-0.788752	-1.7153	0.137794	-1.72 to 0.14	0.0951964	-0.732945	-1.7445	0.278615	-1.74 to 0.28	0.155519	-0.506612	-1.52773	0.514509	-1.53 to 0.51	0.330755	0.303251	-0.311712	0.918215	-0.31 to 0.92	0.333723	0.350385	-0.309767	1.01054	-0.31 to 0.92	0.298143
rs17725634	PCDH15	10	56062045	T	C	0.105014		0.336082	-0.0697678	0.741932	-0.07 to 0.74	0.104553	0.198762	-0.314418	0.711941	-0.31 to 0.71	0.447679	0.446237	-0.0427651	0.935238	-0.04 to 0.94	0.0736736	0.119234	-0.414681	0.65315	-0.41 to 0.65	0.661525	0.227424	-0.311347	0.766194	-0.31 to 0.77	0.407948	-0.0134799	-0.351611	0.324651	-0.35 to 0.32	0.937708	0.0975877	-0.265415	0.460591	-0.35 to 0.32	0.598193
rs177259	CTIF	18	46164961	C	T	0.0959525	6	-0.427619	-0.860599	0.0053607	-0.86 to 0.01	0.0529032	-0.434601	-0.982111	0.112909	-0.98 to 0.11	0.119726	-0.285096	-0.806915	0.236724	-0.81 to 0.24	0.284161	-0.488651	-1.0581	0.0807965	-1.06 to 0.08	0.0925711	-0.304278	-0.8792	0.270645	-0.88 to 0.27	0.299501	0.22085	-0.138829	0.580529	-0.14 to 0.58	0.228743	-0.030189	-0.41676	0.356382	-0.14 to 0.58	0.878326
rs17726716	ACAA2	18	47314604	T	C	0.224089		-0.124536	-0.426511	0.177438	-0.43 to 0.18	0.418817	-0.0217113	-0.403566	0.360143	-0.4 to 0.36	0.911245	-0.16113	-0.524956	0.202695	-0.52 to 0.2	0.385282	-0.278543	-0.67549	0.118405	-0.68 to 0.12	0.168973	-0.305443	-0.705948	0.0950623	-0.71 to 0.1	0.134936	0.18068	-0.0693872	0.430747	-0.07 to 0.43	0.1567	0.0959245	-0.172645	0.364494	-0.07 to 0.43	0.483829
rs17728590	MYO5B	18	47511627	C	T	0.109778		0.0900229	-0.318611	0.498657	-0.32 to 0.5	0.66582	0.108255	-0.407854	0.624364	-0.41 to 0.62	0.680918	0.0784397	-0.413674	0.570554	-0.41 to 0.57	0.754672	0.186947	-0.350825	0.724719	-0.35 to 0.72	0.495553	0.170444	-0.372034	0.712921	-0.37 to 0.71	0.537923	0.17727	-0.158843	0.513382	-0.16 to 0.51	0.301203	0.361587	0.0011513	0.722024	-0.16 to 0.51	0.049273
rs17728849	MYO5B	18	47572613	T	C	0.159086		-0.249188	-0.590429	0.0920538	-0.59 to 0.09	0.152311	-0.207335	-0.638847	0.224177	-0.64 to 0.22	0.346234	-0.360545	-0.771595	0.0505045	-0.77 to 0.05	0.0855686	-0.253195	-0.701902	0.195512	-0.7 to 0.2	0.268658	-0.134181	-0.587131	0.318769	-0.59 to 0.32	0.561407	0.28446	0.0039636	0.564956	0 to 0.56	0.0468506	0.257358	-0.0439725	0.558688	0 to 0.56	0.0941229
rs17729191	MYO5B	18	47641808	C	T	0.0690141		-0.298256	-0.786829	0.190317	-0.79 to 0.19	0.231431	-0.118463	-0.736297	0.499371	-0.74 to 0.5	0.706994	-0.50952	-1.09802	0.0789812	-1.1 to 0.08	0.0896905	-0.427239	-1.06965	0.21517	-1.07 to 0.22	0.192344	-0.478802	-1.12719	0.169585	-1.13 to 0.17	0.147755	0.0722484	-0.330946	0.475443	-0.33 to 0.48	0.725384	-0.0013196	-0.434592	0.431953	-0.33 to 0.48	0.995236
rs17765930	CTIF	18	46286265	A	G	0.0537156	16	-0.0897048	-0.640616	0.461206	-0.64 to 0.46	0.749559	-0.204425	-0.901223	0.492374	-0.9 to 0.49	0.565193	0.103705	-0.559981	0.767391	-0.56 to 0.77	0.75935	0.260333	-0.464199	0.984865	-0.46 to 0.98	0.481184	0.0338558	-0.696921	0.764633	-0.7 to 0.76	0.927631	-0.138339	-0.596938	0.320261	-0.6 to 0.32	0.554294	0.0852487	-0.408295	0.578792	-0.6 to 0.32	0.734907
rs17801411	MYO5B	18	47481630	G	A	0.3378		0.0977761	-0.166723	0.362275	-0.17 to 0.36	0.46864	0.092373	-0.242122	0.426868	-0.24 to 0.43	0.588241	0.0566905	-0.26205	0.375431	-0.26 to 0.38	0.727328	0.18726	-0.160594	0.535113	-0.16 to 0.54	0.291287	0.287902	-0.0632029	0.639007	-0.06 to 0.64	0.107992	-0.116408	-0.335857	0.10304	-0.34 to 0.1	0.298422	-0.205474	-0.441014	0.0300667	-0.34 to 0.1	0.0872927
rs1781451	PCDH15	10	56296300	A	G	0.0712273		-0.0143383	-0.491446	0.46277	-0.49 to 0.46	0.953018	-0.0676226	-0.67085	0.535604	-0.67 to 0.54	0.826049	3.4e-05	-0.57477	0.574838	-0.57 to 0.57	0.999907	0.188889	-0.438439	0.816217	-0.44 to 0.82	0.554999	-0.0332072	-0.666435	0.600021	-0.67 to 0.6	0.918114	-0.175437	-0.576921	0.226046	-0.58 to 0.23	0.391673	-0.10835	-0.539304	0.322605	-0.58 to 0.23	0.622111
rs17828158	CTIF	18	46074828	G	A	0.0877263	1	0.042202	-0.399603	0.484007	-0.4 to 0.48	0.851451	0.225144	-0.333407	0.783694	-0.33 to 0.78	0.429408	-0.0953283	-0.627594	0.436937	-0.63 to 0.44	0.725501	0.15323	-0.427688	0.734148	-0.43 to 0.73	0.60508	-0.0894888	-0.675858	0.496881	-0.68 to 0.5	0.764791	0.325346	-0.044021	0.694713	-0.04 to 0.69	0.0842662	0.279631	-0.117229	0.676491	-0.04 to 0.69	0.167235
rs17829286	CTIF	18	46106338	C	T	0.148115	2	0.259875	-0.0920392	0.61179	-0.09 to 0.61	0.147749	0.405419	-0.0394344	0.850273	-0.04 to 0.85	0.0740507	0.152327	-0.271628	0.576282	-0.27 to 0.58	0.4812	0.307682	-0.15521	0.770575	-0.16 to 0.77	0.192586	0.194483	-0.273037	0.662003	-0.27 to 0.66	0.414788	0.0812884	-0.213267	0.375844	-0.21 to 0.38	0.588515	0.131653	-0.184595	0.447902	-0.21 to 0.38	0.414465
rs1787200	DYM	18	46587654	A	G	0.109623		-0.214914	-0.608707	0.17888	-0.61 to 0.18	0.284687	-0.206161	-0.704072	0.291749	-0.7 to 0.29	0.416961	-0.313048	-0.787424	0.161328	-0.79 to 0.16	0.195804	-0.259654	-0.777454	0.258146	-0.78 to 0.26	0.325593	-0.40064	-0.923177	0.121897	-0.92 to 0.12	0.132863	-0.0390018	-0.369781	0.291777	-0.37 to 0.29	0.817205	-0.257773	-0.612919	0.0973736	-0.37 to 0.29	0.154819
rs1787291	MYO5B	18	47474497	A	G	0.154427		0.0349571	-0.309584	0.379498	-0.31 to 0.38	0.842334	0.137376	-0.298223	0.572976	-0.3 to 0.57	0.536402	-0.0973531	-0.512435	0.317729	-0.51 to 0.32	0.645658	0.121871	-0.331157	0.574899	-0.33 to 0.57	0.597925	0.0830052	-0.374272	0.540282	-0.37 to 0.54	0.721943	-0.0131629	-0.298035	0.271709	-0.3 to 0.27	0.927826	0.0627157	-0.24334	0.368772	-0.3 to 0.27	0.687903
rs1787296	MYO5B	18	47466709	T	C	0.400644		-0.100142	-0.355755	0.155471	-0.36 to 0.16	0.442471	-0.103824	-0.427026	0.219378	-0.43 to 0.22	0.528853	-0.0360815	-0.344046	0.271883	-0.34 to 0.27	0.818332	-0.200968	-0.537035	0.135099	-0.54 to 0.14	0.241096	-0.235884	-0.575068	0.1033	-0.58 to 0.1	0.172809	0.108195	-0.104849	0.321239	-0.1 to 0.32	0.319485	0.102981	-0.125713	0.331675	-0.1 to 0.32	0.377393
rs1787321	MYO5B	18	47420783	A	G	0.241397		0.0695535	-0.220587	0.359694	-0.22 to 0.36	0.63838	-0.0075364	-0.374384	0.359311	-0.37 to 0.36	0.967874	0.12902	-0.220503	0.478542	-0.22 to 0.48	0.469283	0.0709592	-0.310549	0.452467	-0.31 to 0.45	0.715382	0.162791	-0.222231	0.547812	-0.22 to 0.55	0.40718	-0.141908	-0.382808	0.0989927	-0.38 to 0.1	0.248211	-0.0922737	-0.350946	0.166398	-0.38 to 0.1	0.484377
rs1787323	MYO5B	18	47463377	C	T	0.109557		0.119531	-0.283473	0.522536	-0.28 to 0.52	0.560927	0.504804	-0.0044974	1.01411	0 to 1.01	0.0520566	0.193445	-0.292064	0.678953	-0.29 to 0.68	0.434747	-0.263859	-0.793732	0.266014	-0.79 to 0.27	0.328972	-0.493558	-1.02822	0.0411063	-1.03 to 0.04	0.0703972	0.257614	-0.0731789	0.588407	-0.07 to 0.59	0.126887	0.165187	-0.190154	0.520528	-0.07 to 0.59	0.362156
rs1787523	MYO5B	18	47460085	G	A	0.109378		0.131095	-0.272209	0.5344	-0.27 to 0.53	0.523968	0.512893	0.0031331	1.02265	0 to 1.02	0.0486092	0.204501	-0.281282	0.690285	-0.28 to 0.69	0.40922	-0.242659	-0.772931	0.287613	-0.77 to 0.29	0.369672	-0.488834	-1.02403	0.0463573	-1.02 to 0.05	0.0734101	0.252892	-0.0778716	0.583656	-0.08 to 0.58	0.133964	0.160452	-0.19501	0.515914	-0.08 to 0.58	0.376239
rs1787534	MYO5B	18	47445407	C	T	0.0886268		0.0062448	-0.437016	0.449506	-0.44 to 0.45	0.977965	0.0828964	-0.477933	0.643726	-0.48 to 0.64	0.771987	0.104222	-0.429995	0.63844	-0.43 to 0.64	0.702111	-0.246988	-0.829833	0.335856	-0.83 to 0.34	0.406121	-0.258663	-0.847033	0.329708	-0.85 to 0.33	0.388781	0.463218	0.0986919	0.827745	0.1 to 0.83	0.0127633	0.408903	0.0174843	0.800322	0.1 to 0.83	0.0406113
rs1787557	MYO5B	18	47418259	C	T	0.391829		-0.0156833	-0.272101	0.240734	-0.27 to 0.24	0.904556	0.0094876	-0.314713	0.333688	-0.31 to 0.33	0.954249	-0.0458401	-0.354747	0.263067	-0.35 to 0.26	0.771111	-0.0795157	-0.416668	0.257637	-0.42 to 0.26	0.643823	0.0469328	-0.293357	0.387223	-0.29 to 0.39	0.786862	-0.121861	-0.334144	0.0904207	-0.33 to 0.09	0.260474	-0.0858365	-0.313814	0.142142	-0.33 to 0.09	0.460469
rs1787566	MYO5B	18	47408203	T	C	0.191549		0.0473159	-0.268153	0.362785	-0.27 to 0.36	0.768726	0.0018602	-0.397008	0.400728	-0.4 to 0.4	0.992705	0.0745365	-0.305527	0.4546	-0.31 to 0.45	0.700626	0.0716859	-0.343128	0.4865	-0.34 to 0.49	0.734764	0.129611	-0.289071	0.548294	-0.29 to 0.55	0.543925	-0.177197	-0.438534	0.0841401	-0.44 to 0.08	0.183824	-0.0781337	-0.358822	0.202555	-0.44 to 0.08	0.585284
rs1787585	MYO5B	18	47478123	G	A	0.152481		0.030935	-0.314739	0.376609	-0.31 to 0.38	0.860729	0.119731	-0.317481	0.556941	-0.32 to 0.56	0.59136	-0.103274	-0.519595	0.313048	-0.52 to 0.31	0.626746	0.136388	-0.318234	0.591009	-0.32 to 0.59	0.556442	0.0768909	-0.382083	0.535865	-0.38 to 0.54	0.742585	-0.0022286	-0.288729	0.284271	-0.29 to 0.28	0.987834	0.0798057	-0.227678	0.38729	-0.29 to 0.28	0.610899
rs1787601	MYO5B	18	47466732	A	G	0.400644		-0.100142	-0.355755	0.155471	-0.36 to 0.16	0.442471	-0.103824	-0.427026	0.219378	-0.43 to 0.22	0.528853	-0.0360815	-0.344046	0.271883	-0.34 to 0.27	0.818332	-0.200968	-0.537035	0.135099	-0.54 to 0.14	0.241096	-0.235884	-0.575068	0.1033	-0.58 to 0.1	0.172809	0.108195	-0.104849	0.321239	-0.1 to 0.32	0.319485	0.102981	-0.125713	0.331675	-0.1 to 0.32	0.377393
rs1790412	MYO5B	18	47658365	T	C	0.321832		0.0958309	-0.172774	0.364436	-0.17 to 0.36	0.484289	-0.160354	-0.499741	0.179034	-0.5 to 0.18	0.354327	0.129947	-0.193655	0.453549	-0.19 to 0.45	0.431151	0.205348	-0.147965	0.558662	-0.15 to 0.56	0.25456	0.322685	-0.0340947	0.679465	-0.03 to 0.68	0.0762702	0.0484311	-0.174806	0.271668	-0.17 to 0.27	0.670624	0.11326	-0.126549	0.353069	-0.17 to 0.27	0.354541
rs1790428	MYO5B	18	47647226	G	A	0.461841		0.179037	-0.0687733	0.426847	-0.07 to 0.43	0.156716	-0.0175109	-0.33102	0.295999	-0.33 to 0.3	0.912805	0.214162	-0.0845559	0.51288	-0.08 to 0.51	0.159918	0.241577	-0.0845517	0.567707	-0.08 to 0.57	0.146502	0.349057	0.0199058	0.678207	0.02 to 0.68	0.03767	-0.0320324	-0.237945	0.17388	-0.24 to 0.17	0.760399	-0.0888858	-0.310001	0.132229	-0.24 to 0.17	0.430688
rs1790449	MYO5B	18	47709230	G	A	0.198171		-0.337731	-0.658767	-0.0166962	-0.66 to -0.02	0.0392231	-0.299379	-0.705169	0.10641	-0.71 to 0.11	0.148127	-0.382457	-0.768959	0.0040462	-0.77 to 0	0.0524458	-0.32092	-0.742617	0.100777	-0.74 to 0.1	0.135767	-0.374032	-0.799824	0.0517605	-0.8 to 0.05	0.085104	0.177332	-0.0870386	0.441702	-0.09 to 0.44	0.188567	0.14171	-0.141702	0.425122	-0.09 to 0.44	0.32701
rs1790777	MYO5B	18	47477322	C	T	0.400835		-0.0756492	-0.332002	0.180704	-0.33 to 0.18	0.562914	-0.0726756	-0.3975	0.252148	-0.4 to 0.25	0.660931	-0.0105461	-0.319528	0.298436	-0.32 to 0.3	0.94665	-0.179671	-0.517071	0.157729	-0.52 to 0.16	0.296528	-0.222442	-0.563451	0.118566	-0.56 to 0.12	0.201006	0.0963134	-0.116045	0.308672	-0.12 to 0.31	0.373968	0.101023	-0.127183	0.329228	-0.12 to 0.31	0.385515
rs1790778	MYO5B	18	47461041	C	T	0.44677		-0.0988467	-0.347468	0.149774	-0.35 to 0.15	0.435737	-0.201611	-0.515905	0.112682	-0.52 to 0.11	0.208587	-0.141183	-0.440696	0.158331	-0.44 to 0.16	0.355454	0.0182194	-0.308717	0.345156	-0.31 to 0.35	0.913002	0.0395089	-0.290485	0.369503	-0.29 to 0.37	0.814427	0.0006529	-0.206197	0.207503	-0.21 to 0.21	0.995063	0.0716659	-0.150358	0.293689	-0.21 to 0.21	0.526892
rs1790786	MYO5B	18	47459231	A	G	0.446907		-0.103886	-0.3526	0.144827	-0.35 to 0.14	0.412875	-0.210191	-0.524572	0.10419	-0.52 to 0.1	0.189994	-0.142097	-0.441827	0.157632	-0.44 to 0.16	0.352694	0.0151941	-0.311957	0.342345	-0.31 to 0.34	0.927452	0.0399414	-0.290375	0.370258	-0.29 to 0.37	0.812613	0.0113123	-0.195419	0.218044	-0.2 to 0.22	0.914575	0.0861849	-0.135804	0.308174	-0.2 to 0.22	0.44662
rs1790796	MYO5B	18	47464423	T	C	0.161621		-0.350452	-0.690842	-0.0100628	-0.69 to -0.01	0.0436044	-0.482225	-0.912632	-0.0518174	-0.91 to -0.05	0.0281077	-0.214079	-0.624433	0.196275	-0.62 to 0.2	0.306451	-0.205419	-0.652864	0.242025	-0.65 to 0.24	0.368123	-0.182468	-0.634259	0.269322	-0.63 to 0.27	0.4285	0.0498702	-0.235497	0.335238	-0.24 to 0.34	0.731911	0.0712292	-0.23468	0.377139	-0.24 to 0.34	0.648066
rs1790799	MYO5B	18	47485387	T	C	0.165155		-0.257355	-0.592597	0.077887	-0.59 to 0.08	0.132384	-0.419298	-0.842835	0.0042397	-0.84 to 0	0.0523366	-0.131188	-0.53489	0.272515	-0.53 to 0.27	0.524085	-0.144115	-0.584974	0.296745	-0.58 to 0.3	0.521619	-0.153357	-0.598397	0.291684	-0.6 to 0.29	0.499333	-0.0048432	-0.284776	0.27509	-0.28 to 0.28	0.972944	0.0401373	-0.260226	0.3405	-0.28 to 0.28	0.793353
rs1815932	MYO5B	18	47560230	A	G	0.15969		-0.242378	-0.582984	0.0982273	-0.58 to 0.1	0.163044	-0.19371	-0.624418	0.236999	-0.62 to 0.24	0.377955	-0.366442	-0.776714	0.0438296	-0.78 to 0.04	0.0800025	-0.242347	-0.690218	0.205524	-0.69 to 0.21	0.288804	-0.119055	-0.571159	0.333049	-0.57 to 0.33	0.605678	0.284957	0.0048913	0.565022	0 to 0.57	0.0461323	0.26613	-0.0347313	0.566991	0 to 0.57	0.0829571
rs1815937	MYO5B	18	47555635	C	T	0.311556		0.21756	-0.0597795	0.4949	-0.06 to 0.49	0.124132	0.261546	-0.0886761	0.611769	-0.09 to 0.61	0.143229	0.210749	-0.123557	0.545056	-0.12 to 0.55	0.216543	0.192502	-0.172135	0.55714	-0.17 to 0.56	0.300708	0.246672	-0.121514	0.614859	-0.12 to 0.61	0.189082	-0.0531074	-0.28221	0.175995	-0.28 to 0.18	0.649529	-0.0705534	-0.316468	0.175361	-0.28 to 0.18	0.57383
rs1819729	PCDH15	10	56146761	A	G	0.108774		-0.0163248	-0.423924	0.391274	-0.42 to 0.39	0.937415	-0.078155	-0.593477	0.437167	-0.59 to 0.44	0.766216	-0.126869	-0.61793	0.364193	-0.62 to 0.36	0.612512	-0.0584311	-0.59432	0.477458	-0.59 to 0.48	0.830733	0.0888796	-0.452082	0.629842	-0.45 to 0.63	0.747375	0.0348912	-0.300997	0.370779	-0.3 to 0.37	0.838638	-0.18632	-0.546962	0.174321	-0.3 to 0.37	0.311188
rs1838962	DYM	18	46679899	G	A	0.261972		-0.0963328	-0.381926	0.189261	-0.38 to 0.19	0.508444	-0.171693	-0.532761	0.189376	-0.53 to 0.19	0.351245	-0.140534	-0.484598	0.20353	-0.48 to 0.2	0.423289	-0.154925	-0.530445	0.220595	-0.53 to 0.22	0.418642	-0.186254	-0.565275	0.192767	-0.57 to 0.19	0.33538	0.0662913	-0.17026	0.302843	-0.17 to 0.3	0.582758	0.028626	-0.225396	0.282648	-0.17 to 0.3	0.82516
rs1855904	PCDH15	10	56440650	G	A	0.0793762		0.23261	-0.224301	0.689521	-0.22 to 0.69	0.318281	0.343245	-0.234422	0.920911	-0.23 to 0.92	0.244104	0.125334	-0.425197	0.675864	-0.43 to 0.68	0.65537	0.254004	-0.34682	0.854829	-0.35 to 0.85	0.407235	0.152983	-0.453502	0.759467	-0.45 to 0.76	0.620945	0.186026	-0.196846	0.568898	-0.2 to 0.57	0.340879	0.0024284	-0.409191	0.414047	-0.2 to 0.57	0.990772
rs1857129	PCDH15	10	56153636	G	A	0.0948831		0.312119	-0.110586	0.734824	-0.11 to 0.73	0.147791	0.213963	-0.320581	0.748507	-0.32 to 0.75	0.432635	0.43014	-0.0790283	0.939308	-0.08 to 0.94	0.0977461	0.196885	-0.359007	0.752777	-0.36 to 0.75	0.487471	0.28996	-0.271117	0.851038	-0.27 to 0.85	0.311019	0.0548247	-0.297744	0.407394	-0.3 to 0.41	0.760493	0.147477	-0.230754	0.525707	-0.3 to 0.41	0.444664
rs1876325	PCDH15	10	55866536	C	T	0.343826		0.178534	-0.0856909	0.442759	-0.09 to 0.44	0.185332	0.171611	-0.162412	0.505635	-0.16 to 0.51	0.313855	0.200869	-0.117396	0.519133	-0.12 to 0.52	0.216012	0.215404	-0.131969	0.562777	-0.13 to 0.56	0.224154	0.120723	-0.230141	0.471588	-0.23 to 0.47	0.499976	-0.0324528	-0.244062	0.179157	-0.24 to 0.18	0.763688	0.10598	-0.128927	0.340888	-0.24 to 0.18	0.376486
rs1877192	XIRP2	2	167863420	T	C	0.115493		-0.224188	-0.616348	0.167972	-0.62 to 0.17	0.262434	-0.172762	-0.668642	0.323118	-0.67 to 0.32	0.494608	-0.502328	-0.974592	-0.0300634	-0.97 to -0.03	0.0371001	-0.316482	-0.832126	0.199163	-0.83 to 0.2	0.228921	0.0653881	-0.45518	0.585956	-0.46 to 0.59	0.805487	0.391047	0.066734	0.71536	0.07 to 0.72	0.0181249	0.434626	0.0864895	0.782762	0.07 to 0.72	0.0144202
rs1886039	LCP1/PLS2	13	46723715	G	A	0.0700624	1	-0.0429524	-0.528753	0.442848	-0.53 to 0.44	0.862387	-0.0614777	-0.675716	0.55276	-0.68 to 0.55	0.844439	-0.112646	-0.697609	0.472318	-0.7 to 0.47	0.705785	-0.151613	-0.790305	0.487079	-0.79 to 0.49	0.641666	0.0528612	-0.59185	0.697572	-0.59 to 0.7	0.872296	0.0960128	-0.309798	0.501824	-0.31 to 0.5	0.642789	0.13246	-0.303654	0.568573	-0.31 to 0.5	0.551576
rs1886040	LCP1/PLS2	13	46723594	T	C	0.488107	1	0.103695	-0.144929	0.352318	-0.14 to 0.35	0.41357	0.0604317	-0.253844	0.374707	-0.25 to 0.37	0.706193	0.0875368	-0.212081	0.387155	-0.21 to 0.39	0.566806	0.261269	-0.0657031	0.588241	-0.07 to 0.59	0.117286	0.278397	-0.051408	0.608202	-0.05 to 0.61	0.0980097	0.217923	0.0114665	0.424379	0.01 to 0.42	0.0385674	0.0757745	-0.146058	0.297607	0.01 to 0.42	0.503107
rs1892344	PCDH15	10	56348537	C	T	0.188293		-0.0741953	-0.395883	0.247493	-0.4 to 0.25	0.65115	-0.272938	-0.679589	0.133714	-0.68 to 0.13	0.18828	-0.092599	-0.480192	0.294994	-0.48 to 0.29	0.639523	-0.0408138	-0.463764	0.382136	-0.46 to 0.38	0.849951	0.0057329	-0.421249	0.432715	-0.42 to 0.43	0.979	-0.0461617	-0.311392	0.219069	-0.31 to 0.22	0.732965	0.0181353	-0.266708	0.302979	-0.31 to 0.22	0.900674
rs1893441	MYO5B	18	47358751	T	C	0.202958		0.0488607	-0.265339	0.363061	-0.27 to 0.36	0.760466	0.155693	-0.241522	0.552907	-0.24 to 0.55	0.44225	-0.0218525	-0.400377	0.356672	-0.4 to 0.36	0.909888	0.0027758	-0.410384	0.415936	-0.41 to 0.42	0.989491	-0.130348	-0.547349	0.286654	-0.55 to 0.29	0.540012	-0.040222	-0.301865	0.221421	-0.3 to 0.22	0.76314	-0.0869065	-0.367838	0.194025	-0.3 to 0.22	0.544234
rs1893528	DYM	18	46696090	A	G	0.261421		-0.0988314	-0.384865	0.187202	-0.38 to 0.19	0.498171	-0.178539	-0.540158	0.183079	-0.54 to 0.18	0.33311	-0.145992	-0.490588	0.198603	-0.49 to 0.2	0.406232	-0.161365	-0.537461	0.21473	-0.54 to 0.21	0.400287	-0.183755	-0.563267	0.195757	-0.56 to 0.2	0.342529	0.0633525	-0.173475	0.30018	-0.17 to 0.3	0.600005	0.0252157	-0.229061	0.279492	-0.17 to 0.3	0.845862
rs1900425	PCDH15	10	55638740	G	A	0.348994		-0.323473	-0.586316	-0.060629	-0.59 to -0.06	0.0158767	-0.223118	-0.555628	0.109392	-0.56 to 0.11	0.188393	-0.277591	-0.594379	0.039197	-0.59 to 0.04	0.0858776	-0.32772	-0.673448	0.0180077	-0.67 to 0.02	0.0631796	-0.437776	-0.786617	-0.0889348	-0.79 to -0.09	0.0139217	0.133342	-0.0841444	0.350827	-0.08 to 0.35	0.229438	-0.103205	-0.336802	0.130391	-0.08 to 0.35	0.386454
rs1900438	PCDH15	10	55722449	A	G	0.428791		-0.196568	-0.452617	0.0594815	-0.45 to 0.06	0.132371	-0.136779	-0.460888	0.18733	-0.46 to 0.19	0.408059	-0.0897184	-0.398524	0.219087	-0.4 to 0.22	0.568968	-0.0845692	-0.421389	0.25225	-0.42 to 0.25	0.622555	-0.260056	-0.600211	0.0800998	-0.6 to 0.08	0.133978	-0.0431888	-0.25504	0.168662	-0.26 to 0.17	0.68942	-0.153924	-0.381364	0.0735166	-0.26 to 0.17	0.184648
rs1911382	PCDH15	10	55819700	C	A	0.443257		-0.0385371	-0.28995	0.212875	-0.29 to 0.21	0.763793	0.0394153	-0.278602	0.357432	-0.28 to 0.36	0.80802	0.0387457	-0.26406	0.341552	-0.26 to 0.34	0.801928	-0.0605646	-0.391182	0.270053	-0.39 to 0.27	0.719499	-0.0232451	-0.357179	0.310689	-0.36 to 0.31	0.891451	-0.125105	-0.33433	0.0841202	-0.33 to 0.08	0.241159	-0.0722826	-0.297155	0.15259	-0.33 to 0.08	0.528617
rs1911390	PCDH15	10	55792001	C	T	0.258756		0.0581092	-0.229697	0.345916	-0.23 to 0.35	0.692236	-0.0176412	-0.381655	0.346373	-0.38 to 0.35	0.924307	0.018265	-0.328627	0.365157	-0.33 to 0.37	0.917784	0.192037	-0.186489	0.570564	-0.19 to 0.57	0.31996	0.168651	-0.213478	0.550779	-0.21 to 0.55	0.386928	0.0238401	-0.214253	0.261933	-0.21 to 0.26	0.844385	0.0270556	-0.228644	0.282755	-0.21 to 0.26	0.835679
rs1911396	PCDH15	10	55798408	A	G	0.231388		0.0274829	-0.269127	0.324093	-0.27 to 0.32	0.855857	-0.0332784	-0.408297	0.34174	-0.41 to 0.34	0.86189	-0.0273016	-0.384648	0.330044	-0.38 to 0.33	0.880937	0.0933683	-0.296639	0.483375	-0.3 to 0.48	0.638831	0.222913	-0.170691	0.616516	-0.17 to 0.62	0.266913	0.0017902	-0.243749	0.247329	-0.24 to 0.25	0.988597	0.0005261	-0.263142	0.264195	-0.24 to 0.25	0.996879
rs1911413	PCDH15	10	55757502	A	G	0.202455		0.124493	-0.185194	0.43418	-0.19 to 0.43	0.430655	-0.0545966	-0.446163	0.336969	-0.45 to 0.34	0.784584	0.11085	-0.262268	0.483967	-0.26 to 0.48	0.56028	0.298195	-0.108945	0.705334	-0.11 to 0.71	0.151094	0.2517	-0.159255	0.662654	-0.16 to 0.66	0.229897	-0.0635347	-0.321142	0.194073	-0.32 to 0.19	0.628753	-0.0386091	-0.315203	0.237985	-0.32 to 0.19	0.784362
rs1911424	PCDH15	10	55847948	G	A	0.38333		0.0885642	-0.167883	0.345012	-0.17 to 0.35	0.498387	-0.0191525	-0.343613	0.305308	-0.34 to 0.31	0.907871	-0.0411501	-0.350135	0.267835	-0.35 to 0.27	0.794022	0.145054	-0.191999	0.482108	-0.19 to 0.48	0.398855	0.13608	-0.204321	0.47648	-0.2 to 0.48	0.433219	0.053349	-0.159795	0.266493	-0.16 to 0.27	0.623666	-0.0151384	-0.243791	0.213514	-0.16 to 0.27	0.896733
rs1912985	PCDH15	10	56538759	G	T	0.159895		0.250468	-0.0937152	0.594652	-0.09 to 0.59	0.153731	0.260691	-0.174912	0.696295	-0.17 to 0.7	0.240732	0.186464	-0.228248	0.601176	-0.23 to 0.6	0.378087	0.281737	-0.171188	0.734662	-0.17 to 0.73	0.222704	0.213137	-0.243416	0.66969	-0.24 to 0.67	0.360099	0.1327	-0.15285	0.41825	-0.15 to 0.42	0.362312	-0.0294438	-0.336243	0.277356	-0.15 to 0.42	0.85077
rs1930145	PCDH15	10	56286068	A	G	0.109545		0.163015	-0.244915	0.570945	-0.24 to 0.57	0.433391	0.550924	0.0354029	1.06645	0.04 to 1.07	0.0362168	0.0476078	-0.443944	0.53916	-0.44 to 0.54	0.849407	-0.138209	-0.674574	0.398157	-0.67 to 0.4	0.613447	0.0609803	-0.480252	0.602213	-0.48 to 0.6	0.825182	-0.0466418	-0.380979	0.287696	-0.38 to 0.29	0.784486	0.0275805	-0.33152	0.386681	-0.38 to 0.29	0.88032
rs1930146	PCDH15	10	56286556	T	C	0.423263		-0.0786307	-0.332584	0.175322	-0.33 to 0.18	0.543851	-0.109615	-0.430729	0.211499	-0.43 to 0.21	0.503364	-0.102056	-0.407936	0.203824	-0.41 to 0.2	0.513055	-0.0926328	-0.426493	0.241227	-0.43 to 0.24	0.586481	-0.154464	-0.491389	0.182462	-0.49 to 0.18	0.368796	0.0104954	-0.199634	0.220625	-0.2 to 0.22	0.922001	-0.0797971	-0.305443	0.145848	-0.2 to 0.22	0.488159
rs1930149	PCDH15	10	56208967	C	T	0.439935		0.178309	-0.0751611	0.43178	-0.08 to 0.43	0.167906	0.175353	-0.145187	0.495894	-0.15 to 0.5	0.283537	0.192533	-0.112447	0.497514	-0.11 to 0.5	0.215895	0.259793	-0.0731876	0.592774	-0.07 to 0.59	0.126183	0.262016	-0.0745784	0.59861	-0.07 to 0.6	0.127046	0.0614751	-0.148184	0.271134	-0.15 to 0.27	0.56543	0.148663	-0.0766627	0.37399	-0.15 to 0.27	0.195918
rs1930158	PCDH15	10	56337555	A	G	0.210099		-0.0912471	-0.400775	0.218281	-0.4 to 0.22	0.563315	-0.242592	-0.634032	0.148848	-0.63 to 0.15	0.224416	-0.100706	-0.473852	0.272439	-0.47 to 0.27	0.596742	-0.115722	-0.522506	0.291062	-0.52 to 0.29	0.577046	-0.0673555	-0.47808	0.343369	-0.48 to 0.34	0.747831	-0.0504103	-0.306237	0.205416	-0.31 to 0.21	0.699288	0.0183492	-0.256255	0.292953	-0.31 to 0.21	0.895782
rs1930164	PCDH15	10	56302037	A	G	0.370905		0.119947	-0.138525	0.37842	-0.14 to 0.38	0.362964	0.165055	-0.161884	0.491995	-0.16 to 0.49	0.32233	0.246499	-0.0650022	0.558	-0.07 to 0.56	0.120872	0.149985	-0.190111	0.49008	-0.19 to 0.49	0.38729	0.111867	-0.230785	0.45452	-0.23 to 0.45	0.522154	-0.0771466	-0.291422	0.137129	-0.29 to 0.14	0.480327	-0.0349278	-0.265107	0.195252	-0.29 to 0.14	0.766111
rs1930165	PCDH15	10	56301930	G	A	0.452103		0.174439	-0.0742135	0.423091	-0.07 to 0.42	0.169079	0.149462	-0.164945	0.463869	-0.16 to 0.46	0.351382	0.237938	-0.0616082	0.537484	-0.06 to 0.54	0.11947	0.208879	-0.118079	0.535836	-0.12 to 0.54	0.21045	0.212318	-0.117677	0.542314	-0.12 to 0.54	0.207227	-0.0616666	-0.268617	0.145284	-0.27 to 0.15	0.559133	-0.0387539	-0.261065	0.183558	-0.27 to 0.15	0.732553
rs1930167	PCDH15	10	56295951	C	T	0.0829141		0.0994923	-0.354209	0.553194	-0.35 to 0.55	0.667263	0.174219	-0.399392	0.747831	-0.4 to 0.75	0.551557	0.111566	-0.435051	0.658183	-0.44 to 0.66	0.689057	-0.0434134	-0.639973	0.553146	-0.64 to 0.55	0.886552	0.0158066	-0.586385	0.617998	-0.59 to 0.62	0.958959	-0.0505926	-0.426321	0.325136	-0.43 to 0.33	0.791808	0.0916935	-0.312369	0.495756	-0.43 to 0.33	0.656424
rs1930168	PCDH15	10	56230478	G	T	0.372428		-0.115294	-0.372234	0.141645	-0.37 to 0.14	0.379043	-0.168895	-0.49349	0.155701	-0.49 to 0.16	0.307725	-0.0460429	-0.35568	0.263595	-0.36 to 0.26	0.770654	-0.295741	-0.633365	0.0418829	-0.63 to 0.04	0.0859918	-0.218654	-0.559759	0.122452	-0.56 to 0.12	0.208914	0.0739271	-0.140801	0.288655	-0.14 to 0.29	0.499741	0.246968	0.0162173	0.477718	-0.14 to 0.29	0.0359359
rs1930175	PCDH15	10	56326349	A	C	0.0188394		0.198987	-0.709827	1.1078	-0.71 to 1.11	0.667744	0.153182	-0.996717	1.30308	-1 to 1.3	0.793969	0.149827	-0.944614	1.24427	-0.94 to 1.24	0.788404	0.824866	-0.369688	2.01942	-0.37 to 2.02	0.175869	0.437979	-0.76842	1.64438	-0.77 to 1.64	0.476639	-0.0965128	-0.859471	0.666446	-0.86 to 0.67	0.80415	-0.0032871	-0.821263	0.814689	-0.86 to 0.67	0.993714
rs1930177	PCDH15	10	56247631	C	A	0.406401		-0.170296	-0.425451	0.0848594	-0.43 to 0.08	0.190769	-0.0502871	-0.372711	0.272137	-0.37 to 0.27	0.759784	-0.117321	-0.424702	0.19006	-0.42 to 0.19	0.454312	-0.374291	-0.709463	-0.0391182	-0.71 to -0.04	0.028628	-0.255273	-0.59388	0.083334	-0.59 to 0.08	0.13947	0.0751339	-0.134652	0.28492	-0.13 to 0.28	0.482635	0.22173	-0.0035447	0.447005	-0.13 to 0.28	0.053714
rs1932604	PCDH15	10	56473373	G	T	0.149919		-0.178956	-0.522667	0.164754	-0.52 to 0.16	0.307412	-0.203896	-0.638397	0.230606	-0.64 to 0.23	0.357612	-0.0889012	-0.503037	0.325235	-0.5 to 0.33	0.67387	-0.0354424	-0.487455	0.416571	-0.49 to 0.42	0.87783	-0.0051431	-0.461352	0.451066	-0.46 to 0.45	0.982367	-0.143339	-0.429753	0.143075	-0.43 to 0.14	0.326578	-0.0860461	-0.393983	0.221891	-0.43 to 0.14	0.583853
rs1935468	PCDH15	10	56083725	C	T	0.289998		-0.0323445	-0.307672	0.242982	-0.31 to 0.24	0.817851	-0.048353	-0.396462	0.299756	-0.4 to 0.3	0.785382	-0.0820214	-0.413714	0.249672	-0.41 to 0.25	0.627832	-0.0124275	-0.374449	0.349595	-0.37 to 0.35	0.946344	0.0171874	-0.34822	0.382595	-0.35 to 0.38	0.926529	-0.0820459	-0.310995	0.146903	-0.31 to 0.15	0.482373	-0.0656802	-0.311647	0.180287	-0.31 to 0.15	0.600653
rs1937389	PCDH15	10	56319852	T	G	0.156389		-0.218303	-0.558617	0.12201	-0.56 to 0.12	0.208586	-0.228387	-0.658618	0.201844	-0.66 to 0.2	0.298045	-0.350056	-0.759863	0.0597511	-0.76 to 0.06	0.0940691	-0.0207281	-0.468419	0.426963	-0.47 to 0.43	0.927675	-0.0330021	-0.484819	0.418815	-0.48 to 0.42	0.886133	0.371817	0.0887334	0.6549	0.09 to 0.65	0.0100543	0.121109	-0.183182	0.4254	0.09 to 0.65	0.435272
rs1937411	PCDH15	10	56366138	A	G	0.182212		-0.0509502	-0.380372	0.278472	-0.38 to 0.28	0.761726	-0.0590148	-0.475729	0.357699	-0.48 to 0.36	0.781289	0.0444189	-0.352722	0.441559	-0.35 to 0.44	0.826438	-0.0023736	-0.435278	0.430531	-0.44 to 0.43	0.991423	-0.171875	-0.609161	0.265411	-0.61 to 0.27	0.440983	0.0540813	-0.217953	0.326115	-0.22 to 0.33	0.696743	-0.121288	-0.413455	0.170879	-0.22 to 0.33	0.415775
rs1937419	PCDH15	10	56329452	G	A	0.0200282		0.28281	-0.598436	1.16406	-0.6 to 1.16	0.529258	0.246789	-0.867444	1.36102	-0.87 to 1.36	0.664132	0.233887	-0.827839	1.29561	-0.83 to 1.3	0.665838	0.739324	-0.419258	1.89791	-0.42 to 1.9	0.21097	0.512652	-0.656905	1.68221	-0.66 to 1.68	0.39018	-0.179034	-0.91973	0.561663	-0.92 to 0.56	0.635621	-0.19736	-0.992316	0.597595	-0.92 to 0.56	0.626484
rs1942326	MYO5B	18	47409179	A	G	0.391549		-0.018155	-0.274328	0.238018	-0.27 to 0.24	0.889499	0.0036367	-0.320256	0.32753	-0.32 to 0.33	0.982438	-0.0424239	-0.351051	0.266203	-0.35 to 0.27	0.787556	-0.0781183	-0.414956	0.258719	-0.41 to 0.26	0.649354	0.0495552	-0.290441	0.389551	-0.29 to 0.39	0.775076	-0.118844	-0.330934	0.0932453	-0.33 to 0.09	0.272025	-0.0857086	-0.313505	0.142087	-0.33 to 0.09	0.46078
rs1942418	MYO5B	18	47383243	C	T	0.0518108		0.56232	0.0037307	1.12091	0 to 1.12	0.0484902	0.599668	-0.106691	1.30603	-0.11 to 1.31	0.0961035	0.592909	-0.0801444	1.26596	-0.08 to 1.27	0.0842252	0.542631	-0.192046	1.27731	-0.19 to 1.28	0.147674	-0.0018787	-0.743642	0.739885	-0.74 to 0.74	0.996038	-0.219189	-0.689669	0.251291	-0.69 to 0.25	0.361108	-0.153566	-0.658983	0.351851	-0.69 to 0.25	0.551428
rs1943005	DYM	18	46750423	T	G	0.183109		-0.0436111	-0.371749	0.284527	-0.37 to 0.28	0.794435	-0.0867626	-0.501628	0.328103	-0.5 to 0.33	0.681808	-0.0448268	-0.440152	0.350498	-0.44 to 0.35	0.824079	-0.162685	-0.59409	0.268719	-0.59 to 0.27	0.459738	-0.104366	-0.539829	0.331097	-0.54 to 0.33	0.638459	0.132511	-0.136848	0.401869	-0.14 to 0.4	0.334873	0.212031	-0.0772549	0.501316	-0.14 to 0.4	0.15081
rs1943012	DYM	18	46860917	G	A	0.0923279		0.136882	-0.282785	0.556548	-0.28 to 0.56	0.522546	0.249078	-0.281587	0.779742	-0.28 to 0.78	0.357503	0.222075	-0.28356	0.72771	-0.28 to 0.73	0.38924	0.252271	-0.299501	0.804043	-0.3 to 0.8	0.370102	0.135633	-0.421296	0.692563	-0.42 to 0.69	0.633047	-0.0040109	-0.355489	0.347467	-0.36 to 0.35	0.982152	0.130573	-0.246503	0.507648	-0.36 to 0.35	0.497259
rs1974410	MYO5B	18	47478503	C	T	0.443605		0.078194	-0.171262	0.32765	-0.17 to 0.33	0.538878	0.0304855	-0.284919	0.34589	-0.28 to 0.35	0.849709	0.085145	-0.215493	0.385783	-0.22 to 0.39	0.578743	0.128115	-0.199951	0.456181	-0.2 to 0.46	0.443935	0.180896	-0.150224	0.512016	-0.15 to 0.51	0.284191	-0.106838	-0.314732	0.101057	-0.31 to 0.1	0.313755	-0.143168	-0.366233	0.0798975	-0.31 to 0.1	0.20836
rs1985467	MYO5B	18	47674261	T	C	0.436833		-0.02754	-0.282629	0.227549	-0.28 to 0.23	0.832375	0.130353	-0.192163	0.452868	-0.19 to 0.45	0.428162	0.0267507	-0.280546	0.334048	-0.28 to 0.33	0.86449	-0.0099677	-0.345489	0.325554	-0.35 to 0.33	0.953556	-0.140969	-0.47948	0.197541	-0.48 to 0.2	0.414281	0.0093434	-0.200706	0.219392	-0.2 to 0.22	0.930512	-0.10938	-0.335038	0.116279	-0.2 to 0.22	0.342029
rs1994559	CTIF	18	46332358	G	A	0.173611	19	-0.098258	-0.430795	0.234279	-0.43 to 0.23	0.562409	0.0383573	-0.382068	0.458783	-0.38 to 0.46	0.858046	-0.0386316	-0.439294	0.362031	-0.44 to 0.36	0.850072	-0.0157017	-0.452981	0.421577	-0.45 to 0.42	0.943878	-0.029659	-0.471075	0.411757	-0.47 to 0.41	0.895201	0.188063	-0.0850987	0.461225	-0.09 to 0.46	0.177173	0.427032	0.134008	0.720056	-0.09 to 0.46	0.0042945
rs2026410	PCDH15	10	56345511	G	A	0.188406		-0.0863208	-0.407865	0.235223	-0.41 to 0.24	0.598684	-0.287585	-0.693967	0.118797	-0.69 to 0.12	0.165384	-0.102098	-0.489466	0.28527	-0.49 to 0.29	0.605357	-0.0441771	-0.466931	0.378577	-0.47 to 0.38	0.837677	-0.0067214	-0.43345	0.420007	-0.43 to 0.42	0.975366	-0.0424804	-0.307556	0.222596	-0.31 to 0.22	0.753401	0.025823	-0.25882	0.310466	-0.31 to 0.22	0.858846
rs2028440	PCDH15	10	56126202	T	C	0.274622		-0.0987328	-0.376286	0.17882	-0.38 to 0.18	0.485572	-0.156008	-0.506901	0.194884	-0.51 to 0.19	0.383432	-0.134049	-0.468498	0.200401	-0.47 to 0.2	0.432023	-0.061355	-0.426355	0.303645	-0.43 to 0.3	0.741743	-0.0398415	-0.408162	0.328479	-0.41 to 0.33	0.832056	-0.128236	-0.359846	0.103373	-0.36 to 0.1	0.277776	-0.0628763	-0.311627	0.185874	-0.36 to 0.1	0.620242
rs2032252	DYM	18	46720761	T	C	0.181827		-0.0450855	-0.374058	0.283887	-0.37 to 0.28	0.788176	-0.102941	-0.518867	0.312986	-0.52 to 0.31	0.627532	-0.04576	-0.442096	0.350576	-0.44 to 0.35	0.820929	-0.157689	-0.590234	0.274857	-0.59 to 0.27	0.474804	-0.0882966	-0.524911	0.348318	-0.52 to 0.35	0.691764	0.144959	-0.1252	0.415119	-0.13 to 0.42	0.292891	0.22925	-0.0608633	0.519363	-0.13 to 0.42	0.121407
rs2043995	PCDH15	10	56019194	G	T	0.262729		0.114981	-0.170514	0.400475	-0.17 to 0.4	0.429801	0.115131	-0.246112	0.476373	-0.25 to 0.48	0.532102	0.09574	-0.24833	0.43981	-0.25 to 0.44	0.585407	0.329369	-0.0459939	0.704731	-0.05 to 0.7	0.085449	0.27325	-0.105751	0.652251	-0.11 to 0.65	0.157579	-0.144411	-0.381296	0.0924734	-0.38 to 0.09	0.23209	-0.165263	-0.419761	0.0892357	-0.38 to 0.09	0.203061
rs2044002	PCDH15	10	56038831	G	A	0.421626		-0.232027	-0.48503	0.0209764	-0.49 to 0.02	0.0722501	-0.299084	-0.618789	0.0206206	-0.62 to 0.02	0.0667122	-0.301561	-0.606288	0.0031658	-0.61 to 0	0.0524268	-0.176085	-0.508966	0.156796	-0.51 to 0.16	0.299753	-0.145197	-0.481275	0.190882	-0.48 to 0.19	0.397025	-0.0069389	-0.217079	0.203202	-0.22 to 0.2	0.948388	-0.0327611	-0.258468	0.192946	-0.22 to 0.2	0.775996
rs2046244	CTIF	18	46291957	G	A	0.241793	17	-0.162519	-0.453318	0.128281	-0.45 to 0.13	0.273273	-0.0597645	-0.427418	0.307889	-0.43 to 0.31	0.749965	-0.253117	-0.603485	0.0972505	-0.6 to 0.1	0.156741	-0.26114	-0.643342	0.121063	-0.64 to 0.12	0.180463	-0.176124	-0.562037	0.20979	-0.56 to 0.21	0.370961	0.0706911	-0.1704	0.311782	-0.17 to 0.31	0.565433	-0.0601025	-0.31897	0.198765	-0.17 to 0.31	0.64901
rs2078131	CTIF	18	46361007	G	A	0.207408	23	0.0615829	-0.241073	0.364239	-0.24 to 0.36	0.689965	0.0308131	-0.351745	0.413371	-0.35 to 0.41	0.874531	0.0417017	-0.322847	0.40625	-0.32 to 0.41	0.822553	-0.0161342	-0.414027	0.381759	-0.41 to 0.38	0.936639	0.149818	-0.25192	0.551555	-0.25 to 0.55	0.464728	0.0859825	-0.167194	0.339159	-0.17 to 0.34	0.505572	-0.0893059	-0.361212	0.1826	-0.17 to 0.34	0.519671
rs2078286	DYM	18	46878862	G	A	0.427506		0.0494011	-0.205371	0.304173	-0.21 to 0.3	0.703843	0.0299245	-0.291952	0.351801	-0.29 to 0.35	0.855376	0.0418519	-0.264944	0.348648	-0.26 to 0.35	0.789131	0.0358707	-0.299178	0.370919	-0.3 to 0.37	0.833753	0.227304	-0.11057	0.565179	-0.11 to 0.57	0.187253	0.0244998	-0.184839	0.233839	-0.18 to 0.23	0.818538	0.0359677	-0.188743	0.260678	-0.18 to 0.23	0.753691
rs2093707	LCP1/PLS2	13	46714885	C	A	0.486816	1	0.126402	-0.122022	0.374825	-0.12 to 0.37	0.318546	0.0898496	-0.224385	0.404085	-0.22 to 0.4	0.575105	0.111069	-0.188228	0.410366	-0.19 to 0.41	0.466916	0.29007	-0.0364899	0.61663	-0.04 to 0.62	0.0816743	0.311473	-0.0180045	0.640951	-0.02 to 0.64	0.063895	0.20946	0.0032933	0.415627	0 to 0.42	0.0464523	0.0644826	-0.157093	0.286058	0 to 0.42	0.568347
rs2135720	PCDH15	10	55755491	C	T	0.201973		0.114886	-0.195268	0.42504	-0.2 to 0.43	0.467738	-0.0636631	-0.455792	0.328465	-0.46 to 0.33	0.750268	0.0934641	-0.280212	0.46714	-0.28 to 0.47	0.623888	0.284459	-0.123244	0.692162	-0.12 to 0.69	0.171415	0.233025	-0.178465	0.644515	-0.18 to 0.64	0.266949	-0.054365	-0.312287	0.203557	-0.31 to 0.2	0.679461	-0.0313509	-0.308313	0.245611	-0.31 to 0.2	0.82439
rs2146878	LCP1/PLS2	13	46724113	A	G	0.243809	1	-0.13001	-0.416763	0.156743	-0.42 to 0.16	0.374107	-0.168161	-0.530561	0.194239	-0.53 to 0.19	0.363008	-0.0836693	-0.42919	0.261851	-0.43 to 0.26	0.634979	-0.0576427	-0.434679	0.319393	-0.43 to 0.32	0.764389	-0.166236	-0.54636	0.213887	-0.55 to 0.21	0.391271	-0.0314259	-0.269647	0.206795	-0.27 to 0.21	0.795939	0.0698512	-0.1861	0.325802	-0.27 to 0.21	0.592658
rs2146880	LCP1/PLS2	13	46706598	C	A	0.451389	1	0.0846099	-0.165486	0.334705	-0.17 to 0.33	0.507184	0.0834764	-0.232721	0.399674	-0.23 to 0.4	0.604767	0.0622488	-0.239067	0.363565	-0.24 to 0.36	0.685471	0.264165	-0.0646013	0.592932	-0.06 to 0.59	0.11526	0.208262	-0.123507	0.540031	-0.12 to 0.54	0.218501	0.229456	0.0219418	0.43697	0.02 to 0.44	0.0302265	0.0249619	-0.198117	0.24804	0.02 to 0.44	0.826372
rs2151077	PCDH15	10	56194868	A	C	0.484082		-0.121403	-0.372382	0.129575	-0.37 to 0.13	0.342995	-0.133149	-0.450516	0.184218	-0.45 to 0.18	0.410811	-0.210894	-0.513231	0.0914438	-0.51 to 0.09	0.171518	-0.0837485	-0.413683	0.246186	-0.41 to 0.25	0.618748	0.0072033	-0.325973	0.340379	-0.33 to 0.34	0.966191	-0.114181	-0.322364	0.0940023	-0.32 to 0.09	0.282323	-0.157413	-0.380965	0.066138	-0.32 to 0.09	0.167512
rs2154267	PCDH15	10	56356273	A	G	0.0199315		0.500648	-0.383353	1.38465	-0.38 to 1.38	0.266909	0.396015	-0.721812	1.51384	-0.72 to 1.51	0.487357	0.461121	-0.604079	1.52632	-0.6 to 1.53	0.396082	0.896914	-0.264953	2.05878	-0.26 to 2.06	0.130236	0.787771	-0.385489	1.96103	-0.39 to 1.96	0.188113	-0.231762	-0.974318	0.510794	-0.97 to 0.51	0.540644	-0.254422	-1.05139	0.542549	-0.97 to 0.51	0.531445
rs2156499	C18orf32	18	47007234	G	A	0.264029		-0.241253	-0.522933	0.0404274	-0.52 to 0.04	0.0931946	-0.227277	-0.583616	0.129062	-0.58 to 0.13	0.211198	-0.281291	-0.620553	0.05797	-0.62 to 0.06	0.104121	-0.0904157	-0.460874	0.280043	-0.46 to 0.28	0.632313	-0.112768	-0.486479	0.260943	-0.49 to 0.26	0.554144	-0.0354808	-0.269676	0.198714	-0.27 to 0.2	0.766472	0.033333	-0.21829	0.284956	-0.27 to 0.2	0.795103
rs2166631	CDH23	10	73472882	C	T	0.225559		-0.197369	-0.493868	0.0991305	-0.49 to 0.1	0.191939	-0.105399	-0.480032	0.269234	-0.48 to 0.27	0.58126	-0.247664	-0.604529	0.109201	-0.6 to 0.11	0.173704	-0.34571	-0.735519	0.0440988	-0.74 to 0.04	0.0821524	-0.173114	-0.566791	0.220563	-0.57 to 0.22	0.388662	0.033246	-0.21269	0.279182	-0.21 to 0.28	0.791008	0.0257664	-0.23851	0.290042	-0.21 to 0.28	0.848424
rs2166670	DYM	18	46684910	G	A	0.261727		-0.0934901	-0.379466	0.192486	-0.38 to 0.19	0.521593	-0.175359	-0.536923	0.186206	-0.54 to 0.19	0.34172	-0.137399	-0.481912	0.207115	-0.48 to 0.21	0.434307	-0.152756	-0.528765	0.223254	-0.53 to 0.22	0.425789	-0.174612	-0.554066	0.204842	-0.55 to 0.2	0.367007	0.0659723	-0.170827	0.302772	-0.17 to 0.3	0.584967	0.0241277	-0.230103	0.278358	-0.17 to 0.3	0.852408
rs2183975	PCDH15	10	56248138	T	C	0.0572004		-0.166474	-0.723801	0.390852	-0.72 to 0.39	0.558156	-0.125503	-0.82972	0.578713	-0.83 to 0.58	0.726799	-0.255457	-0.926818	0.415904	-0.93 to 0.42	0.455701	-0.195086	-0.927784	0.537612	-0.93 to 0.54	0.601684	0.0154	-0.724285	0.755085	-0.72 to 0.76	0.967442	-0.362737	-0.813777	0.0883032	-0.81 to 0.09	0.114944	-0.324191	-0.80798	0.159599	-0.81 to 0.09	0.189005
rs2209092	LCP1/PLS2	13	46747184	A	G	0.222245	2	0.0918129	-0.209162	0.392787	-0.21 to 0.39	0.549818	0.115284	-0.265078	0.495647	-0.27 to 0.5	0.552387	0.121909	-0.240568	0.484385	-0.24 to 0.48	0.509683	0.123969	-0.271638	0.519576	-0.27 to 0.52	0.538999	0.218436	-0.179726	0.616599	-0.18 to 0.62	0.282171	-0.192276	-0.438437	0.0538844	-0.44 to 0.05	0.125758	-0.11418	-0.37892	0.150561	-0.44 to 0.05	0.397861
rs2209093	LCP1/PLS2	13	46747129	T	C	0.170223	2	0.169981	-0.16289	0.502852	-0.16 to 0.5	0.316803	0.200993	-0.219891	0.621876	-0.22 to 0.62	0.349187	0.198535	-0.202484	0.599554	-0.2 to 0.6	0.331786	0.202595	-0.235079	0.640269	-0.24 to 0.64	0.364178	0.262611	-0.17911	0.704331	-0.18 to 0.7	0.243845	-0.246354	-0.516737	0.0240301	-0.52 to 0.02	0.0741262	-0.194954	-0.485333	0.0954243	-0.52 to 0.02	0.188167
rs2221567	PCDH15	10	55825695	G	T	0.461965		0.0579835	-0.192491	0.308458	-0.19 to 0.31	0.649949	0.0183801	-0.298578	0.335338	-0.3 to 0.34	0.909487	-0.0429227	-0.344673	0.258828	-0.34 to 0.26	0.780347	0.0159263	-0.313198	0.345051	-0.31 to 0.35	0.92442	0.0521634	-0.280414	0.384741	-0.28 to 0.38	0.75847	0.0447334	-0.163309	0.252776	-0.16 to 0.25	0.673382	0.0282236	-0.195381	0.251828	-0.16 to 0.25	0.80457
rs2276200	DYM	18	46784633	G	A	0.0457747		-0.21591	-0.804897	0.373076	-0.8 to 0.37	0.472361	-0.0177078	-0.762444	0.727028	-0.76 to 0.73	0.96282	-0.221175	-0.930781	0.48843	-0.93 to 0.49	0.541173	-0.628332	-1.40259	0.145925	-1.4 to 0.15	0.111675	-0.740863	-1.52227	0.0405434	-1.52 to 0.04	0.0631236	-0.126229	-0.619425	0.366966	-0.62 to 0.37	0.615859	-0.557525	-1.08868	-0.0263698	-0.62 to 0.37	0.0396643
rs2292382	MYO5B	18	47624937	G	T	0.116801		-0.356504	-0.748011	0.0350032	-0.75 to 0.04	0.0742921	-0.274978	-0.770113	0.220157	-0.77 to 0.22	0.276295	-0.471398	-0.943031	0.0002343	-0.94 to 0	0.0501139	-0.355674	-0.870566	0.159219	-0.87 to 0.16	0.175713	-0.384093	-0.903786	0.1356	-0.9 to 0.14	0.147412	0.120157	-0.203967	0.444281	-0.2 to 0.44	0.467406	-0.0355758	-0.383811	0.31266	-0.2 to 0.44	0.84127
rs2296119	LCP1/PLS2	13	46729259	C	T	0.166431	2	0.104014	-0.230829	0.438856	-0.23 to 0.44	0.542541	0.122835	-0.300045	0.545715	-0.3 to 0.55	0.569049	0.119272	-0.283884	0.522427	-0.28 to 0.52	0.561925	0.118673	-0.321557	0.558902	-0.32 to 0.56	0.59717	0.158582	-0.285824	0.602988	-0.29 to 0.6	0.484207	-0.247369	-0.520956	0.0262174	-0.52 to 0.03	0.0763603	-0.226934	-0.520706	0.0668389	-0.52 to 0.03	0.129987
rs2298624	MYO5B	18	47429022	C	T	0.141088		-0.16322	-0.527928	0.201488	-0.53 to 0.2	0.380304	-0.0055479	-0.4669	0.455805	-0.47 to 0.46	0.981191	-0.306881	-0.746327	0.132564	-0.75 to 0.13	0.171031	-0.253977	-0.733352	0.225397	-0.73 to 0.23	0.29899	-0.206437	-0.690406	0.277531	-0.69 to 0.28	0.403041	-0.0130303	-0.314993	0.288932	-0.31 to 0.29	0.932585	-0.0284483	-0.352758	0.295862	-0.31 to 0.29	0.863469
rs2298629	ACAA2	18	47318079	T	G	0.0439638		0.596109	-0.007315	1.19953	-0.01 to 1.2	0.0528412	0.571718	-0.191384	1.33482	-0.19 to 1.33	0.141948	0.576883	-0.150233	1.304	-0.15 to 1.3	0.119909	0.694548	-0.0989908	1.48809	-0.1 to 1.49	0.0862407	0.101946	-0.699331	0.903224	-0.7 to 0.9	0.803029	-0.268583	-0.776033	0.238867	-0.78 to 0.24	0.299496	-0.162349	-0.707579	0.382881	-0.78 to 0.24	0.559417
rs2298630	ACAA2	18	47321836	C	T	0.231048		-0.0743778	-0.371754	0.222998	-0.37 to 0.22	0.623898	-0.0549801	-0.431117	0.321157	-0.43 to 0.32	0.774448	-0.157635	-0.515947	0.200677	-0.52 to 0.2	0.388443	0.0693301	-0.321661	0.460321	-0.32 to 0.46	0.728121	0.0099492	-0.384804	0.404702	-0.38 to 0.4	0.960592	-0.0313725	-0.276609	0.213864	-0.28 to 0.21	0.801982	0.0314404	-0.231885	0.294766	-0.28 to 0.21	0.814938
rs2303877	XIRP2	2	167976035	C	T	0.0307027		-0.0527207	-0.775938	0.670496	-0.78 to 0.67	0.886359	-0.593612	-1.50782	0.320596	-1.51 to 0.32	0.203078	-0.0661341	-0.937453	0.805185	-0.94 to 0.81	0.88171	-0.145181	-1.09614	0.805774	-1.1 to 0.81	0.764711	0.314677	-0.645062	1.27442	-0.65 to 1.27	0.520368	0.133019	-0.468597	0.734634	-0.47 to 0.73	0.6647	0.231914	-0.413828	0.877657	-0.47 to 0.73	0.481415
rs2306514	CTIF	18	46146221	A	G	0.330044	4	-0.0274207	-0.291914	0.237073	-0.29 to 0.24	0.838942	-0.11329	-0.447744	0.221164	-0.45 to 0.22	0.506656	-0.0323635	-0.351048	0.286321	-0.35 to 0.29	0.842191	-0.183581	-0.531329	0.164167	-0.53 to 0.16	0.300722	-0.262986	-0.613951	0.0879793	-0.61 to 0.09	0.141884	0.0938171	-0.12539	0.313024	-0.13 to 0.31	0.401488	0.0364913	-0.198962	0.271945	-0.13 to 0.31	0.761266
rs2337069	CTIF	18	46120940	C	T	0.216056	3	-0.173927	-0.47763	0.129776	-0.48 to 0.13	0.261589	-0.255842	-0.639931	0.128246	-0.64 to 0.13	0.191646	-0.221235	-0.587107	0.144637	-0.59 to 0.14	0.235881	-0.208475	-0.607928	0.190978	-0.61 to 0.19	0.306261	-0.267172	-0.670328	0.135984	-0.67 to 0.14	0.193924	0.241034	-0.0094454	0.491514	-0.01 to 0.49	0.0592839	0.248313	-0.0208881	0.517514	-0.01 to 0.49	0.0706162
rs2337110	CTIF	18	46340690	C	T	0.149617	20	0.197747	-0.159058	0.554552	-0.16 to 0.55	0.277285	0.161292	-0.289826	0.612411	-0.29 to 0.61	0.483352	0.251617	-0.178117	0.68135	-0.18 to 0.68	0.251055	0.36533	-0.103718	0.834378	-0.1 to 0.83	0.12683	0.431169	-0.0422078	0.904546	-0.04 to 0.9	0.0742149	0.008383	-0.283739	0.300505	-0.28 to 0.3	0.955138	0.116682	-0.197033	0.430397	-0.28 to 0.3	0.465936
rs2337210	DYM	18	46668221	G	A	0.154357		0.0470258	-0.290855	0.384907	-0.29 to 0.38	0.784965	0.0472515	-0.379939	0.474442	-0.38 to 0.47	0.828327	0.0299076	-0.377163	0.436979	-0.38 to 0.44	0.885472	0.166727	-0.277467	0.610921	-0.28 to 0.61	0.461833	0.0777366	-0.3707	0.526173	-0.37 to 0.53	0.733973	-0.0883743	-0.371054	0.194305	-0.37 to 0.19	0.539973	-0.0989483	-0.402516	0.204619	-0.37 to 0.19	0.522845
rs2384340	PCDH15	10	55700973	C	T	0.311317		-0.286019	-0.558829	-0.0132093	-0.56 to -0.01	0.0398972	-0.131479	-0.476567	0.21361	-0.48 to 0.21	0.455116	-0.258277	-0.587008	0.070454	-0.59 to 0.07	0.123547	-0.285157	-0.643996	0.073683	-0.64 to 0.07	0.119314	-0.332101	-0.69426	0.0300571	-0.69 to 0.03	0.0722765	0.0795958	-0.14526	0.304451	-0.15 to 0.3	0.487733	-0.100131	-0.341657	0.141395	-0.15 to 0.3	0.416397
rs2384343	PCDH15	10	55714355	T	C	0.343388		-0.258961	-0.52313	0.0052077	-0.52 to 0.01	0.0546881	-0.0739423	-0.408064	0.260179	-0.41 to 0.26	0.664393	-0.229574	-0.54825	0.0891026	-0.55 to 0.09	0.157911	-0.318628	-0.666318	0.0290615	-0.67 to 0.03	0.0724601	-0.402053	-0.752685	-0.0514219	-0.75 to -0.05	0.0246261	0.0797285	-0.138786	0.298243	-0.14 to 0.3	0.474458	-0.0632948	-0.29815	0.17156	-0.14 to 0.3	0.597278
rs2384414	PCDH15	10	55964008	G	A	0.253363		0.279289	-0.0110425	0.56962	-0.01 to 0.57	0.0593683	0.164867	-0.202826	0.532561	-0.2 to 0.53	0.379403	0.408692	0.0589152	0.758468	0.06 to 0.76	0.0220286	0.481657	0.100321	0.862993	0.1 to 0.86	0.0133162	0.414711	0.0300493	0.799372	0.03 to 0.8	0.0346021	-0.0062799	-0.244975	0.232416	-0.24 to 0.23	0.958867	-0.215984	-0.471294	0.0393263	-0.24 to 0.23	0.0972857
rs2384454	PCDH15	10	56123088	T	G	0.498067		-0.0695916	-0.320547	0.181364	-0.32 to 0.18	0.586687	-0.134891	-0.451447	0.181665	-0.45 to 0.18	0.403515	-0.0878054	-0.389935	0.214324	-0.39 to 0.21	0.56885	-0.0771457	-0.406737	0.252445	-0.41 to 0.25	0.646325	0.0142357	-0.318157	0.346628	-0.32 to 0.35	0.933085	-0.0404686	-0.248928	0.16799	-0.25 to 0.17	0.703527	0.0753336	-0.148358	0.299025	-0.25 to 0.17	0.509138
rs2384533	PCDH15	10	56547552	T	C	0.441429		-0.0106544	-0.26303	0.241721	-0.26 to 0.24	0.934039	-0.0298666	-0.349015	0.289282	-0.35 to 0.29	0.854433	-0.0994962	-0.403871	0.204878	-0.4 to 0.2	0.521628	-0.0615163	-0.393061	0.270029	-0.39 to 0.27	0.716043	0.0863601	-0.248156	0.420876	-0.25 to 0.42	0.612774	0.0891314	-0.120246	0.298509	-0.12 to 0.3	0.404007	-0.0302681	-0.25498	0.194444	-0.12 to 0.3	0.791739
rs2457965	MYO5B	18	47643188	C	A	0.300725		0.167776	-0.106051	0.441603	-0.11 to 0.44	0.22972	-0.117087	-0.463378	0.229204	-0.46 to 0.23	0.507427	0.259037	-0.0708075	0.588882	-0.07 to 0.59	0.123713	0.330593	-0.0293435	0.690529	-0.03 to 0.69	0.0718208	0.361808	-0.0014763	0.725092	0 to 0.73	0.0509378	-0.0316978	-0.258873	0.195477	-0.26 to 0.2	0.784448	0.0037345	-0.240304	0.247773	-0.26 to 0.2	0.976068
rs2469478	MYO5B	18	47651537	T	C	0.130912		0.124766	-0.245779	0.495311	-0.25 to 0.5	0.509195	0.333658	-0.134731	0.802047	-0.13 to 0.8	0.162605	0.100721	-0.345711	0.547153	-0.35 to 0.55	0.65827	-0.042929	-0.53019	0.444332	-0.53 to 0.44	0.86287	-0.0832707	-0.575024	0.408482	-0.58 to 0.41	0.739909	-0.0131349	-0.320074	0.293804	-0.32 to 0.29	0.933144	-0.0049	-0.334771	0.324971	-0.32 to 0.29	0.976769
rs2482814	PCDH15	10	56304174	C	T	0.154728		0.158837	-0.191407	0.509081	-0.19 to 0.51	0.373984	0.279949	-0.162836	0.722735	-0.16 to 0.72	0.215208	0.102664	-0.31933	0.524658	-0.32 to 0.52	0.633403	0.067849	-0.392736	0.528434	-0.39 to 0.53	0.772737	0.0884069	-0.376486	0.5533	-0.38 to 0.55	0.709288	-0.162482	-0.451316	0.126353	-0.45 to 0.13	0.270154	0.0433027	-0.266919	0.353525	-0.45 to 0.13	0.784364
rs2593105	PCDH15	10	55667835	A	G	0.34166		-0.321294	-0.585858	-0.0567304	-0.59 to -0.06	0.0173152	-0.247821	-0.582627	0.0869856	-0.58 to 0.09	0.146802	-0.309837	-0.628448	0.0087736	-0.63 to 0.01	0.0566477	-0.324464	-0.672605	0.0236755	-0.67 to 0.02	0.0677392	-0.418636	-0.770064	-0.0672086	-0.77 to -0.07	0.0195674	0.136342	-0.0824872	0.355172	-0.08 to 0.36	0.22197	-0.0612607	-0.296064	0.173542	-0.08 to 0.36	0.609034
rs2593122	PCDH15	10	55657020	C	T	0.341692		-0.315214	-0.579892	-0.0505363	-0.58 to -0.05	0.019599	-0.236684	-0.571639	0.0982719	-0.57 to 0.1	0.166017	-0.308027	-0.627074	0.01102	-0.63 to 0.01	0.0584511	-0.321241	-0.669469	0.0269876	-0.67 to 0.03	0.0705852	-0.425105	-0.776637	-0.0735725	-0.78 to -0.07	0.0177938	0.121387	-0.0970503	0.339824	-0.1 to 0.34	0.276016	-0.0733256	-0.308094	0.161443	-0.1 to 0.34	0.540361
rs2610890	PCDH15	10	55745390	A	G	0.442921		0.145247	-0.108778	0.399271	-0.11 to 0.4	0.262343	0.156171	-0.165481	0.477823	-0.17 to 0.48	0.341194	0.1328	-0.173211	0.43881	-0.17 to 0.44	0.39491	0.0045272	-0.329533	0.338588	-0.33 to 0.34	0.978804	0.126659	-0.210809	0.464128	-0.21 to 0.46	0.461863	-0.0555518	-0.265452	0.154348	-0.27 to 0.15	0.60389	0.0412218	-0.184367	0.266811	-0.27 to 0.15	0.720185
rs2610895	PCDH15	10	55736655	C	T	0.463429		0.158259	-0.094839	0.411357	-0.09 to 0.41	0.220298	0.14806	-0.172321	0.468442	-0.17 to 0.47	0.364958	0.122269	-0.182757	0.427294	-0.18 to 0.43	0.431975	0.0205241	-0.312474	0.353522	-0.31 to 0.35	0.903824	0.0881554	-0.247766	0.424076	-0.25 to 0.42	0.606919	-0.0299512	-0.239424	0.179522	-0.24 to 0.18	0.77925	0.0917786	-0.133213	0.316771	-0.24 to 0.18	0.423921
rs2610919	PCDH15	10	55717918	A	G	0.311733		-0.292017	-0.564312	-0.0197209	-0.56 to -0.02	0.035568	-0.140882	-0.485335	0.20357	-0.49 to 0.2	0.422666	-0.270942	-0.599075	0.0571903	-0.6 to 0.06	0.105556	-0.292724	-0.65086	0.0654115	-0.65 to 0.07	0.109128	-0.337186	-0.698635	0.024264	-0.7 to 0.02	0.0674815	0.0785634	-0.145942	0.303069	-0.15 to 0.3	0.492721	-0.0972137	-0.338332	0.143905	-0.15 to 0.3	0.429326
rs2660178	PCDH15	10	55766507	G	A	0.331709		-0.26731	-0.535702	0.0010827	-0.54 to 0	0.0509309	-0.137228	-0.477279	0.202822	-0.48 to 0.2	0.428873	-0.196899	-0.519995	0.126197	-0.52 to 0.13	0.232234	-0.242446	-0.59569	0.110798	-0.6 to 0.11	0.1785	-0.271715	-0.628768	0.0853377	-0.63 to 0.09	0.135782	0.0508668	-0.171655	0.273388	-0.17 to 0.27	0.654069	-0.0970596	-0.336063	0.141944	-0.17 to 0.27	0.425989
rs2660181	PCDH15	10	55745211	T	G	0.464386		0.139394	-0.113652	0.39244	-0.11 to 0.39	0.280201	0.131457	-0.188504	0.451418	-0.19 to 0.45	0.420571	0.10807	-0.19682	0.412959	-0.2 to 0.41	0.487133	0.0088907	-0.323896	0.341678	-0.32 to 0.34	0.958229	0.0749792	-0.260914	0.410872	-0.26 to 0.41	0.661663	-0.0270646	-0.23619	0.182061	-0.24 to 0.18	0.799724	0.0949899	-0.129643	0.319623	-0.24 to 0.18	0.40714
rs2660183	PCDH15	10	55725234	A	C	0.314254		-0.232406	-0.500545	0.0357334	-0.5 to 0.04	0.0893417	0.0071403	-0.331851	0.346132	-0.33 to 0.35	0.967061	-0.211078	-0.534164	0.112009	-0.53 to 0.11	0.200311	-0.313245	-0.66555	0.0390586	-0.67 to 0.04	0.0813746	-0.406184	-0.761747	-0.0506207	-0.76 to -0.05	0.0251675	0.0200101	-0.201672	0.241692	-0.2 to 0.24	0.859548	-0.0940595	-0.332239	0.14412	-0.2 to 0.24	0.438849
rs2660195	PCDH15	10	55739319	C	T	0.236715		0.14557	-0.150057	0.441197	-0.15 to 0.44	0.334394	-0.0062385	-0.380227	0.36775	-0.38 to 0.37	0.973912	0.139477	-0.21671	0.495665	-0.22 to 0.5	0.442689	0.253538	-0.13521	0.642285	-0.14 to 0.64	0.201086	0.125024	-0.267582	0.517629	-0.27 to 0.52	0.532437	-0.0276842	-0.273112	0.217744	-0.27 to 0.22	0.824994	0.0421774	-0.221457	0.305812	-0.27 to 0.22	0.753807
rs2795930	PCDH15	10	56104585	T	C	0.246779		0.0114827	-0.27794	0.300905	-0.28 to 0.3	0.938002	0.0059132	-0.360156	0.371983	-0.36 to 0.37	0.974737	0.0192431	-0.32947	0.367957	-0.33 to 0.37	0.913849	-0.0706937	-0.451277	0.30989	-0.45 to 0.31	0.715741	0.042573	-0.341664	0.42681	-0.34 to 0.43	0.828039	0.0383136	-0.200764	0.277391	-0.2 to 0.28	0.753403	0.195384	-0.0612548	0.452024	-0.2 to 0.28	0.135626
rs2852095	MYO5B	18	47580051	A	G	0.319875		-0.0666224	-0.335261	0.202016	-0.34 to 0.2	0.626832	-0.127378	-0.467049	0.212292	-0.47 to 0.21	0.46224	-0.0955914	-0.419119	0.227937	-0.42 to 0.23	0.562428	-0.136686	-0.489906	0.216533	-0.49 to 0.22	0.448079	-0.0695188	-0.426082	0.287045	-0.43 to 0.29	0.702292	0.102009	-0.120528	0.324547	-0.12 to 0.32	0.368881	0.115763	-0.123302	0.354828	-0.12 to 0.32	0.342508
rs2852100	MYO5B	18	47591368	C	T	0.291078		0.230744	-0.05226	0.513748	-0.05 to 0.51	0.110004	0.188823	-0.169145	0.546791	-0.17 to 0.55	0.301115	0.245022	-0.0959091	0.585952	-0.1 to 0.59	0.158902	0.1554	-0.216786	0.527586	-0.22 to 0.53	0.413057	0.272122	-0.10338	0.647625	-0.1 to 0.65	0.155451	0.105514	-0.128135	0.339164	-0.13 to 0.34	0.376025	0.150966	-0.100183	0.402114	-0.13 to 0.34	0.238684
rs2891522	PCDH15	10	56212367	G	A	0.48956		0.192254	-0.0604096	0.444918	-0.06 to 0.44	0.135825	0.234784	-0.0847942	0.554361	-0.08 to 0.55	0.14984	0.19544	-0.108951	0.499831	-0.11 to 0.5	0.208165	0.267066	-0.0653949	0.599526	-0.07 to 0.6	0.115352	0.273228	-0.0624325	0.608889	-0.06 to 0.61	0.110589	0.036467	-0.172889	0.245823	-0.17 to 0.25	0.732754	0.0647089	-0.160055	0.289473	-0.17 to 0.25	0.572502
rs2891523	PCDH15	10	56185901	C	T	0.484196		-0.125217	-0.375918	0.125483	-0.38 to 0.13	0.327514	-0.131656	-0.448643	0.185331	-0.45 to 0.19	0.41552	-0.21087	-0.512889	0.0911484	-0.51 to 0.09	0.171114	-0.0919379	-0.42154	0.237665	-0.42 to 0.24	0.584493	0.0015216	-0.331192	0.334235	-0.33 to 0.33	0.992846	-0.119957	-0.327889	0.0879745	-0.33 to 0.09	0.258112	-0.157887	-0.381134	0.0653597	-0.33 to 0.09	0.16566
rs2921923	PCDH15	10	55662089	A	G	0.449185		-0.20085	-0.452005	0.0503058	-0.45 to 0.05	0.11699	-0.111741	-0.429374	0.205891	-0.43 to 0.21	0.490407	-0.0869721	-0.389643	0.215699	-0.39 to 0.22	0.573212	-0.15612	-0.48644	0.1742	-0.49 to 0.17	0.35417	-0.322932	-0.65622	0.0103552	-0.66 to 0.01	0.0575515	-0.044925	-0.252458	0.162608	-0.25 to 0.16	0.671306	-0.155472	-0.378474	0.0675304	-0.25 to 0.16	0.171758
rs299704	CTIF	18	46147078	G	A	0.202988	4	-0.275047	-0.594181	0.0440874	-0.59 to 0.04	0.0911585	-0.309408	-0.712206	0.0933895	-0.71 to 0.09	0.132142	-0.256253	-0.641305	0.1288	-0.64 to 0.13	0.192045	-0.329913	-0.74992	0.0900936	-0.75 to 0.09	0.123633	-0.279484	-0.702419	0.143451	-0.7 to 0.14	0.195189	0.137699	-0.128207	0.403605	-0.13 to 0.4	0.31005	0.21419	-0.0706428	0.499022	-0.13 to 0.4	0.140483
rs299709	CTIF	18	46153595	G	T	0.130492	5	-0.389356	-0.766706	-0.0120055	-0.77 to -0.01	0.0431467	-0.428308	-0.905305	0.0486898	-0.91 to 0.05	0.0784098	-0.422197	-0.876722	0.0323279	-0.88 to 0.03	0.0686635	-0.445692	-0.941828	0.0504437	-0.94 to 0.05	0.0782762	-0.263069	-0.764095	0.237957	-0.76 to 0.24	0.303342	0.143542	-0.170791	0.457876	-0.17 to 0.46	0.370696	0.10636	-0.230929	0.44365	-0.17 to 0.46	0.536468
rs299711	CTIF	18	46151446	T	C	0.126014	5	0.392624	0.0156643	0.769583	0.02 to 0.77	0.0412147	0.275775	-0.199998	0.751548	-0.2 to 0.75	0.255847	0.338089	-0.11615	0.792328	-0.12 to 0.79	0.144575	0.158468	-0.33727	0.654206	-0.34 to 0.65	0.530876	-0.0708715	-0.570911	0.429168	-0.57 to 0.43	0.78112	0.011971	-0.299309	0.323251	-0.3 to 0.32	0.939905	-0.240181	-0.574971	0.0946086	-0.3 to 0.32	0.159656
rs299719	CTIF	18	46163972	C	T	0.200221	6	-0.200814	-0.51272	0.111092	-0.51 to 0.11	0.206923	-0.165657	-0.560119	0.228807	-0.56 to 0.23	0.410354	-0.21081	-0.586616	0.164995	-0.59 to 0.16	0.271485	-0.279556	-0.689678	0.130565	-0.69 to 0.13	0.181489	-0.295356	-0.709284	0.118571	-0.71 to 0.12	0.161902	0.0187839	-0.240786	0.278354	-0.24 to 0.28	0.887189	-0.159509	-0.438088	0.119071	-0.24 to 0.28	0.261701
rs299728	CTIF	18	46170512	C	T	0.197122	6	0.0613656	-0.255858	0.378589	-0.26 to 0.38	0.704508	0.171199	-0.229895	0.572293	-0.23 to 0.57	0.402732	-0.103657	-0.485763	0.27845	-0.49 to 0.28	0.59485	-0.11154	-0.528638	0.305557	-0.53 to 0.31	0.600098	-0.280822	-0.701758	0.140114	-0.7 to 0.14	0.190957	0.0116598	-0.249288	0.272608	-0.25 to 0.27	0.9302	0.0276599	-0.252446	0.307766	-0.25 to 0.27	0.846504
rs299729	CTIF	18	46170624	T	G	0.107948	6	-0.383847	-0.795061	0.027367	-0.8 to 0.03	0.0673119	-0.375473	-0.895485	0.144539	-0.9 to 0.14	0.156963	-0.26048	-0.75605	0.23509	-0.76 to 0.24	0.302829	-0.463736	-1.00449	0.0770144	-1 to 0.08	0.0927749	-0.232463	-0.778431	0.313506	-0.78 to 0.31	0.403891	0.174693	-0.167474	0.516859	-0.17 to 0.52	0.316922	-0.0203171	-0.387998	0.347364	-0.17 to 0.52	0.913739
rs299739	CTIF	18	46199840	A	G	0.326135	8	-0.0699566	-0.336582	0.196668	-0.34 to 0.2	0.606989	-0.141894	-0.478971	0.195184	-0.48 to 0.2	0.409241	-0.0417076	-0.362868	0.279453	-0.36 to 0.28	0.799035	-0.128018	-0.478709	0.222673	-0.48 to 0.22	0.474215	-0.144755	-0.499067	0.209557	-0.5 to 0.21	0.423177	0.0113481	-0.210732	0.233428	-0.21 to 0.23	0.920208	-0.0328996	-0.271286	0.205487	-0.21 to 0.23	0.786741
rs299740	CTIF	18	46198872	A	G	0.227163	8	-0.213668	-0.511208	0.0838709	-0.51 to 0.08	0.159231	-0.242472	-0.618752	0.133808	-0.62 to 0.13	0.206525	-0.167618	-0.526053	0.190817	-0.53 to 0.19	0.359279	-0.296388	-0.687614	0.0948389	-0.69 to 0.09	0.137542	-0.160283	-0.555592	0.235026	-0.56 to 0.24	0.426692	0.134588	-0.113489	0.382665	-0.11 to 0.38	0.287567	0.160993	-0.105972	0.427958	-0.11 to 0.38	0.237165
rs299755	CTIF	18	46184529	C	T	0.103947	7	0.0813535	-0.329428	0.492135	-0.33 to 0.49	0.697824	0.203736	-0.316225	0.723698	-0.32 to 0.72	0.442403	-0.0442456	-0.538901	0.45041	-0.54 to 0.45	0.860798	-0.161655	-0.701953	0.378644	-0.7 to 0.38	0.557505	-0.226024	-0.771907	0.319859	-0.77 to 0.32	0.416963	0.161415	-0.179872	0.502702	-0.18 to 0.5	0.35386	0.310178	-0.0564798	0.676837	-0.18 to 0.5	0.0972882
rs357853	DYM	18	46609234	T	C	0.0891528		0.138076	-0.295669	0.571822	-0.3 to 0.57	0.532581	0.142599	-0.405775	0.690973	-0.41 to 0.69	0.610197	0.205103	-0.317454	0.72766	-0.32 to 0.73	0.441624	0.266288	-0.304039	0.836614	-0.3 to 0.84	0.360034	0.308727	-0.26686	0.884314	-0.27 to 0.88	0.293048	-0.0621963	-0.42156	0.297168	-0.42 to 0.3	0.734398	0.0443319	-0.341279	0.429942	-0.42 to 0.3	0.82169
rs357854	DYM	18	46575494	T	C	0.168934		-0.119892	-0.456688	0.216904	-0.46 to 0.22	0.48526	0.0162379	-0.409745	0.442221	-0.41 to 0.44	0.940429	-0.0700405	-0.476001	0.33592	-0.48 to 0.34	0.735182	0.161093	-0.282082	0.604268	-0.28 to 0.6	0.476088	-0.0493677	-0.496156	0.397421	-0.5 to 0.4	0.828503	-0.0373709	-0.314694	0.239952	-0.31 to 0.24	0.79165	-0.164531	-0.460647	0.131586	-0.31 to 0.24	0.276082
rs357893	DYM	18	46577218	C	T	0.236953		-0.105301	-0.40421	0.193609	-0.4 to 0.19	0.489805	-0.202604	-0.580224	0.175016	-0.58 to 0.18	0.292904	-0.10376	-0.463842	0.256321	-0.46 to 0.26	0.572133	-0.246358	-0.639257	0.146541	-0.64 to 0.15	0.219019	-0.208672	-0.605187	0.187843	-0.61 to 0.19	0.302233	0.0961735	-0.149674	0.342021	-0.15 to 0.34	0.443172	0.200088	-0.0638374	0.464013	-0.15 to 0.34	0.137274
rs357894	DYM	18	46579970	T	C	0.394211		0.0018785	-0.261042	0.264799	-0.26 to 0.26	0.988824	-0.0697885	-0.402176	0.262599	-0.4 to 0.26	0.680619	0.0030877	-0.313643	0.319819	-0.31 to 0.32	0.984752	-0.271074	-0.616851	0.0747024	-0.62 to 0.07	0.124371	-0.276821	-0.625768	0.0721252	-0.63 to 0.07	0.119946	0.0466096	-0.16983	0.263049	-0.17 to 0.26	0.672915	0.162354	-0.0698992	0.394608	-0.17 to 0.26	0.170616
rs357895	DYM	18	46580267	A	G	0.414666		0.0263461	-0.23251	0.285202	-0.23 to 0.29	0.841844	-0.0679837	-0.395406	0.259439	-0.4 to 0.26	0.683968	0.0091178	-0.302804	0.321039	-0.3 to 0.32	0.954301	-0.168378	-0.509074	0.172318	-0.51 to 0.17	0.332625	-0.244677	-0.588485	0.0991307	-0.59 to 0.1	0.163009	0.0323714	-0.179197	0.24394	-0.18 to 0.24	0.764219	0.152964	-0.0730733	0.379001	-0.18 to 0.24	0.184678
rs3736242	SMAD7	18	46474746	C	T	0.238941		0.0474851	-0.241489	0.336459	-0.24 to 0.34	0.747339	-0.0932941	-0.458573	0.271985	-0.46 to 0.27	0.616577	0.0593452	-0.288568	0.407258	-0.29 to 0.41	0.738074	0.160237	-0.219583	0.540057	-0.22 to 0.54	0.408213	0.0495929	-0.334654	0.43384	-0.33 to 0.43	0.800246	-0.149838	-0.389846	0.0901702	-0.39 to 0.09	0.221043	-0.15066	-0.409012	0.107692	-0.39 to 0.09	0.25299
rs3749004	XIRP2	2	168107491	A	G	0.0969758		0.0177512	-0.401543	0.437046	-0.4 to 0.44	0.933853	-0.0629438	-0.593565	0.467677	-0.59 to 0.47	0.816106	-0.0188025	-0.523997	0.486392	-0.52 to 0.49	0.941833	0.498893	-0.0522641	1.05005	-0.05 to 1.05	0.0760315	0.585597	0.0291809	1.14201	0.03 to 1.14	0.0391416	-0.120701	-0.467747	0.226345	-0.47 to 0.23	0.495375	-0.0251299	-0.397392	0.347132	-0.47 to 0.23	0.89472
rs3764482	SMAD7	18	46468946	G	A	0.186883		0.248229	-0.0760472	0.572506	-0.08 to 0.57	0.133488	0.353771	-0.0558988	0.763441	-0.06 to 0.76	0.0905237	0.429058	0.0384814	0.819634	0.04 to 0.82	0.0313223	0.0662971	-0.360197	0.492791	-0.36 to 0.49	0.760559	0.0220406	-0.408316	0.452398	-0.41 to 0.45	0.920023	-0.0027748	-0.268833	0.263283	-0.27 to 0.26	0.983688	0.22644	-0.0594403	0.512321	-0.27 to 0.26	0.120528
rs3786180	CTIF	18	46150975	A	G	0.125963	5	0.391655	0.0148019	0.768509	0.01 to 0.77	0.0416597	0.274196	-0.201457	0.749849	-0.2 to 0.75	0.258459	0.337052	-0.117083	0.791186	-0.12 to 0.79	0.145717	0.158052	-0.337581	0.653684	-0.34 to 0.65	0.531868	-0.0709403	-0.570916	0.429036	-0.57 to 0.43	0.780885	0.0127905	-0.298418	0.323999	-0.3 to 0.32	0.935784	-0.238032	-0.572788	0.0967254	-0.3 to 0.32	0.163383
rs3814895	HCN2	19	588860	T	C	0.271581		-0.0388897	-0.319329	0.241549	-0.32 to 0.24	0.785725	-0.0936044	-0.448265	0.261057	-0.45 to 0.26	0.604869	-0.0754442	-0.413209	0.26232	-0.41 to 0.26	0.661464	-0.0007808	-0.369434	0.367872	-0.37 to 0.37	0.996687	-0.0398447	-0.412064	0.332375	-0.41 to 0.33	0.833776	-0.0780891	-0.310073	0.153895	-0.31 to 0.15	0.509339	0.0769671	-0.172398	0.326332	-0.31 to 0.15	0.545143
rs3862688	MYO5B	18	47600270	C	T	0.146252		0.126908	-0.226823	0.480639	-0.23 to 0.48	0.481846	0.107224	-0.339472	0.55392	-0.34 to 0.55	0.637939	0.0225253	-0.403842	0.448892	-0.4 to 0.45	0.917508	0.0719367	-0.393417	0.537291	-0.39 to 0.54	0.761845	0.0926608	-0.376915	0.562236	-0.38 to 0.56	0.698864	0.113261	-0.182317	0.40884	-0.18 to 0.41	0.45256	-0.0219665	-0.338845	0.294912	-0.18 to 0.41	0.891905
rs3897890	MYO5B	18	47579851	A	G	0.158986		-0.24688	-0.588166	0.0944066	-0.59 to 0.09	0.156198	-0.203666	-0.635236	0.227904	-0.64 to 0.23	0.354898	-0.355359	-0.766333	0.0556144	-0.77 to 0.06	0.0901047	-0.251221	-0.70004	0.197597	-0.7 to 0.2	0.272526	-0.137235	-0.590279	0.315808	-0.59 to 0.32	0.552613	0.286672	0.0061393	0.567206	0.01 to 0.57	0.0451945	0.25377	-0.0476064	0.555146	0.01 to 0.57	0.0988499
rs3937010	MYO5B	18	47456427	A	G	0.042883		0.343838	-0.267419	0.955096	-0.27 to 0.96	0.270159	0.220469	-0.552347	0.993284	-0.55 to 0.99	0.575977	0.381358	-0.355255	1.11797	-0.36 to 1.12	0.310152	0.453614	-0.35045	1.25768	-0.35 to 1.26	0.268764	-0.16614	-0.977786	0.645506	-0.98 to 0.65	0.688203	-0.16279	-0.675464	0.349884	-0.68 to 0.35	0.53364	0.0041307	-0.546138	0.554399	-0.68 to 0.35	0.988259
rs3948117	ESPNL	2	239024180	A	G	0.162437		-0.276203	-0.614	0.0615954	-0.61 to 0.06	0.108998	-0.137333	-0.564427	0.289761	-0.56 to 0.29	0.528448	-0.268308	-0.67509	0.138474	-0.68 to 0.14	0.196026	-0.3701	-0.814265	0.0740657	-0.81 to 0.07	0.102413	-0.20451	-0.652972	0.243951	-0.65 to 0.24	0.371333	0.158586	-0.122164	0.439336	-0.12 to 0.44	0.268181	0.137759	-0.163965	0.439483	-0.12 to 0.44	0.370783
rs4007264	PCDH15	10	55876860	G	A	0.34107		-0.0474496	-0.311581	0.216682	-0.31 to 0.22	0.7247	0.0229266	-0.311447	0.3573	-0.31 to 0.36	0.89307	-0.0755626	-0.393929	0.242804	-0.39 to 0.24	0.641715	-0.0820221	-0.429556	0.265512	-0.43 to 0.27	0.643587	-0.109165	-0.460083	0.241753	-0.46 to 0.24	0.541956	-0.0202825	-0.240179	0.199614	-0.24 to 0.2	0.856512	0.078227	-0.158078	0.314532	-0.24 to 0.2	0.516375
rs4078504	CTIF	18	46303400	A	C	0.30963	17	-0.0721205	-0.344059	0.199818	-0.34 to 0.2	0.603115	-0.337189	-0.680703	0.0063261	-0.68 to 0.01	0.0543686	-0.0706166	-0.398358	0.257125	-0.4 to 0.26	0.672728	0.072227	-0.285052	0.429506	-0.29 to 0.43	0.691867	0.0893295	-0.271268	0.449927	-0.27 to 0.45	0.627212	0.141042	-0.0858607	0.367945	-0.09 to 0.37	0.223051	-0.0176334	-0.261615	0.226349	-0.09 to 0.37	0.887332
rs4082042	PCDH15	10	55964451	A	G	0.137261		0.204434	-0.163569	0.572437	-0.16 to 0.57	0.276154	0.224278	-0.24102	0.689576	-0.24 to 0.69	0.344706	0.338159	-0.105136	0.781454	-0.11 to 0.78	0.134841	0.45129	-0.0323737	0.934954	-0.03 to 0.93	0.0674241	0.413191	-0.0752018	0.901585	-0.08 to 0.9	0.0972579	-0.17945	-0.48443	0.12553	-0.48 to 0.13	0.248751	-0.312083	-0.639568	0.0154025	-0.48 to 0.13	0.0617878
rs4263013	CTIF	18	46293985	T	C	0.122987	17	-0.0445314	-0.422539	0.333476	-0.42 to 0.33	0.817351	-0.181179	-0.659072	0.296714	-0.66 to 0.3	0.457344	0.0505146	-0.404894	0.505923	-0.4 to 0.51	0.827851	0.121891	-0.375148	0.618929	-0.38 to 0.62	0.630682	-0.022279	-0.523878	0.47932	-0.52 to 0.48	0.930611	-0.110066	-0.425653	0.205521	-0.43 to 0.21	0.494174	-0.0291118	-0.368071	0.309848	-0.43 to 0.21	0.866296
rs4349244	MYO5B	18	47706580	A	G	0.476857		-0.0605987	-0.311775	0.190577	-0.31 to 0.19	0.636229	-0.184359	-0.502365	0.133646	-0.5 to 0.13	0.255763	-0.069973	-0.372628	0.232682	-0.37 to 0.23	0.650368	-0.0061456	-0.336201	0.32391	-0.34 to 0.32	0.970881	-0.0036905	-0.337083	0.329702	-0.34 to 0.33	0.982686	0.196152	-0.0120288	0.404334	-0.01 to 0.4	0.0647824	0.201055	-0.0226039	0.424713	-0.01 to 0.4	0.0780781
rs4404146	CTIF	18	46381448	G	T	0.268952	25	0.114378	-0.165928	0.394685	-0.17 to 0.39	0.423751	0.0139382	-0.340789	0.368665	-0.34 to 0.37	0.938598	0.0723819	-0.265348	0.410112	-0.27 to 0.41	0.674368	0.0364407	-0.332258	0.405139	-0.33 to 0.41	0.84636	0.278562	-0.0935679	0.650692	-0.09 to 0.65	0.142289	0.137117	-0.095154	0.369387	-0.1 to 0.37	0.2472	0.03345	-0.216156	0.283056	-0.1 to 0.37	0.792776
rs4435323	DYM	18	46688227	T	G	0.486397		-0.141517	-0.393657	0.110622	-0.39 to 0.11	0.27122	-0.146031	-0.464648	0.172586	-0.46 to 0.17	0.368923	-0.139133	-0.442862	0.164597	-0.44 to 0.16	0.369181	-0.106366	-0.437924	0.225193	-0.44 to 0.23	0.529406	-0.224815	-0.559346	0.109715	-0.56 to 0.11	0.187722	0.0082415	-0.200069	0.216552	-0.2 to 0.22	0.938179	-0.012364	-0.236014	0.211286	-0.2 to 0.22	0.913699
rs4447073	PCDH15	10	55898144	C	T	0.254732		0.116994	-0.167635	0.401623	-0.17 to 0.4	0.420359	0.221039	-0.138744	0.580821	-0.14 to 0.58	0.228461	0.216397	-0.126466	0.559261	-0.13 to 0.56	0.216005	0.184209	-0.190039	0.558458	-0.19 to 0.56	0.334592	0.13824	-0.239525	0.516005	-0.24 to 0.52	0.47313	-0.277952	-0.515985	-0.0399196	-0.52 to -0.04	0.0221085	-0.192916	-0.448414	0.0625815	-0.52 to -0.04	0.138869
rs4464148	SMAD7	18	46459032	T	C	0.299557		-0.0228755	-0.296579	0.250828	-0.3 to 0.25	0.869848	-0.0920204	-0.438057	0.254016	-0.44 to 0.25	0.602135	-0.0491812	-0.378935	0.280572	-0.38 to 0.28	0.769985	-0.140554	-0.500477	0.219369	-0.5 to 0.22	0.44394	-0.191064	-0.554328	0.172201	-0.55 to 0.17	0.302511	0.032499	-0.194445	0.259443	-0.19 to 0.26	0.77892	0.0619886	-0.181834	0.305811	-0.19 to 0.26	0.618212
rs4478893	PCDH15	10	55635024	A	G	0.348023		-0.319005	-0.582663	-0.0553476	-0.58 to -0.06	0.0177344	-0.229197	-0.563014	0.10462	-0.56 to 0.1	0.178339	-0.272341	-0.590193	0.0455105	-0.59 to 0.05	0.0930645	-0.329034	-0.675876	0.0178071	-0.68 to 0.02	0.0629723	-0.439265	-0.789147	-0.089382	-0.79 to -0.09	0.0138824	0.131967	-0.0862625	0.350196	-0.09 to 0.35	0.235872	-0.108626	-0.34312	0.125867	-0.09 to 0.35	0.363842
rs4493277	XIRP2	2	167844513	C	T	0.279222		-0.0151869	-0.294957	0.264584	-0.29 to 0.26	0.915248	-0.182522	-0.536251	0.171207	-0.54 to 0.17	0.311766	-0.0150787	-0.352029	0.321871	-0.35 to 0.32	0.930089	-0.135268	-0.502924	0.232388	-0.5 to 0.23	0.470743	-0.0279533	-0.399241	0.343334	-0.4 to 0.34	0.88266	-0.0202879	-0.252153	0.211577	-0.25 to 0.21	0.863809	-0.136361	-0.385338	0.112615	-0.25 to 0.21	0.283003
rs4500815	CTIF	18	46332908	G	A	0.243401	19	-0.0974889	-0.388043	0.193065	-0.39 to 0.19	0.510683	-0.0510521	-0.418613	0.316509	-0.42 to 0.32	0.785394	-0.115445	-0.465496	0.234607	-0.47 to 0.23	0.517933	-0.141402	-0.52339	0.240586	-0.52 to 0.24	0.468027	-0.223574	-0.60936	0.162213	-0.61 to 0.16	0.255937	0.0544166	-0.185212	0.294046	-0.19 to 0.29	0.656201	-0.0013797	-0.258669	0.25591	-0.19 to 0.29	0.991613
rs4513197	MYO5B	18	47485894	C	A	0.220778		-0.116129	-0.416882	0.184622	-0.42 to 0.18	0.449068	-0.0413794	-0.421662	0.338904	-0.42 to 0.34	0.831075	-0.254711	-0.617047	0.107625	-0.62 to 0.11	0.168211	0.005486	-0.390193	0.401165	-0.39 to 0.4	0.978315	-0.109615	-0.508977	0.289746	-0.51 to 0.29	0.590513	-0.0293004	-0.278856	0.220255	-0.28 to 0.22	0.817964	-0.0584576	-0.326833	0.209918	-0.28 to 0.22	0.669379
rs4519000	PCDH15	10	55599848	G	A	0.167271		-0.0472637	-0.386771	0.292243	-0.39 to 0.29	0.784914	-0.0356328	-0.464753	0.393487	-0.46 to 0.39	0.870683	-0.172495	-0.581466	0.236476	-0.58 to 0.24	0.408324	-0.0158318	-0.462394	0.430731	-0.46 to 0.43	0.944589	0.068244	-0.382598	0.519086	-0.38 to 0.52	0.766653	0.186937	-0.0968074	0.470681	-0.1 to 0.47	0.196562	0.0976728	-0.207088	0.402433	-0.1 to 0.47	0.529834
rs4547405	CTIF	18	46347205	C	T	0.459205	20	0.113946	-0.142077	0.369968	-0.14 to 0.37	0.382939	0.180359	-0.142637	0.503355	-0.14 to 0.5	0.273676	0.155904	-0.15214	0.463948	-0.15 to 0.46	0.32112	0.20052	-0.135827	0.536868	-0.14 to 0.54	0.242533	0.0555046	-0.283955	0.394965	-0.28 to 0.39	0.748547	-0.0595961	-0.272048	0.152856	-0.27 to 0.15	0.582384	-0.0670628	-0.294298	0.160172	-0.27 to 0.15	0.562898
rs4556859	CTIF	18	46284840	C	T	0.470315	16	-0.0899629	-0.344153	0.164227	-0.34 to 0.16	0.487788	-0.005791	-0.327299	0.315717	-0.33 to 0.32	0.971831	-0.0957715	-0.401492	0.209948	-0.4 to 0.21	0.539125	-0.211858	-0.54587	0.122154	-0.55 to 0.12	0.213731	-0.157777	-0.495452	0.179897	-0.5 to 0.18	0.359679	-0.0334674	-0.243435	0.1765	-0.24 to 0.18	0.754687	-0.0445444	-0.269724	0.180635	-0.24 to 0.18	0.698172
rs4583322	CTIF	18	46319685	G	A	0.350739	19	0.0759602	-0.184519	0.33644	-0.18 to 0.34	0.567529	0.0998048	-0.229421	0.429031	-0.23 to 0.43	0.552309	0.140775	-0.172983	0.454533	-0.17 to 0.45	0.379095	0.180802	-0.161768	0.523372	-0.16 to 0.52	0.300844	0.263343	-0.0823875	0.609073	-0.08 to 0.61	0.135419	0.130941	-0.0852014	0.347083	-0.09 to 0.35	0.235026	0.253401	0.0215026	0.485299	-0.09 to 0.35	0.0322242
rs4592338	PCDH15	10	56098424	C	A	0.0400725		-0.566373	-1.19777	0.0650271	-1.2 to 0.07	0.0787137	-0.565666	-1.36442	0.23309	-1.36 to 0.23	0.165078	-0.761614	-1.52224	-0.0009889	-1.52 to 0	0.049703	-0.343279	-1.17382	0.487262	-1.17 to 0.49	0.417787	-0.226268	-1.06512	0.612586	-1.07 to 0.61	0.596945	0.244657	-0.283733	0.773047	-0.28 to 0.77	0.364064	0.584319	0.0174326	1.15121	-0.28 to 0.77	0.0433615
rs4595452	PCDH15	10	55919064	T	G	0.264487		0.115284	-0.165952	0.39652	-0.17 to 0.4	0.421626	0.0136431	-0.341968	0.369254	-0.34 to 0.37	0.940044	0.0476304	-0.29122	0.38648	-0.29 to 0.39	0.782877	0.18015	-0.189638	0.549938	-0.19 to 0.55	0.339565	0.261848	-0.111352	0.635048	-0.11 to 0.64	0.169023	-0.0863753	-0.319488	0.146737	-0.32 to 0.15	0.467625	-0.0893775	-0.33971	0.160955	-0.32 to 0.15	0.483993
rs4639844	PCDH15	10	56132046	A	G	0.109233		-0.0417824	-0.450142	0.366578	-0.45 to 0.37	0.841019	-0.0710248	-0.587831	0.445782	-0.59 to 0.45	0.787601	-0.138966	-0.630415	0.352483	-0.63 to 0.35	0.579341	-0.0865765	-0.622988	0.449835	-0.62 to 0.45	0.751686	0.0291218	-0.513067	0.57131	-0.51 to 0.57	0.916138	0.0295937	-0.307356	0.366544	-0.31 to 0.37	0.863301	-0.210186	-0.571601	0.151229	-0.31 to 0.37	0.254289
rs478682	DYM	18	46865391	A	C	0.325272		0.0671116	-0.199133	0.333357	-0.2 to 0.33	0.621191	0.0008248	-0.33583	0.33748	-0.34 to 0.34	0.996168	0.053564	-0.267174	0.374302	-0.27 to 0.37	0.743364	0.0413981	-0.308787	0.391583	-0.31 to 0.39	0.816723	-0.100696	-0.453856	0.252464	-0.45 to 0.25	0.57618	-0.002801	-0.222882	0.21728	-0.22 to 0.22	0.980095	-0.0051192	-0.241318	0.23108	-0.22 to 0.22	0.966111
rs485835	MYO5B	18	47375552	C	A	0.313722		0.0865667	-0.186116	0.35925	-0.19 to 0.36	0.533705	0.0098493	-0.33508	0.354778	-0.34 to 0.35	0.955357	0.173061	-0.15546	0.501581	-0.16 to 0.5	0.301754	0.0175453	-0.340981	0.376071	-0.34 to 0.38	0.923568	0.11597	-0.245939	0.477878	-0.25 to 0.48	0.529876	0.0203199	-0.205245	0.245885	-0.21 to 0.25	0.859826	0.0304124	-0.211564	0.272388	-0.21 to 0.25	0.805386
rs488191	MYO5B	18	47385799	G	A	0.0854812		-0.100491	-0.542925	0.341944	-0.54 to 0.34	0.656118	-0.331103	-0.890514	0.228308	-0.89 to 0.23	0.245945	-0.0707221	-0.60421	0.462766	-0.6 to 0.46	0.794948	0.133961	-0.448436	0.716358	-0.45 to 0.72	0.652036	0.292845	-0.295126	0.880817	-0.3 to 0.88	0.328881	0.0734614	-0.292952	0.439875	-0.29 to 0.44	0.694303	-0.103215	-0.496798	0.290369	-0.29 to 0.44	0.607196
rs4935107	PCDH15	10	56173800	C	T	0.472558		-0.117422	-0.368361	0.133516	-0.37 to 0.13	0.358975	-0.132692	-0.450105	0.184721	-0.45 to 0.18	0.412488	-0.208985	-0.511316	0.0933471	-0.51 to 0.09	0.175419	-0.126177	-0.456089	0.203734	-0.46 to 0.2	0.453393	-0.0400036	-0.373061	0.293054	-0.37 to 0.29	0.813843	-0.0719032	-0.280341	0.136535	-0.28 to 0.14	0.498894	-0.144054	-0.368021	0.0799131	-0.28 to 0.14	0.207388
rs4935117	PCDH15	10	56401411	T	C	0.137344		0.282687	-0.0858785	0.651253	-0.09 to 0.65	0.132726	0.243995	-0.222019	0.710008	-0.22 to 0.71	0.304708	0.249695	-0.194233	0.693623	-0.19 to 0.69	0.270196	0.331689	-0.153234	0.816611	-0.15 to 0.82	0.179983	0.225351	-0.264109	0.714811	-0.26 to 0.71	0.366756	0.0721441	-0.23136	0.375648	-0.23 to 0.38	0.641232	-0.0880856	-0.414307	0.238135	-0.23 to 0.38	0.596582
rs4935502	PCDH15	10	55955444	T	G	0.138615		-0.0447078	-0.406517	0.317102	-0.41 to 0.32	0.808587	-0.0533834	-0.510765	0.403998	-0.51 to 0.4	0.819012	-0.0549772	-0.490824	0.380869	-0.49 to 0.38	0.804683	-0.0883997	-0.564145	0.387346	-0.56 to 0.39	0.71565	-0.117351	-0.59744	0.362739	-0.6 to 0.36	0.631796	-0.126936	-0.429639	0.175767	-0.43 to 0.18	0.411062	-0.0441953	-0.369294	0.280903	-0.43 to 0.18	0.789856
rs4935556	PCDH15	10	56494207	T	C	0.094165		0.177655	-0.254753	0.610064	-0.25 to 0.61	0.420573	0.0922767	-0.454478	0.639031	-0.45 to 0.64	0.740743	0.185212	-0.335751	0.706174	-0.34 to 0.71	0.485827	0.20493	-0.363662	0.773522	-0.36 to 0.77	0.479839	-0.0645958	-0.638544	0.509353	-0.64 to 0.51	0.82537	0.0134567	-0.34064	0.367553	-0.34 to 0.37	0.940613	0.110644	-0.269313	0.490601	-0.34 to 0.37	0.568103
rs4935557	PCDH15	10	56494301	A	C	0.094165		0.177655	-0.254753	0.610064	-0.25 to 0.61	0.420573	0.0922767	-0.454478	0.639031	-0.45 to 0.64	0.740743	0.185212	-0.335751	0.706174	-0.34 to 0.71	0.485827	0.20493	-0.363662	0.773522	-0.36 to 0.77	0.479839	-0.0645958	-0.638544	0.509353	-0.64 to 0.51	0.82537	0.0134567	-0.34064	0.367553	-0.34 to 0.37	0.940613	0.110644	-0.269313	0.490601	-0.34 to 0.37	0.568103
rs4939558	CTIF	18	46278591	A	G	0.259915	14	-0.322182	-0.608438	-0.0359261	-0.61 to -0.04	0.0273985	-0.321038	-0.683041	0.040966	-0.68 to 0.04	0.0821646	-0.375295	-0.720181	-0.0304086	-0.72 to -0.03	0.0329517	-0.351886	-0.728434	0.0246631	-0.73 to 0.02	0.0670033	-0.429801	-0.809828	-0.0497749	-0.81 to -0.05	0.0266564	0.131475	-0.105738	0.368687	-0.11 to 0.37	0.277278	-0.0133312	-0.268072	0.241409	-0.11 to 0.37	0.918289
rs4939560	CTIF	18	46285145	G	A	0.331111	16	-0.175275	-0.44402	0.0934707	-0.44 to 0.09	0.201081	-0.175336	-0.515567	0.164895	-0.52 to 0.16	0.312373	-0.191513	-0.515637	0.13261	-0.52 to 0.13	0.246751	-0.161276	-0.514437	0.191886	-0.51 to 0.19	0.370662	-0.208875	-0.564296	0.146545	-0.56 to 0.15	0.249302	-0.0122163	-0.233025	0.208592	-0.23 to 0.21	0.913633	-0.080002	-0.319465	0.159461	-0.23 to 0.21	0.512519
rs4939561	CTIF	18	46288367	T	C	0.374167	17	0.110579	-0.148757	0.369914	-0.15 to 0.37	0.403215	-0.0267645	-0.354494	0.300965	-0.35 to 0.3	0.872799	0.134388	-0.178103	0.446878	-0.18 to 0.45	0.39919	0.128673	-0.212553	0.4699	-0.21 to 0.47	0.459756	0.147026	-0.197652	0.491705	-0.2 to 0.49	0.40303	-0.0043003	-0.219966	0.211366	-0.22 to 0.21	0.96882	-0.127681	-0.359521	0.10416	-0.22 to 0.21	0.280342
rs4939562	CTIF	18	46305140	G	T	0.362587	18	0.0378728	-0.226498	0.302244	-0.23 to 0.3	0.778825	0.19088	-0.143952	0.525711	-0.14 to 0.53	0.263768	-0.001675	-0.319914	0.316565	-0.32 to 0.32	0.991767	0.0319869	-0.315508	0.379482	-0.32 to 0.38	0.85679	-0.0851968	-0.435711	0.265318	-0.44 to 0.27	0.63371	-0.013636	-0.230849	0.203577	-0.23 to 0.2	0.902056	-0.106362	-0.338626	0.125903	-0.23 to 0.2	0.36936
rs4939612	MYO5B	18	47541612	C	T	0.159956		-0.251514	-0.591805	0.0887767	-0.59 to 0.09	0.147391	-0.175569	-0.605674	0.254536	-0.61 to 0.25	0.423577	-0.366719	-0.77656	0.043122	-0.78 to 0.04	0.0794589	-0.260203	-0.707706	0.1873	-0.71 to 0.19	0.254358	-0.14345	-0.595119	0.30822	-0.6 to 0.31	0.533529	0.280819	0.000979	0.560659	0 to 0.56	0.0492042	0.286028	-0.0145168	0.586573	0 to 0.56	0.0621353
rs4939616	MYO5B	18	47630910	T	C	0.386451		0.19268	-0.0648579	0.450217	-0.06 to 0.45	0.142502	0.140239	-0.185422	0.465899	-0.19 to 0.47	0.39856	0.131346	-0.178988	0.44168	-0.18 to 0.44	0.406699	0.129736	-0.208973	0.468446	-0.21 to 0.47	0.452717	0.379368	0.0376749	0.721062	0.04 to 0.72	0.02956	0.117497	-0.0958219	0.330815	-0.1 to 0.33	0.280275	0.0744031	-0.154739	0.303546	-0.1 to 0.33	0.52444
rs4939781	CTIF	18	46098327	A	G	0.203603	2	0.0589516	-0.252286	0.370189	-0.25 to 0.37	0.710391	0.0182992	-0.37538	0.411979	-0.38 to 0.41	0.927391	0.224931	-0.150001	0.599862	-0.15 to 0.6	0.239584	0.074111	-0.335205	0.483427	-0.34 to 0.48	0.722619	-0.154327	-0.567515	0.258861	-0.57 to 0.26	0.464037	-0.0153978	-0.274493	0.243698	-0.27 to 0.24	0.907255	-0.126618	-0.404998	0.151763	-0.27 to 0.24	0.372606
rs4939800	CTIF	18	46266174	A	G	0.0984236	14	0.171016	-0.248718	0.590751	-0.25 to 0.59	0.424441	0.176738	-0.353866	0.707342	-0.35 to 0.71	0.513761	0.262115	-0.243565	0.767794	-0.24 to 0.77	0.30957	-0.0114822	-0.563579	0.540614	-0.56 to 0.54	0.967477	-0.0623307	-0.619273	0.494611	-0.62 to 0.49	0.826332	0.0620802	-0.290309	0.414469	-0.29 to 0.41	0.72983	0.258145	-0.120318	0.636609	-0.29 to 0.41	0.18122
rs4939804	CTIF	18	46269900	G	A	0.228738	14	0.0263433	-0.269508	0.322195	-0.27 to 0.32	0.861421	0.241819	-0.132053	0.615692	-0.13 to 0.62	0.204837	0.0412458	-0.315163	0.397654	-0.32 to 0.4	0.820519	-0.170033	-0.558978	0.218912	-0.56 to 0.22	0.391441	-0.0362979	-0.428964	0.356369	-0.43 to 0.36	0.856191	-0.0011533	-0.248209	0.245902	-0.25 to 0.25	0.992699	0.248893	-0.0164953	0.514282	-0.25 to 0.25	0.0660351
rs4939811	CTIF	18	46297772	A	G	0.437323	17	0.152519	-0.0986629	0.4037	-0.1 to 0.4	0.23393	-0.0272553	-0.344759	0.290248	-0.34 to 0.29	0.866354	0.13604	-0.166629	0.438708	-0.17 to 0.44	0.378251	0.186659	-0.143761	0.51708	-0.14 to 0.52	0.268117	0.238518	-0.0948879	0.571924	-0.09 to 0.57	0.160816	-0.0362346	-0.245398	0.172929	-0.25 to 0.17	0.734158	-0.152081	-0.376835	0.0726727	-0.25 to 0.17	0.18472
rs4939813	CTIF	18	46325109	T	G	0.404444	19	0.0410677	-0.212785	0.29492	-0.21 to 0.29	0.751123	0.118628	-0.20245	0.439707	-0.2 to 0.44	0.468878	0.10147	-0.204354	0.407295	-0.2 to 0.41	0.5154	0.049906	-0.283779	0.383591	-0.28 to 0.38	0.769364	0.169334	-0.167093	0.50576	-0.17 to 0.51	0.323789	0.110396	-0.0972448	0.318037	-0.1 to 0.32	0.29732	0.217472	-0.005683	0.440628	-0.1 to 0.32	0.0561243
rs4939820	CTIF	18	46370055	T	G	0.150182	24	-0.117603	-0.471194	0.235987	-0.47 to 0.24	0.514382	-0.150132	-0.596991	0.296728	-0.6 to 0.3	0.510126	-0.0690537	-0.495111	0.357003	-0.5 to 0.36	0.750679	0.0915076	-0.37364	0.556655	-0.37 to 0.56	0.699736	0.0431861	-0.42658	0.512953	-0.43 to 0.51	0.856974	-0.228552	-0.518383	0.0612787	-0.52 to 0.06	0.122181	0.0966146	-0.214698	0.407928	-0.52 to 0.06	0.54294
rs4939826	SMAD7	18	46453406	C	A	0.105094		0.003498	-0.402682	0.409678	-0.4 to 0.41	0.986529	-0.0772147	-0.590754	0.436325	-0.59 to 0.44	0.768169	0.229951	-0.259352	0.719254	-0.26 to 0.72	0.356903	0.208926	-0.325128	0.742981	-0.33 to 0.74	0.443127	0.0637874	-0.475305	0.60288	-0.48 to 0.6	0.816562	0.0030257	-0.331209	0.337261	-0.33 to 0.34	0.985841	0.14706	-0.212493	0.506614	-0.33 to 0.34	0.422685
rs4939827	SMAD7	18	46453463	T	C	0.466531		-0.0686142	-0.318289	0.181061	-0.32 to 0.18	0.590056	0.0694085	-0.246109	0.384927	-0.25 to 0.38	0.666275	-0.11165	-0.412635	0.189334	-0.41 to 0.19	0.467096	-0.0527937	-0.381251	0.275664	-0.38 to 0.28	0.752678	0.0116967	-0.319641	0.343034	-0.32 to 0.34	0.944824	0.018993	-0.187945	0.225931	-0.19 to 0.23	0.857213	-0.15051	-0.373039	0.0720179	-0.19 to 0.23	0.184908
rs4939832	SMAD7	18	46465665	A	G	0.233053		0.0473149	-0.251332	0.345962	-0.25 to 0.35	0.756106	0.186541	-0.19081	0.563891	-0.19 to 0.56	0.332501	0.199544	-0.160315	0.559404	-0.16 to 0.56	0.277032	0.193329	-0.199491	0.58615	-0.2 to 0.59	0.334643	0.129328	-0.26644	0.525097	-0.27 to 0.53	0.521767	-0.0242219	-0.273318	0.224874	-0.27 to 0.22	0.848821	-0.0215801	-0.288746	0.245586	-0.27 to 0.22	0.874185
rs4939846	DYM	18	46716085	A	G	0.251812		-0.089322	-0.377642	0.198998	-0.38 to 0.2	0.543623	-0.147892	-0.512458	0.216674	-0.51 to 0.22	0.42646	-0.133183	-0.480534	0.214167	-0.48 to 0.21	0.45225	-0.146446	-0.525452	0.232561	-0.53 to 0.23	0.448759	-0.182286	-0.564771	0.2002	-0.56 to 0.2	0.350164	0.0883653	-0.150407	0.327138	-0.15 to 0.33	0.468165	0.0611125	-0.195125	0.31735	-0.15 to 0.33	0.640116
rs4939871	DYM	18	46924145	T	C	0.0710977		0.391193	-0.0890648	0.871451	-0.09 to 0.87	0.110349	0.336607	-0.270789	0.944002	-0.27 to 0.94	0.277316	0.377154	-0.201474	0.955782	-0.2 to 0.96	0.201352	0.54662	-0.0847431	1.17798	-0.08 to 1.18	0.089696	0.182698	-0.454786	0.820181	-0.45 to 0.82	0.574222	-0.230363	-0.631892	0.171166	-0.63 to 0.17	0.260755	-0.0734969	-0.50447	0.357476	-0.63 to 0.17	0.738146
rs4939903	MYO5B	18	47400901	T	C	0.2		-0.0738919	-0.387333	0.239549	-0.39 to 0.24	0.643964	0.0036082	-0.392702	0.399919	-0.39 to 0.4	0.985759	-0.137099	-0.514707	0.240509	-0.51 to 0.24	0.476608	-0.187725	-0.599841	0.224391	-0.6 to 0.22	0.37187	-0.0537627	-0.469778	0.362252	-0.47 to 0.36	0.799993	-0.0032295	-0.263097	0.256638	-0.26 to 0.26	0.980564	-0.0513693	-0.330379	0.227641	-0.26 to 0.26	0.718158
rs4939906	MYO5B	18	47403911	T	C	0.2		-0.0738919	-0.387333	0.239549	-0.39 to 0.24	0.643964	0.0036082	-0.392702	0.399919	-0.39 to 0.4	0.985759	-0.137099	-0.514707	0.240509	-0.51 to 0.24	0.476608	-0.187725	-0.599841	0.224391	-0.6 to 0.22	0.37187	-0.0537627	-0.469778	0.362252	-0.47 to 0.36	0.799993	-0.0032295	-0.263097	0.256638	-0.26 to 0.26	0.980564	-0.0513693	-0.330379	0.227641	-0.26 to 0.26	0.718158
rs4939921	MYO5B	18	47462328	T	C	0.104414		-0.026888	-0.43968	0.385904	-0.44 to 0.39	0.898387	-0.149569	-0.671228	0.372089	-0.67 to 0.37	0.574053	-0.123022	-0.620599	0.374556	-0.62 to 0.37	0.627888	-0.0276097	-0.57074	0.515521	-0.57 to 0.52	0.920615	-0.0571696	-0.604923	0.490584	-0.6 to 0.49	0.837872	0.0052024	-0.33685	0.347255	-0.34 to 0.35	0.976214	0.0185449	-0.348515	0.385605	-0.34 to 0.35	0.921104
rs4939922	MYO5B	18	47481326	T	C	0.302436		-0.158736	-0.431983	0.114512	-0.43 to 0.11	0.254793	-0.294661	-0.640029	0.0507072	-0.64 to 0.05	0.0944615	-0.124511	-0.453723	0.204701	-0.45 to 0.2	0.458425	-0.146152	-0.505434	0.21313	-0.51 to 0.21	0.425181	-0.106007	-0.468724	0.256711	-0.47 to 0.26	0.566679	-0.0102097	-0.237349	0.21693	-0.24 to 0.22	0.929785	0.0295641	-0.214338	0.273466	-0.24 to 0.22	0.812176
rs4939924	MYO5B	18	47503579	T	C	0.310128		0.278949	0.0074545	0.550443	0.01 to 0.55	0.0440358	0.315435	-0.0279674	0.658837	-0.03 to 0.66	0.0717954	0.290165	-0.0370876	0.617418	-0.04 to 0.62	0.0822217	0.103864	-0.253587	0.461315	-0.25 to 0.46	0.568923	0.09311	-0.267738	0.453958	-0.27 to 0.45	0.612958	0.0509805	-0.174649	0.27661	-0.17 to 0.28	0.657814	0.0952779	-0.146794	0.337349	-0.17 to 0.28	0.440376
rs4939950	MYO5B	18	47708054	A	G	0.480583		-0.0459038	-0.296766	0.204958	-0.3 to 0.2	0.719795	-0.141675	-0.458825	0.175474	-0.46 to 0.18	0.381178	-0.0606454	-0.362874	0.241583	-0.36 to 0.24	0.694035	-0.0332919	-0.363158	0.296574	-0.36 to 0.3	0.843154	-0.0257254	-0.35868	0.307229	-0.36 to 0.31	0.879602	0.194115	-0.0139704	0.402201	-0.01 to 0.4	0.067486	0.186841	-0.0366815	0.410363	-0.01 to 0.4	0.101335
rs4941543	LCP1/PLS2	13	46708291	C	T	0.0997988	1	0.0834229	-0.327053	0.493899	-0.33 to 0.49	0.690312	-0.067871	-0.586862	0.45112	-0.59 to 0.45	0.797658	0.0675988	-0.426935	0.562132	-0.43 to 0.56	0.788715	-0.0327284	-0.57248	0.507023	-0.57 to 0.51	0.905374	0.229723	-0.315032	0.774477	-0.32 to 0.77	0.408412	0.0314881	-0.313701	0.376677	-0.31 to 0.38	0.858077	0.219329	-0.15156	0.590218	-0.31 to 0.38	0.246379
rs498929	DYM	18	46859524	C	A	0.254328		0.130584	-0.159436	0.420604	-0.16 to 0.42	0.377414	0.0683404	-0.298376	0.435057	-0.3 to 0.44	0.714853	0.132459	-0.216935	0.481854	-0.22 to 0.48	0.457355	0.0814784	-0.299919	0.462876	-0.3 to 0.46	0.675353	0.0076343	-0.377295	0.392564	-0.38 to 0.39	0.968984	0.0206924	-0.217606	0.258991	-0.22 to 0.26	0.864833	0.139836	-0.115997	0.395668	-0.22 to 0.26	0.28397
rs5003374	PCDH15	10	55766428	T	C	0.364098		-0.218519	-0.479639	0.0426002	-0.48 to 0.04	0.100935	-0.0805936	-0.411229	0.250042	-0.41 to 0.25	0.632746	-0.15996	-0.474376	0.154456	-0.47 to 0.15	0.318605	-0.238038	-0.581462	0.105386	-0.58 to 0.11	0.174243	-0.318827	-0.665484	0.0278295	-0.67 to 0.03	0.0714367	0.0509521	-0.165761	0.267665	-0.17 to 0.27	0.644871	-0.0457981	-0.278465	0.186869	-0.17 to 0.27	0.699591
rs506426	DYM	18	46849333	C	T	0.181873		-0.0929567	-0.41894	0.233027	-0.42 to 0.23	0.57614	0.0712608	-0.340904	0.483425	-0.34 to 0.48	0.734646	-0.18575	-0.57852	0.20702	-0.58 to 0.21	0.353875	0.0198471	-0.408704	0.448398	-0.41 to 0.45	0.927656	-0.0043643	-0.436827	0.428099	-0.44 to 0.43	0.984215	0.0601013	-0.20797	0.328172	-0.21 to 0.33	0.660296	0.0578135	-0.229913	0.34554	-0.21 to 0.33	0.693659
rs506696	MYO5B	18	47362408	C	A	0.412247		-0.0352677	-0.291193	0.220657	-0.29 to 0.22	0.787035	0.0080911	-0.315764	0.331946	-0.32 to 0.33	0.960935	-0.0510954	-0.359654	0.257464	-0.36 to 0.26	0.745454	-0.100121	-0.436409	0.236166	-0.44 to 0.24	0.559442	-0.0308966	-0.370684	0.308891	-0.37 to 0.31	0.858516	0.0364438	-0.176202	0.249089	-0.18 to 0.25	0.736895	0.0019134	-0.22651	0.230337	-0.18 to 0.25	0.986898
rs515324	MYO5B	18	47358632	A	G	0.262199		0.0697596	-0.217448	0.356967	-0.22 to 0.36	0.633953	0.0573968	-0.306095	0.420888	-0.31 to 0.42	0.756892	0.125234	-0.220953	0.471422	-0.22 to 0.47	0.478211	0.0191104	-0.358297	0.396518	-0.36 to 0.4	0.920924	0.0675303	-0.313756	0.448817	-0.31 to 0.45	0.728426	0.0179258	-0.219767	0.255618	-0.22 to 0.26	0.882468	0.0363985	-0.219064	0.291861	-0.22 to 0.26	0.780006
rs530550	DYM	18	46851638	G	T	0.323973		0.0608201	-0.205444	0.327084	-0.21 to 0.33	0.654294	-0.000431	-0.337091	0.336229	-0.34 to 0.34	0.997997	0.0383824	-0.28241	0.359175	-0.28 to 0.36	0.814545	0.0369672	-0.313155	0.38709	-0.31 to 0.39	0.836015	-0.118542	-0.471923	0.234839	-0.47 to 0.23	0.510779	-0.0077041	-0.227815	0.212407	-0.23 to 0.21	0.945297	0.0167991	-0.219632	0.25323	-0.23 to 0.21	0.889223
rs546341	MYO5B	18	47377553	T	G	0.190141		0.100126	-0.217763	0.418015	-0.22 to 0.42	0.536922	0.0621335	-0.339805	0.464072	-0.34 to 0.46	0.761846	0.113117	-0.269867	0.496102	-0.27 to 0.5	0.562571	0.141953	-0.276041	0.559947	-0.28 to 0.56	0.50556	0.256512	-0.165338	0.678362	-0.17 to 0.68	0.233269	-0.167583	-0.430304	0.095137	-0.43 to 0.1	0.211167	-0.102806	-0.384969	0.179357	-0.43 to 0.1	0.475083
rs561007	DYM	18	46821778	C	A	0.323837		0.066451	-0.200127	0.333029	-0.2 to 0.33	0.625063	0.0150012	-0.322042	0.352044	-0.32 to 0.35	0.930467	0.0466961	-0.274439	0.367831	-0.27 to 0.37	0.77559	0.0460939	-0.304441	0.396629	-0.3 to 0.4	0.796567	-0.118571	-0.47234	0.235198	-0.47 to 0.24	0.51114	-0.0098233	-0.230116	0.21047	-0.23 to 0.21	0.930341	0.015749	-0.220877	0.252375	-0.23 to 0.21	0.896191
rs576057	DYM	18	46849610	G	A	0.181837		-0.0925866	-0.418512	0.233339	-0.42 to 0.23	0.577592	0.0722479	-0.339852	0.484348	-0.34 to 0.48	0.731072	-0.185698	-0.578395	0.206999	-0.58 to 0.21	0.35392	0.0202888	-0.408185	0.448762	-0.41 to 0.45	0.926038	-0.0069714	-0.439435	0.425492	-0.44 to 0.43	0.974788	0.0587593	-0.209312	0.326831	-0.21 to 0.33	0.667421	0.0587257	-0.228977	0.346429	-0.21 to 0.33	0.689053
rs578211	MYO5B	18	47394395	C	A	0.272251		0.043493	-0.238756	0.325742	-0.24 to 0.33	0.762579	0.0508302	-0.306168	0.407828	-0.31 to 0.41	0.780141	0.118714	-0.221416	0.458844	-0.22 to 0.46	0.493829	-0.0185819	-0.390022	0.352858	-0.39 to 0.35	0.921872	-0.0093312	-0.384317	0.365654	-0.38 to 0.37	0.961091	0.0602043	-0.173358	0.293767	-0.17 to 0.29	0.613347	0.127848	-0.123164	0.37886	-0.17 to 0.29	0.318078
rs596778	MYO5B	18	47405198	T	C	0.47263		-0.0344169	-0.286458	0.217624	-0.29 to 0.22	0.788925	0.0092248	-0.309299	0.327749	-0.31 to 0.33	0.954723	-0.0178094	-0.321465	0.285846	-0.32 to 0.29	0.90846	-0.15653	-0.487927	0.174868	-0.49 to 0.17	0.354477	-0.0620514	-0.396659	0.272556	-0.4 to 0.27	0.716189	0.0338824	-0.174372	0.242137	-0.17 to 0.24	0.749771	0.0539088	-0.169849	0.277667	-0.17 to 0.24	0.63672
rs608713	MYO5B	18	47379430	A	G	0.465875		0.0044453	-0.248708	0.257599	-0.25 to 0.26	0.972538	-0.0016452	-0.321734	0.318444	-0.32 to 0.32	0.99196	0.0399966	-0.265013	0.345006	-0.27 to 0.35	0.797117	-0.0734616	-0.406233	0.25931	-0.41 to 0.26	0.665172	0.01881	-0.317051	0.354671	-0.32 to 0.35	0.91257	0.0455334	-0.163831	0.254898	-0.16 to 0.25	0.669861	0.0224517	-0.202299	0.247202	-0.16 to 0.25	0.844742
rs6432974	XIRP2	2	167982976	G	T	0.142915		0.0119717	-0.346719	0.370662	-0.35 to 0.37	0.947829	-0.13822	-0.591754	0.315314	-0.59 to 0.32	0.550197	0.0861854	-0.345819	0.51819	-0.35 to 0.52	0.695714	0.210791	-0.26058	0.682162	-0.26 to 0.68	0.380676	0.117529	-0.357947	0.593005	-0.36 to 0.59	0.62797	0.393487	0.0952287	0.691744	0.1 to 0.69	0.0097274	0.244509	-0.0758571	0.564875	0.1 to 0.69	0.134653
rs6432983	XIRP2	2	168062531	G	T	0.0586519		0.0424676	-0.487154	0.572089	-0.49 to 0.57	0.875087	-0.149402	-0.819013	0.520209	-0.82 to 0.52	0.661814	-0.005838	-0.643911	0.632235	-0.64 to 0.63	0.985689	0.389	-0.307297	1.0853	-0.31 to 1.09	0.273443	0.557931	-0.144767	1.26063	-0.14 to 1.26	0.11963	-0.0429268	-0.484178	0.398324	-0.48 to 0.4	0.848752	0.0735229	-0.400091	0.547137	-0.48 to 0.4	0.760885
rs6481068	PCDH15	10	55970721	C	T	0.21338		0.0520687	-0.253976	0.358113	-0.25 to 0.36	0.738725	-0.0627174	-0.449665	0.32423	-0.45 to 0.32	0.75067	0.0126726	-0.356045	0.38139	-0.36 to 0.38	0.946279	0.0435881	-0.358838	0.446014	-0.36 to 0.45	0.831838	0.0570587	-0.349132	0.46325	-0.35 to 0.46	0.783016	-0.0885635	-0.341964	0.164837	-0.34 to 0.16	0.493266	0.0516331	-0.22067	0.323936	-0.34 to 0.16	0.710108
rs6507861	CTIF	18	46219707	A	G	0.358595	10	-0.15731	-0.416987	0.102368	-0.42 to 0.1	0.235022	-0.0559008	-0.384274	0.272473	-0.38 to 0.27	0.738576	-0.0795214	-0.392427	0.233384	-0.39 to 0.23	0.618327	-0.277749	-0.619117	0.0636197	-0.62 to 0.06	0.11075	-0.245239	-0.589867	0.0993897	-0.59 to 0.1	0.163047	0.0891172	-0.126551	0.304786	-0.13 to 0.3	0.417932	0.0853544	-0.146342	0.31705	-0.13 to 0.3	0.470201
rs6507876	SMAD7	18	46458921	T	G	0.104814		-0.0254911	-0.428894	0.377912	-0.43 to 0.38	0.901408	0.0113755	-0.498153	0.520904	-0.5 to 0.52	0.965089	-0.0008751	-0.486895	0.485145	-0.49 to 0.49	0.997184	0.153257	-0.377589	0.684103	-0.38 to 0.68	0.571404	0.0727703	-0.463287	0.608828	-0.46 to 0.61	0.790135	-0.0544016	-0.393625	0.284822	-0.39 to 0.28	0.753231	-0.0702982	-0.43522	0.294624	-0.39 to 0.28	0.7057
rs6507884	DYM	18	46667112	A	G	0.084004		0.192592	-0.25071	0.635894	-0.25 to 0.64	0.39439	0.208169	-0.352334	0.768672	-0.35 to 0.77	0.466561	0.266828	-0.267231	0.800887	-0.27 to 0.8	0.327365	0.325762	-0.257106	0.90863	-0.26 to 0.91	0.27325	0.424064	-0.164196	1.01232	-0.16 to 1.01	0.157634	-0.0746306	-0.442744	0.293483	-0.44 to 0.29	0.691048	0.068621	-0.326364	0.463606	-0.44 to 0.29	0.733427
rs6507964	MYO5B	18	47643563	G	T	0.336455		-0.304306	-0.56617	-0.0424417	-0.57 to -0.04	0.0227612	-0.177528	-0.509001	0.153946	-0.51 to 0.15	0.293766	-0.358716	-0.6741	-0.043332	-0.67 to -0.04	0.0258084	-0.26811	-0.612577	0.0763556	-0.61 to 0.08	0.127093	-0.344181	-0.69199	0.0036279	-0.69 to 0	0.0524368	0.139887	-0.0768565	0.35663	-0.08 to 0.36	0.205832	0.120992	-0.112116	0.3541	-0.08 to 0.36	0.308944
rs6507965	MYO5B	18	47662494	T	C	0.0715435		-0.307574	-0.791507	0.176359	-0.79 to 0.18	0.212805	-0.146225	-0.758135	0.465684	-0.76 to 0.47	0.639442	-0.546106	-1.12908	0.0368661	-1.13 to 0.04	0.0663461	-0.373051	-1.00942	0.263317	-1.01 to 0.26	0.250488	-0.411866	-1.05421	0.230476	-1.05 to 0.23	0.208787	0.109829	-0.28798	0.507638	-0.29 to 0.51	0.588361	0.0015515	-0.425959	0.429062	-0.29 to 0.51	0.994324
rs6561296	LCP1/PLS2	13	46702401	T	C	0.210931	1	0.195236	-0.114373	0.504846	-0.11 to 0.5	0.216412	0.255887	-0.135211	0.646985	-0.14 to 0.65	0.199649	0.116037	-0.256952	0.489027	-0.26 to 0.49	0.541935	0.355269	-0.0514726	0.762011	-0.05 to 0.76	0.0868894	0.482253	0.071701	0.892805	0.07 to 0.89	0.0213332	0.384094	0.127669	0.640518	0.13 to 0.64	0.0033347	-0.0375788	-0.313067	0.237909	0.13 to 0.64	0.789156
rs6709784	XIRP2	2	167786994	A	G	0.255793		-0.0931301	-0.381498	0.195238	-0.38 to 0.2	0.526648	0.0154921	-0.349166	0.380151	-0.35 to 0.38	0.933622	-0.107179	-0.454604	0.240247	-0.45 to 0.24	0.545325	-0.202267	-0.581613	0.17708	-0.58 to 0.18	0.295909	-0.227081	-0.609931	0.15577	-0.61 to 0.16	0.244946	0.0775836	-0.159674	0.314841	-0.16 to 0.31	0.521507	-0.066041	-0.320924	0.188842	-0.16 to 0.31	0.611505
rs6715263	XIRP2	2	167855303	T	C	0.0400402		-0.0216988	-0.662516	0.619118	-0.66 to 0.62	0.947072	0.0150118	-0.795204	0.825228	-0.8 to 0.83	0.971024	-0.369141	-1.14108	0.402803	-1.14 to 0.4	0.348534	-0.280531	-1.1231	0.562041	-1.12 to 0.56	0.513941	-0.0377104	-0.888217	0.812796	-0.89 to 0.81	0.930731	0.327597	-0.206813	0.862007	-0.21 to 0.86	0.229512	0.389869	-0.183708	0.963445	-0.21 to 0.86	0.182743
rs6755120	XIRP2	2	167753994	A	G	0.274346		-0.185887	-0.467536	0.0957625	-0.47 to 0.1	0.19575	-0.153704	-0.509853	0.202445	-0.51 to 0.2	0.397528	-0.216324	-0.555651	0.123002	-0.56 to 0.12	0.211413	-0.286645	-0.656958	0.083669	-0.66 to 0.08	0.129194	-0.196784	-0.570626	0.177058	-0.57 to 0.18	0.302126	0.158646	-0.0725573	0.389849	-0.07 to 0.39	0.178619	0.0123155	-0.23607	0.260701	-0.07 to 0.39	0.922569
rs7073786	PCDH15	10	55637516	A	C	0.0630032		-0.0486892	-0.569687	0.472309	-0.57 to 0.47	0.854631	0.0851145	-0.573169	0.743399	-0.57 to 0.74	0.799895	-0.0579279	-0.68555	0.569695	-0.69 to 0.57	0.85641	0.0947861	-0.590277	0.779849	-0.59 to 0.78	0.786197	0.220801	-0.470641	0.912243	-0.47 to 0.91	0.531296	0.0458356	-0.383114	0.474786	-0.38 to 0.47	0.834079	-0.0469369	-0.507833	0.413959	-0.38 to 0.47	0.841764
rs7073883	PCDH15	10	56311079	A	G	0.297379		-0.0445511	-0.318267	0.229164	-0.32 to 0.23	0.749656	-0.185398	-0.531567	0.160771	-0.53 to 0.16	0.293767	-0.0644466	-0.394362	0.265469	-0.39 to 0.27	0.701749	-0.000671	-0.360333	0.358991	-0.36 to 0.36	0.997082	0.0423703	-0.320977	0.405717	-0.32 to 0.41	0.81917	-0.0184565	-0.24521	0.208297	-0.25 to 0.21	0.873227	0.0540691	-0.189282	0.297421	-0.25 to 0.21	0.663159
rs7084671	PCDH15	10	55881720	C	T	0.0348509		0.444432	-0.233526	1.12239	-0.23 to 1.12	0.19878	0.309357	-0.549032	1.16775	-0.55 to 1.17	0.479867	0.525447	-0.291758	1.34265	-0.29 to 1.34	0.207521	0.756031	-0.135774	1.64784	-0.14 to 1.65	0.0965755	0.935149	0.0348515	1.83545	0.03 to 1.84	0.041771	0.0441785	-0.522923	0.611279	-0.52 to 0.61	0.878623	-0.172289	-0.781883	0.437306	-0.52 to 0.61	0.579551
rs7092779	PCDH15	10	56147975	T	C	0.109155		-0.0205744	-0.426998	0.385849	-0.43 to 0.39	0.920944	-0.0743686	-0.588225	0.439488	-0.59 to 0.44	0.776617	-0.133025	-0.622653	0.356603	-0.62 to 0.36	0.594295	-0.0655076	-0.599917	0.468902	-0.6 to 0.47	0.810088	0.0805307	-0.458879	0.61994	-0.46 to 0.62	0.769763	0.0474108	-0.287647	0.382468	-0.29 to 0.38	0.781481	-0.185736	-0.545483	0.174011	-0.29 to 0.38	0.311506
rs7093302	PCDH15	10	55943184	C	T	0.261828		0.0633597	-0.218278	0.344997	-0.22 to 0.34	0.659184	0.0593078	-0.296837	0.415453	-0.3 to 0.42	0.744069	0.119012	-0.220227	0.458251	-0.22 to 0.46	0.491609	0.217754	-0.152619	0.588126	-0.15 to 0.59	0.249107	0.151703	-0.222196	0.525601	-0.22 to 0.53	0.426385	-0.153277	-0.389301	0.0827466	-0.39 to 0.08	0.203028	-0.177513	-0.430964	0.0759376	-0.39 to 0.08	0.169794
rs7095441	PCDH15	10	55871323	C	T	0.410664		0.176102	-0.0796505	0.431855	-0.08 to 0.43	0.177097	0.0537783	-0.270106	0.377662	-0.27 to 0.38	0.744789	0.173474	-0.13458	0.481529	-0.13 to 0.48	0.269633	0.229467	-0.107144	0.566078	-0.11 to 0.57	0.181455	0.223788	-0.116019	0.563596	-0.12 to 0.56	0.196714	0.091143	-0.121907	0.304193	-0.12 to 0.3	0.401689	0.0323013	-0.196925	0.261528	-0.12 to 0.3	0.782364
rs7099058	PCDH15	10	56343345	A	G	0.0199275		0.294524	-0.589557	1.17861	-0.59 to 1.18	0.513694	0.245158	-0.872629	1.36294	-0.87 to 1.36	0.667215	0.222891	-0.842415	1.2882	-0.84 to 1.29	0.681674	0.749831	-0.412127	1.91179	-0.41 to 1.91	0.205875	0.545293	-0.628033	1.71862	-0.63 to 1.72	0.362263	-0.15261	-0.895143	0.589922	-0.9 to 0.59	0.687022	-0.194277	-0.991235	0.60268	-0.9 to 0.59	0.632739
rs7099825	PCDH15	10	56304265	A	G	0.369508		0.0239478	-0.235903	0.283799	-0.24 to 0.28	0.856622	0.0297394	-0.298657	0.358136	-0.3 to 0.36	0.859085	0.0648587	-0.248159	0.377876	-0.25 to 0.38	0.684585	-0.107528	-0.448967	0.23391	-0.45 to 0.23	0.536976	-0.0867059	-0.43143	0.258018	-0.43 to 0.26	0.621945	-0.150551	-0.366451	0.0653484	-0.37 to 0.07	0.171669	-0.0203411	-0.252209	0.211527	-0.37 to 0.07	0.863457
rs718310	PCDH15	10	55781131	C	T	0.231009		0.0396082	-0.25699	0.336207	-0.26 to 0.34	0.793473	-0.0317295	-0.406867	0.343408	-0.41 to 0.34	0.8683	-0.0160626	-0.373531	0.341406	-0.37 to 0.34	0.929803	0.107213	-0.282906	0.497332	-0.28 to 0.5	0.590047	0.222767	-0.171019	0.616553	-0.17 to 0.62	0.267448	0.0081196	-0.237664	0.253903	-0.24 to 0.25	0.948364	0.0080502	-0.255879	0.271979	-0.24 to 0.25	0.95232
rs7221190	FSCN2	17	79493705	C	T	0.394925		-0.0131688	-0.272772	0.246434	-0.27 to 0.25	0.920782	-0.142872	-0.4704	0.184657	-0.47 to 0.18	0.392472	-0.0801215	-0.392468	0.232225	-0.39 to 0.23	0.615046	0.0540716	-0.286673	0.394817	-0.29 to 0.39	0.755725	0.0452512	-0.298996	0.389499	-0.3 to 0.39	0.796636	-0.0477997	-0.26078	0.165181	-0.26 to 0.17	0.659965	0.0606617	-0.167897	0.289221	-0.26 to 0.17	0.602862
rs7227652	CTIF	18	46223842	T	G	0.214315	12	0.14964	-0.159803	0.459083	-0.16 to 0.46	0.343137	0.169419	-0.221583	0.56042	-0.22 to 0.56	0.395647	0.261691	-0.110988	0.63437	-0.11 to 0.63	0.168683	0.0455939	-0.361337	0.452524	-0.36 to 0.45	0.826138	-0.0815045	-0.492473	0.329464	-0.49 to 0.33	0.697422	0.0056487	-0.247247	0.258544	-0.25 to 0.26	0.965074	-0.0668603	-0.338558	0.204838	-0.25 to 0.26	0.62952
rs7227797	CTIF	18	46123671	A	G	0.313663	3	0.0392698	-0.229379	0.307919	-0.23 to 0.31	0.774439	-0.0464281	-0.385615	0.292759	-0.39 to 0.29	0.788429	0.0567364	-0.266751	0.380224	-0.27 to 0.38	0.730962	-0.119948	-0.472351	0.232455	-0.47 to 0.23	0.504598	-0.230791	-0.587009	0.125428	-0.59 to 0.13	0.20407	0.205505	-0.0181111	0.429121	-0.02 to 0.43	0.0716589	0.135783	-0.104878	0.376445	-0.02 to 0.43	0.268735
rs7227820	MYO5B	18	47667349	T	C	0.187563		-0.0586821	-0.377099	0.259735	-0.38 to 0.26	0.717877	0.0465597	-0.356024	0.449143	-0.36 to 0.45	0.820632	-0.222716	-0.606272	0.16084	-0.61 to 0.16	0.255008	-0.172927	-0.591589	0.245735	-0.59 to 0.25	0.418094	-0.102745	-0.525295	0.319805	-0.53 to 0.32	0.633583	0.0737399	-0.189209	0.336689	-0.19 to 0.34	0.582497	0.0907072	-0.191643	0.373057	-0.19 to 0.34	0.528849
rs7229075	MYO5B	18	47478912	G	A	0.106561		-0.0127033	-0.412025	0.386618	-0.41 to 0.39	0.950271	-0.0715365	-0.576386	0.433313	-0.58 to 0.43	0.78117	0.0774804	-0.403564	0.558525	-0.4 to 0.56	0.752181	-0.138378	-0.663356	0.3866	-0.66 to 0.39	0.605332	-0.185587	-0.715547	0.344373	-0.72 to 0.34	0.492388	-0.0007501	-0.338308	0.336807	-0.34 to 0.34	0.996524	0.166319	-0.195884	0.528521	-0.34 to 0.34	0.368051
rs7230541	DYM	18	46965440	T	G	0.192904		-0.150276	-0.471985	0.171434	-0.47 to 0.17	0.359814	-0.206191	-0.613694	0.201312	-0.61 to 0.2	0.321242	-0.169925	-0.557548	0.217697	-0.56 to 0.22	0.390126	-0.290969	-0.714579	0.132642	-0.71 to 0.13	0.17816	-0.173174	-0.600073	0.253725	-0.6 to 0.25	0.426472	0.221951	-0.0447926	0.488695	-0.04 to 0.49	0.102903	0.287653	0.0011689	0.574137	-0.04 to 0.49	0.0490729
rs7232791	DYM	18	46717796	T	C	0.144769		0.0465496	-0.299941	0.39304	-0.3 to 0.39	0.792257	0.0864179	-0.351662	0.524498	-0.35 to 0.52	0.698957	0.0312384	-0.386204	0.448681	-0.39 to 0.45	0.883363	0.156858	-0.298724	0.61244	-0.3 to 0.61	0.499691	0.0510452	-0.408826	0.510917	-0.41 to 0.51	0.827733	-0.0507043	-0.339883	0.238475	-0.34 to 0.24	0.731055	-0.0645463	-0.375152	0.24606	-0.34 to 0.24	0.683735
rs7233521	CTIF	18	46219733	G	A	0.0914033	11	-0.702235	-1.13316	-0.271309	-1.13 to -0.27	0.0014101	-0.48576	-1.03112	0.0595959	-1.03 to 0.06	0.0808327	-0.749214	-1.26854	-0.229885	-1.27 to -0.23	0.0047021	-0.935764	-1.50232	-0.369209	-1.5 to -0.37	0.0012131	-0.367689	-0.940296	0.204918	-0.94 to 0.2	0.208122	0.281943	-0.0793428	0.643228	-0.08 to 0.64	0.126104	0.426765	0.0387182	0.814812	-0.08 to 0.64	0.0311278
rs7234113	CTIF	18	46281676	C	T	0.165893	15	0.386296	0.0474054	0.725186	0.05 to 0.73	0.0254858	0.20149	-0.227243	0.630222	-0.23 to 0.63	0.356892	0.414567	0.0063472	0.822786	0.01 to 0.82	0.0465444	0.506732	0.0610908	0.952372	0.06 to 0.95	0.0258488	0.358517	-0.0914484	0.808481	-0.09 to 0.81	0.11834	-0.187057	-0.470085	0.0959697	-0.47 to 0.1	0.195142	-0.105637	-0.409634	0.19836	-0.47 to 0.1	0.495751
rs7235775	MYO5B	18	47517833	C	T	0.120624		-0.116069	-0.503242	0.271104	-0.5 to 0.27	0.556728	-0.0870794	-0.576615	0.402456	-0.58 to 0.4	0.727293	-0.104362	-0.570824	0.3621	-0.57 to 0.36	0.660942	-0.188474	-0.697561	0.320613	-0.7 to 0.32	0.467975	-0.371881	-0.885629	0.141868	-0.89 to 0.14	0.155925	-0.103545	-0.424372	0.217281	-0.42 to 0.22	0.526942	-0.320504	-0.665165	0.0241574	-0.42 to 0.22	0.0683583
rs7236575	DYM	18	46653380	G	A	0.13909		-0.0022485	-0.359223	0.354726	-0.36 to 0.35	0.990148	0.0517176	-0.399638	0.503073	-0.4 to 0.5	0.822263	0.0218301	-0.408311	0.451971	-0.41 to 0.45	0.920744	-0.0185546	-0.487667	0.450557	-0.49 to 0.45	0.938192	-0.0058714	-0.47941	0.467668	-0.48 to 0.47	0.980607	-0.0884642	-0.385419	0.20849	-0.39 to 0.21	0.559229	-0.155484	-0.474374	0.163406	-0.39 to 0.21	0.339183
rs7237077	MYO5B	18	47644378	T	C	0.0690141		-0.298256	-0.786829	0.190317	-0.79 to 0.19	0.231431	-0.118463	-0.736297	0.499371	-0.74 to 0.5	0.706994	-0.50952	-1.09802	0.0789812	-1.1 to 0.08	0.0896905	-0.427239	-1.06965	0.21517	-1.07 to 0.22	0.192344	-0.478802	-1.12719	0.169585	-1.13 to 0.17	0.147755	0.0722484	-0.330946	0.475443	-0.33 to 0.48	0.725384	-0.0013196	-0.434592	0.431953	-0.33 to 0.48	0.995236
rs7237253	ACAA2	18	47309909	A	G	0.0524356		-0.0291483	-0.578636	0.520339	-0.58 to 0.52	0.917173	-0.309878	-1.00458	0.384827	-1 to 0.38	0.38188	0.105737	-0.556196	0.76767	-0.56 to 0.77	0.754157	-0.146901	-0.869289	0.575486	-0.87 to 0.58	0.690137	0.161137	-0.568094	0.890368	-0.57 to 0.89	0.664872	0.128015	-0.335344	0.591374	-0.34 to 0.59	0.588102	0.0847193	-0.412638	0.582076	-0.34 to 0.59	0.738439
rs7237395	CTIF	18	46310355	A	G	0.274304	18	-0.0448995	-0.326738	0.236939	-0.33 to 0.24	0.754798	-0.0315378	-0.388347	0.325272	-0.39 to 0.33	0.862429	0.0683277	-0.271325	0.40798	-0.27 to 0.41	0.693298	-0.09981	-0.470768	0.271148	-0.47 to 0.27	0.597863	0.0893105	-0.285228	0.463849	-0.29 to 0.46	0.640159	-0.0393294	-0.273215	0.194556	-0.27 to 0.19	0.741669	0.111379	-0.139184	0.361942	-0.27 to 0.19	0.383553
rs7238442	SMAD7	18	46461786	T	C	0.445681		-0.166207	-0.419308	0.0868944	-0.42 to 0.09	0.198003	-0.218645	-0.538835	0.101545	-0.54 to 0.1	0.180711	-0.139693	-0.444738	0.165353	-0.44 to 0.17	0.369328	-0.179275	-0.51217	0.153621	-0.51 to 0.15	0.291106	-0.310709	-0.646856	0.0254369	-0.65 to 0.03	0.0700298	0.0024103	-0.206517	0.211338	-0.21 to 0.21	0.981957	0.0338361	-0.190721	0.258393	-0.21 to 0.21	0.767701
rs7239105	MYO5B	18	47514474	T	C	0.0185185		0.124314	-0.829838	1.07847	-0.83 to 1.08	0.798396	0.525929	-0.680524	1.73238	-0.68 to 1.73	0.39278	-0.239634	-1.38913	0.909861	-1.39 to 0.91	0.682765	-0.32164	-1.57536	0.932078	-1.58 to 0.93	0.615001	-0.66242	-1.92768	0.60284	-1.93 to 0.6	0.30474	-0.0888686	-0.861815	0.684078	-0.86 to 0.68	0.821677	-0.189004	-1.01845	0.640443	-0.86 to 0.68	0.655096
rs7239949	DYM	18	46618828	T	G	0.0502012		-0.254467	-0.820692	0.311759	-0.82 to 0.31	0.378314	-0.1224	-0.83837	0.593571	-0.84 to 0.59	0.73751	-0.300115	-0.982287	0.382058	-0.98 to 0.38	0.388442	-0.534423	-1.27884	0.209994	-1.28 to 0.21	0.159353	-0.57038	-1.32174	0.180981	-1.32 to 0.18	0.136743	-0.099339	-0.573469	0.374791	-0.57 to 0.37	0.681274	-0.454291	-0.964794	0.0562113	-0.57 to 0.37	0.0811201
rs7240702	CTIF	18	46137899	A	G	0.31665	4	0.0085795	-0.258394	0.275553	-0.26 to 0.28	0.949765	-0.0157034	-0.353518	0.322111	-0.35 to 0.32	0.927387	0.0080303	-0.313569	0.329629	-0.31 to 0.33	0.960957	-0.119028	-0.470257	0.232201	-0.47 to 0.23	0.506455	-0.248132	-0.602748	0.106483	-0.6 to 0.11	0.170184	0.159365	-0.0617958	0.380525	-0.06 to 0.38	0.157817	0.141815	-0.0959821	0.379613	-0.06 to 0.38	0.242398
rs7240708	MYO5B	18	47518417	G	T	0.120624		-0.116069	-0.503242	0.271104	-0.5 to 0.27	0.556728	-0.0870794	-0.576615	0.402456	-0.58 to 0.4	0.727293	-0.104362	-0.570824	0.3621	-0.57 to 0.36	0.660942	-0.188474	-0.697561	0.320613	-0.7 to 0.32	0.467975	-0.371881	-0.885629	0.141868	-0.89 to 0.14	0.155925	-0.103545	-0.424372	0.217281	-0.42 to 0.22	0.526942	-0.320504	-0.665165	0.0241574	-0.42 to 0.22	0.0683583
rs7243216	MYO5B	18	47536822	A	G	0.454416		-0.272969	-0.524132	-0.0218065	-0.52 to -0.02	0.0331691	-0.235921	-0.553887	0.0820457	-0.55 to 0.08	0.145835	-0.275797	-0.578542	0.0269476	-0.58 to 0.03	0.0741664	-0.248871	-0.57968	0.0819378	-0.58 to 0.08	0.140301	-0.29741	-0.630814	0.0359934	-0.63 to 0.04	0.0803835	-0.0169789	-0.224476	0.190518	-0.22 to 0.19	0.872558	0.0287493	-0.194229	0.251727	-0.22 to 0.19	0.800458
rs724434	PCDH15	10	55698362	C	T	0.084835		0.139192	-0.303442	0.581826	-0.3 to 0.58	0.537577	-0.192357	-0.752085	0.367371	-0.75 to 0.37	0.500489	0.404855	-0.127981	0.937691	-0.13 to 0.94	0.13639	0.541549	-0.0404667	1.12356	-0.04 to 1.12	0.0681892	0.273087	-0.315069	0.861243	-0.32 to 0.86	0.362707	-0.360388	-0.734132	0.0133566	-0.73 to 0.01	0.0587651	-0.322133	-0.723245	0.0789778	-0.73 to 0.01	0.11545
rs7321994	LCP1/PLS2	13	46742539	G	A	0.195613	2	0.155501	-0.159061	0.470064	-0.16 to 0.47	0.332504	0.126173	-0.271455	0.523802	-0.27 to 0.52	0.533895	0.0980678	-0.280893	0.477028	-0.28 to 0.48	0.611927	0.248485	-0.165371	0.662341	-0.17 to 0.66	0.239201	0.356856	-0.0607288	0.774442	-0.06 to 0.77	0.093925	-0.241275	-0.499136	0.016587	-0.5 to 0.02	0.0666639	-0.285088	-0.5621	-0.0080759	-0.5 to 0.02	0.0436871
rs7351039	SMAD7	18	46460656	G	A	0.0637848		0.338629	-0.181331	0.858589	-0.18 to 0.86	0.20173	0.62927	-0.0276467	1.28619	-0.03 to 1.29	0.0604471	0.705813	0.0796412	1.33198	0.08 to 1.33	0.0271683	0.371745	-0.312369	1.05586	-0.31 to 1.06	0.28677	0.547924	-0.142128	1.23798	-0.14 to 1.24	0.119607	-0.0387958	-0.459974	0.382382	-0.46 to 0.38	0.856703	-0.0535035	-0.505681	0.398674	-0.46 to 0.38	0.816572
rs7504869	CTIF	18	46175116	G	A	0.292212	7	-0.0957674	-0.373453	0.181918	-0.37 to 0.18	0.498975	-0.0545149	-0.405616	0.296586	-0.41 to 0.3	0.760825	-0.166538	-0.501046	0.167971	-0.5 to 0.17	0.329078	-0.232738	-0.597818	0.132341	-0.6 to 0.13	0.21142	-0.2604	-0.62885	0.10805	-0.63 to 0.11	0.165938	0.0847317	-0.144894	0.314358	-0.14 to 0.31	0.469467	0.0118547	-0.234758	0.258467	-0.14 to 0.31	0.924923
rs7556854	XIRP2	2	168021731	G	A	0.11773		-0.0652413	-0.452301	0.321818	-0.45 to 0.32	0.741062	-0.249185	-0.738505	0.240135	-0.74 to 0.24	0.318134	-0.004446	-0.47077	0.461877	-0.47 to 0.46	0.985087	0.0417173	-0.467239	0.550674	-0.47 to 0.55	0.872336	-0.0177567	-0.531479	0.495965	-0.53 to 0.5	0.945974	0.308223	-0.0140477	0.630494	-0.01 to 0.63	0.0608532	0.215104	-0.131142	0.56135	-0.01 to 0.63	0.223313
rs7565244	ESPNL	2	239013662	G	A	0.267687		-0.0527316	-0.333019	0.227555	-0.33 to 0.23	0.712255	0.0100408	-0.34449	0.364571	-0.34 to 0.36	0.955721	0.0064578	-0.331135	0.34405	-0.33 to 0.34	0.970085	-0.0842232	-0.452707	0.284261	-0.45 to 0.28	0.654086	-0.0807238	-0.45273	0.291283	-0.45 to 0.29	0.670538	0.0480817	-0.183188	0.279351	-0.18 to 0.28	0.683597	0.0920265	-0.156574	0.340626	-0.18 to 0.28	0.468047
rs7573953	XIRP2	2	168072247	G	T	0.0975855		-0.00882	-0.426851	0.409211	-0.43 to 0.41	0.967006	-0.0944015	-0.62293	0.434127	-0.62 to 0.43	0.726218	-0.028173	-0.531802	0.475456	-0.53 to 0.48	0.912672	0.454418	-0.0950625	1.0039	-0.1 to 1	0.105014	0.581325	0.0268215	1.13583	0.03 to 1.14	0.0399065	-0.121266	-0.467438	0.224906	-0.47 to 0.22	0.49227	-0.0125401	-0.384019	0.358938	-0.47 to 0.22	0.947238
rs7585061	XIRP2	2	168066066	T	C	0.213219		0.0195714	-0.284819	0.323961	-0.28 to 0.32	0.89969	-0.0967704	-0.481444	0.287903	-0.48 to 0.29	0.621887	0.0947935	-0.272003	0.46159	-0.27 to 0.46	0.612401	0.183256	-0.217265	0.583778	-0.22 to 0.58	0.369743	0.160165	-0.244125	0.564454	-0.24 to 0.56	0.437374	0.152063	-0.101253	0.40538	-0.1 to 0.41	0.239318	0.152535	-0.1195	0.42457	-0.1 to 0.41	0.27171
rs7592671	XIRP2	2	167924590	A	C	0.0551396		-0.0508048	-0.599224	0.497615	-0.6 to 0.5	0.855885	-0.32594	-1.01936	0.367482	-1.02 to 0.37	0.356811	-0.178528	-0.838968	0.481913	-0.84 to 0.48	0.596155	-0.0868286	-0.808216	0.634559	-0.81 to 0.63	0.813457	0.38585	-0.342691	1.11439	-0.34 to 1.11	0.299163	0.151442	-0.306446	0.60933	-0.31 to 0.61	0.516756	0.0881132	-0.403389	0.579616	-0.31 to 0.61	0.725261
rs7602119	XIRP2	2	168084857	C	T	0.157137		0.0163625	-0.326581	0.359306	-0.33 to 0.36	0.925476	-0.0907018	-0.524297	0.342894	-0.52 to 0.34	0.681734	0.0713867	-0.341778	0.484552	-0.34 to 0.48	0.734814	0.244333	-0.206484	0.69515	-0.21 to 0.7	0.28803	0.410344	-0.0445123	0.8652	-0.04 to 0.87	0.0770196	-0.0758908	-0.360689	0.208907	-0.36 to 0.21	0.601412	0.0748327	-0.23091	0.380575	-0.36 to 0.21	0.631367
rs7893748	CDH23	10	73483976	T	C	0.027666		0.17199	-0.585876	0.929856	-0.59 to 0.93	0.65639	0.127042	-0.831181	1.08526	-0.83 to 1.09	0.794926	0.184574	-0.728483	1.09763	-0.73 to 1.1	0.691881	0.121977	-0.874572	1.11852	-0.87 to 1.12	0.810362	0.563513	-0.442207	1.56923	-0.44 to 1.57	0.272039	-0.13883	-0.780104	0.502444	-0.78 to 0.5	0.67128	0.114587	-0.574899	0.804074	-0.78 to 0.5	0.744581
rs7895521	PCDH15	10	55856021	G	A	0.241557		0.271388	-0.0186085	0.561384	-0.02 to 0.56	0.0666159	0.221938	-0.14472	0.588595	-0.14 to 0.59	0.235401	0.331783	-0.0175382	0.681105	-0.02 to 0.68	0.0626582	0.281484	-0.0998103	0.662778	-0.1 to 0.66	0.147874	0.291423	-0.0932793	0.676126	-0.09 to 0.68	0.137572	-0.126045	-0.366738	0.114647	-0.37 to 0.11	0.30464	0.0791673	-0.179278	0.337612	-0.37 to 0.11	0.548182
rs7896093	PCDH15	10	55564355	C	T	0.25267		-0.0106051	-0.299752	0.278542	-0.3 to 0.28	0.942678	-0.0748395	-0.44043	0.290751	-0.44 to 0.29	0.688183	-0.0130191	-0.361437	0.335399	-0.36 to 0.34	0.941603	0.0214446	-0.358888	0.401777	-0.36 to 0.4	0.911982	-0.0217527	-0.405665	0.36216	-0.41 to 0.36	0.911552	0.0099343	-0.232246	0.252115	-0.23 to 0.25	0.935908	-0.076125	-0.336222	0.183972	-0.23 to 0.25	0.566142
rs7898511	PCDH15	10	56435989	G	A	0.395914		0.138641	-0.117289	0.394571	-0.12 to 0.39	0.288264	0.145763	-0.177251	0.468776	-0.18 to 0.47	0.376353	0.217164	-0.0907626	0.525091	-0.09 to 0.53	0.166836	0.150806	-0.186102	0.487714	-0.19 to 0.49	0.380214	0.111788	-0.227889	0.451464	-0.23 to 0.45	0.518812	0.005456	-0.206697	0.217609	-0.21 to 0.22	0.959791	-0.0255791	-0.253553	0.202394	-0.21 to 0.22	0.825906
rs7900069	PCDH15	10	55959660	C	T	0.122862		0.162015	-0.214527	0.538556	-0.21 to 0.54	0.398953	-0.0341793	-0.510239	0.441881	-0.51 to 0.44	0.888064	0.202084	-0.251575	0.655743	-0.25 to 0.66	0.382524	0.257687	-0.237391	0.752764	-0.24 to 0.75	0.307562	0.193674	-0.305901	0.693249	-0.31 to 0.69	0.447253	0.160069	-0.150554	0.470692	-0.15 to 0.47	0.312426	-0.0496988	-0.383564	0.284166	-0.15 to 0.47	0.770429
rs7902184	PCDH15	10	56428277	C	T	0.316899		0.0973544	-0.169052	0.363761	-0.17 to 0.36	0.473743	0.0721104	-0.264819	0.40904	-0.26 to 0.41	0.674792	0.232788	-0.088011	0.553586	-0.09 to 0.55	0.154903	0.0966791	-0.253564	0.446922	-0.25 to 0.45	0.588406	0.0992759	-0.254411	0.452963	-0.25 to 0.45	0.582133	-0.0846138	-0.304917	0.135689	-0.3 to 0.14	0.451506	-0.0396483	-0.276093	0.196797	-0.3 to 0.14	0.742368
rs7904409	PCDH15	10	55890367	A	G	0.494248		-0.0694872	-0.319003	0.180028	-0.32 to 0.18	0.585094	-0.0487197	-0.36439	0.26695	-0.36 to 0.27	0.762215	-0.0313897	-0.33213	0.26935	-0.33 to 0.27	0.837866	-0.130483	-0.458816	0.19785	-0.46 to 0.2	0.435932	-0.14211	-0.473375	0.189154	-0.47 to 0.19	0.400353	0.211979	0.0044767	0.419481	0 to 0.42	0.0452599	0.180895	-0.0418262	0.403615	0 to 0.42	0.111386
rs7911634	PCDH15	10	56441151	G	T	0.0783169		-0.0058513	-0.467011	0.455308	-0.47 to 0.46	0.980155	-0.121493	-0.70453	0.461544	-0.7 to 0.46	0.682893	0.152964	-0.402566	0.708494	-0.4 to 0.71	0.589334	0.376189	-0.229795	0.982174	-0.23 to 0.98	0.223634	0.277056	-0.334752	0.888864	-0.33 to 0.89	0.374675	-0.049654	-0.438403	0.339095	-0.44 to 0.34	0.802286	0.0351287	-0.382177	0.452434	-0.44 to 0.34	0.868927
rs7912365	PCDH15	10	56219150	A	G	0.0205314		-0.285849	-1.1461	0.574407	-1.15 to 0.57	0.514779	-0.324133	-1.41176	0.763498	-1.41 to 0.76	0.559058	0.0183449	-1.01803	1.05472	-1.02 to 1.05	0.972317	0.368961	-0.761992	1.49991	-0.76 to 1.5	0.522455	-0.0494431	-1.19102	1.09213	-1.19 to 1.09	0.932332	-0.275654	-1.00093	0.449623	-1 to 0.45	0.456246	-0.280106	-1.05868	0.498468	-1 to 0.45	0.480653
rs7912610	PCDH15	10	56254206	A	G	0.111942		0.0079453	-0.388437	0.404328	-0.39 to 0.4	0.968654	0.118393	-0.383405	0.620191	-0.38 to 0.62	0.643693	-0.031904	-0.509444	0.445636	-0.51 to 0.45	0.895793	-0.289425	-0.810198	0.231348	-0.81 to 0.23	0.275948	-0.088123	-0.613902	0.437656	-0.61 to 0.44	0.742471	0.288829	-0.0418562	0.619514	-0.04 to 0.62	0.0869036	0.292045	-0.0633272	0.647417	-0.04 to 0.62	0.107223
rs7913327	PCDH15	10	56366524	C	T	0.458138		-0.115732	-0.36827	0.136806	-0.37 to 0.14	0.368978	-0.292867	-0.611993	0.0262589	-0.61 to 0.03	0.0720558	-0.13806	-0.442254	0.166134	-0.44 to 0.17	0.373613	0.0289684	-0.303081	0.361018	-0.3 to 0.36	0.864197	0.0227929	-0.312652	0.358238	-0.31 to 0.36	0.894026	0.134528	-0.0744499	0.343506	-0.07 to 0.34	0.207	-0.0169976	-0.241411	0.207415	-0.07 to 0.34	0.881962
rs7914881	PCDH15	10	55947112	T	C	0.352714		0.0823204	-0.179238	0.343879	-0.18 to 0.34	0.537231	0.0289917	-0.301446	0.359429	-0.3 to 0.36	0.863432	0.0707287	-0.243935	0.385393	-0.24 to 0.39	0.659458	0.285831	-0.058313	0.629975	-0.06 to 0.63	0.103526	0.286746	-0.0601138	0.633605	-0.06 to 0.63	0.105142	-0.109921	-0.326924	0.107083	-0.33 to 0.11	0.320737	-0.129114	-0.361509	0.103282	-0.33 to 0.11	0.276128
rs7917091	PCDH15	10	56014535	G	A	0.262729		0.114981	-0.170514	0.400475	-0.17 to 0.4	0.429801	0.115131	-0.246112	0.476373	-0.25 to 0.48	0.532102	0.09574	-0.24833	0.43981	-0.25 to 0.44	0.585407	0.329369	-0.0459939	0.704731	-0.05 to 0.7	0.085449	0.27325	-0.105751	0.652251	-0.11 to 0.65	0.157579	-0.144411	-0.381296	0.0924734	-0.38 to 0.09	0.23209	-0.165263	-0.419761	0.0892357	-0.38 to 0.09	0.203061
rs7917095	PCDH15	10	56382612	A	G	0.41253		0.015611	-0.240367	0.271589	-0.24 to 0.27	0.904831	0.0682138	-0.255349	0.391776	-0.26 to 0.39	0.679383	0.0611156	-0.247187	0.369418	-0.25 to 0.37	0.697553	-0.0395395	-0.3762	0.297121	-0.38 to 0.3	0.817898	-0.267989	-0.607695	0.0717176	-0.61 to 0.07	0.122024	0.069858	-0.142693	0.282409	-0.14 to 0.28	0.519392	-0.0501769	-0.278507	0.178153	-0.14 to 0.28	0.666618
rs7920089	PCDH15	10	55906112	A	G	0.490237		-0.0548313	-0.304257	0.194594	-0.3 to 0.19	0.666493	-0.0269219	-0.342288	0.288444	-0.34 to 0.29	0.867087	-0.0070968	-0.307602	0.293409	-0.31 to 0.29	0.963072	-0.125169	-0.453113	0.202775	-0.45 to 0.2	0.454316	-0.178122	-0.509123	0.152879	-0.51 to 0.15	0.291465	0.189215	-0.0179946	0.396424	-0.02 to 0.4	0.0734839	0.145729	-0.0769298	0.368389	-0.02 to 0.4	0.199516
rs7921240	PCDH15	10	55841321	A	C	0.226586		0.228966	-0.0670224	0.524954	-0.07 to 0.52	0.12944	0.234438	-0.140004	0.608881	-0.14 to 0.61	0.219699	0.281535	-0.0751968	0.638267	-0.08 to 0.64	0.121871	0.199788	-0.189556	0.589132	-0.19 to 0.59	0.314449	0.232927	-0.160159	0.626014	-0.16 to 0.63	0.245401	-0.096127	-0.34299	0.150736	-0.34 to 0.15	0.445269	0.0856224	-0.179438	0.350683	-0.34 to 0.15	0.526578
rs7921902	PCDH15	10	55841776	T	C	0.486821		-0.0131865	-0.260877	0.234504	-0.26 to 0.23	0.916875	0.165368	-0.147755	0.47849	-0.15 to 0.48	0.300529	0.0901754	-0.20822	0.388571	-0.21 to 0.39	0.553554	-0.0943883	-0.420067	0.23129	-0.42 to 0.23	0.569918	-0.0347545	-0.363494	0.293985	-0.36 to 0.29	0.835806	-0.13901	-0.34593	0.06791	-0.35 to 0.07	0.187887	-0.0275203	-0.249803	0.194762	-0.35 to 0.07	0.808234
rs8085434	CTIF	18	46200968	T	C	0.0469591	8	-0.110707	-0.70585	0.484436	-0.71 to 0.48	0.715349	-0.0309673	-0.784191	0.722256	-0.78 to 0.72	0.935759	-0.23868	-0.955106	0.477745	-0.96 to 0.48	0.513675	-0.525072	-1.30642	0.256274	-1.31 to 0.26	0.187736	-0.534852	-1.32444	0.254741	-1.32 to 0.25	0.184236	0.414959	-0.089059	0.918977	-0.09 to 0.92	0.106582	0.838681	0.298156	1.37921	-0.09 to 0.92	0.002364
rs8087713	DYM	18	46677185	A	G	0.165724		-0.140208	-0.48098	0.200564	-0.48 to 0.2	0.419904	-0.212552	-0.643463	0.21836	-0.64 to 0.22	0.333562	-0.148517	-0.559075	0.262041	-0.56 to 0.26	0.478221	-0.464553	-0.912835	-0.0162707	-0.91 to -0.02	0.0422486	-0.417629	-0.870287	0.0350291	-0.87 to 0.04	0.0705502	0.189209	-0.0883719	0.466789	-0.09 to 0.47	0.18151	0.256566	-0.0404918	0.553624	-0.09 to 0.47	0.090477
rs8088632	MYO5B	18	47513699	G	A	0.101673		-0.143168	-0.558921	0.272585	-0.56 to 0.27	0.499621	-0.165316	-0.691348	0.360716	-0.69 to 0.36	0.537827	-0.0635138	-0.564606	0.437578	-0.56 to 0.44	0.803755	-0.14642	-0.693133	0.400293	-0.69 to 0.4	0.599553	-0.29324	-0.845131	0.25865	-0.85 to 0.26	0.297598	-0.104658	-0.450162	0.240847	-0.45 to 0.24	0.552644	-0.32829	-0.699486	0.0429055	-0.45 to 0.24	0.0830084
rs8089251	CTIF	18	46219237	T	C	0.267056	10	0.112451	-0.170692	0.395595	-0.17 to 0.4	0.436229	0.137203	-0.220775	0.49518	-0.22 to 0.5	0.452433	0.226598	-0.114471	0.567666	-0.11 to 0.57	0.1928	0.0699493	-0.30238	0.442278	-0.3 to 0.44	0.712642	-0.134183	-0.509959	0.241593	-0.51 to 0.24	0.48391	-0.0118233	-0.246228	0.222582	-0.25 to 0.22	0.921234	-0.0780291	-0.329819	0.173761	-0.25 to 0.22	0.543522
rs8089264	CTIF	18	46221152	C	T	0.0774959	12	-0.284829	-0.747567	0.177909	-0.75 to 0.18	0.227582	-0.25215	-0.837217	0.332917	-0.84 to 0.33	0.39818	-0.45007	-1.00758	0.107435	-1.01 to 0.11	0.113556	-0.1252	-0.73375	0.48335	-0.73 to 0.48	0.686703	-0.26213	-0.876326	0.352067	-0.88 to 0.35	0.402784	-0.0937214	-0.48064	0.293197	-0.48 to 0.29	0.634901	-0.0693935	-0.485275	0.346488	-0.48 to 0.29	0.743592
rs8089939	MYO5B	18	47494393	A	G	0.0804493		-0.0126204	-0.46652	0.441279	-0.47 to 0.44	0.956529	0.0007561	-0.574011	0.575523	-0.57 to 0.58	0.997942	0.0313701	-0.514811	0.577551	-0.51 to 0.58	0.910347	-0.215301	-0.811665	0.381064	-0.81 to 0.38	0.4791	-0.0910597	-0.692512	0.510392	-0.69 to 0.51	0.766609	0.211837	-0.167637	0.591311	-0.17 to 0.59	0.273834	0.334653	-0.0718078	0.741113	-0.17 to 0.59	0.106569
rs8091345	CTIF	18	46216413	G	A	0.245864	10	0.0688068	-0.220922	0.358536	-0.22 to 0.36	0.641516	0.179841	-0.186242	0.545925	-0.19 to 0.55	0.335529	0.135579	-0.213589	0.484748	-0.21 to 0.48	0.446533	-0.0598228	-0.440862	0.321217	-0.44 to 0.32	0.758242	-0.114931	-0.49946	0.269598	-0.5 to 0.27	0.557911	-0.0597183	-0.297254	0.177818	-0.3 to 0.18	0.622126	-0.0737402	-0.328269	0.180789	-0.3 to 0.18	0.570084
rs8091955	CTIF	18	46358907	A	G	0.452458	22	-0.037327	-0.293864	0.21921	-0.29 to 0.22	0.77545	0.0737075	-0.250413	0.397828	-0.25 to 0.4	0.655727	-0.0347045	-0.343763	0.274354	-0.34 to 0.27	0.82576	-0.0523432	-0.389579	0.284892	-0.39 to 0.28	0.760908	-0.171648	-0.512129	0.168834	-0.51 to 0.17	0.32302	-0.0058709	-0.216755	0.205013	-0.22 to 0.21	0.956477	0.336224	0.109972	0.562477	-0.22 to 0.21	0.003592
rs8093350	CTIF	18	46338216	G	A	0.187246	20	0.230429	-0.0985392	0.559397	-0.1 to 0.56	0.169734	0.257606	-0.158273	0.673484	-0.16 to 0.67	0.224653	0.250715	-0.145572	0.647001	-0.15 to 0.65	0.214907	0.346439	-0.0859998	0.778878	-0.09 to 0.78	0.116338	0.266584	-0.170281	0.703449	-0.17 to 0.7	0.231616	-0.0312737	-0.300715	0.238168	-0.3 to 0.24	0.820008	0.181207	-0.107709	0.470124	-0.3 to 0.24	0.218911
rs8094458	CTIF	18	46273493	T	C	0.215958	14	0.498672	0.18958	0.807765	0.19 to 0.81	0.0015736	0.305906	-0.0852453	0.697057	-0.09 to 0.7	0.125281	0.564024	0.191495	0.936552	0.19 to 0.94	0.0030126	0.548108	0.141577	0.95464	0.14 to 0.95	0.0082428	0.453779	0.0434344	0.864124	0.04 to 0.86	0.0302123	-0.123561	-0.380211	0.133089	-0.38 to 0.13	0.345301	-0.116	-0.390692	0.158692	-0.38 to 0.13	0.407778
rs8095199	CTIF	18	46238408	G	A	0.424954	13	0.0601257	-0.191669	0.31192	-0.19 to 0.31	0.63969	-0.0295701	-0.347703	0.288562	-0.35 to 0.29	0.855407	0.0866546	-0.216863	0.390172	-0.22 to 0.39	0.57568	0.14827	-0.182961	0.479501	-0.18 to 0.48	0.3802	0.165386	-0.168662	0.499435	-0.17 to 0.5	0.331765	-0.0291029	-0.238566	0.18036	-0.24 to 0.18	0.785336	-0.15657	-0.381579	0.0684399	-0.24 to 0.18	0.172583
rs8095607	CTIF	18	46102928	C	A	0.0584978	2	-0.0193019	-0.551168	0.512564	-0.55 to 0.51	0.94328	0.0302863	-0.6421	0.702673	-0.64 to 0.7	0.929634	0.159391	-0.481372	0.800156	-0.48 to 0.8	0.625788	-0.163344	-0.862863	0.536175	-0.86 to 0.54	0.64711	-0.249027	-0.954532	0.456478	-0.95 to 0.46	0.48895	0.121278	-0.321738	0.564295	-0.32 to 0.56	0.591511	-0.0055144	-0.481674	0.470645	-0.32 to 0.56	0.981887
rs8095632	CTIF	18	46210577	T	G	0.201603	9	0.0912839	-0.22481	0.407378	-0.22 to 0.41	0.571293	0.137175	-0.262997	0.537347	-0.26 to 0.54	0.501576	0.263913	-0.116331	0.644156	-0.12 to 0.64	0.173664	-0.0778969	-0.493434	0.33764	-0.49 to 0.34	0.713239	-0.156098	-0.5759	0.263703	-0.58 to 0.26	0.466029	0.0077043	-0.249674	0.265082	-0.25 to 0.27	0.953207	-0.0015117	-0.277507	0.274484	-0.25 to 0.27	0.991433
rs8096534	CTIF	18	46374167	G	A	0.284978	24	0.0714121	-0.207974	0.350798	-0.21 to 0.35	0.616301	0.0363141	-0.31629	0.388918	-0.32 to 0.39	0.839989	0.0375235	-0.298665	0.373712	-0.3 to 0.37	0.826792	-0.0515215	-0.419731	0.316688	-0.42 to 0.32	0.78384	0.102469	-0.268446	0.473384	-0.27 to 0.47	0.5881	0.0694054	-0.163531	0.302342	-0.16 to 0.3	0.559157	0.0102675	-0.240238	0.260773	-0.16 to 0.3	0.93596
rs8097868	MYO5B	18	47478230	G	A	0.151977		0.0257467	-0.319957	0.37145	-0.32 to 0.37	0.883915	0.111272	-0.325939	0.548483	-0.33 to 0.55	0.617821	-0.109483	-0.525907	0.306941	-0.53 to 0.31	0.606257	0.134381	-0.320247	0.589009	-0.32 to 0.59	0.562271	0.0757084	-0.383252	0.534668	-0.38 to 0.53	0.746399	-0.0046671	-0.291857	0.282523	-0.29 to 0.28	0.974585	0.0887487	-0.219447	0.396944	-0.29 to 0.28	0.572415
rs8097948	CTIF	18	46117824	A	G	0.0925328	3	0.324351	-0.101839	0.75054	-0.1 to 0.75	0.135754	0.338255	-0.200817	0.877328	-0.2 to 0.88	0.218688	0.483933	-0.0295109	0.997378	-0.03 to 1	0.0646941	-0.0119057	-0.572263	0.548451	-0.57 to 0.55	0.966775	-0.129049	-0.694418	0.43632	-0.69 to 0.44	0.654524	0.0915263	-0.263027	0.44608	-0.26 to 0.45	0.612823	-0.108518	-0.48977	0.272735	-0.26 to 0.45	0.576861
rs833497	DYM	18	46608260	T	C	0.166227		-0.158529	-0.493225	0.176166	-0.49 to 0.18	0.353132	-0.0817233	-0.505225	0.341779	-0.51 to 0.34	0.7052	-0.137382	-0.540386	0.265622	-0.54 to 0.27	0.503944	0.0955115	-0.344932	0.535956	-0.34 to 0.54	0.670742	-0.0662355	-0.511255	0.378784	-0.51 to 0.38	0.770447	-0.066694	-0.342585	0.209197	-0.34 to 0.21	0.635578	-0.203824	-0.498959	0.0913109	-0.34 to 0.21	0.175827
rs833523	DYM	18	46573551	G	A	0.16646		-0.128242	-0.467833	0.211349	-0.47 to 0.21	0.459104	0.0007841	-0.428992	0.430561	-0.43 to 0.43	0.997146	-0.0842723	-0.493479	0.324934	-0.49 to 0.32	0.686405	0.14956	-0.297493	0.596612	-0.3 to 0.6	0.511919	-0.0991399	-0.549763	0.351483	-0.55 to 0.35	0.66624	-0.0408806	-0.31995	0.238189	-0.32 to 0.24	0.773983	-0.183348	-0.481727	0.11503	-0.32 to 0.24	0.228391
rs857369	PCDH15	10	56072270	T	C	0.494163		0.0514395	-0.196476	0.299355	-0.2 to 0.3	0.684176	0.0059292	-0.307554	0.319412	-0.31 to 0.32	0.970421	0.0531762	-0.245549	0.351901	-0.25 to 0.35	0.727103	-0.0174398	-0.343307	0.308427	-0.34 to 0.31	0.916439	0.0765254	-0.252354	0.405405	-0.25 to 0.41	0.64827	-0.0834501	-0.288808	0.121908	-0.29 to 0.12	0.425689	-0.0024769	-0.223086	0.218132	-0.29 to 0.12	0.98244
rs857373	PCDH15	10	56072949	C	T	0.289453		-0.0392411	-0.314831	0.236349	-0.31 to 0.24	0.78013	-0.0671671	-0.415633	0.281299	-0.42 to 0.28	0.70552	-0.0837996	-0.415861	0.248262	-0.42 to 0.25	0.620784	-0.0157714	-0.37801	0.346468	-0.38 to 0.35	0.931978	0.0095461	-0.356052	0.375144	-0.36 to 0.38	0.959174	-0.0783056	-0.307445	0.150833	-0.31 to 0.15	0.502915	-0.068835	-0.315011	0.177341	-0.31 to 0.15	0.583597
rs857395	PCDH15	10	56089263	A	G	0.289092		-0.028326	-0.30425	0.247598	-0.3 to 0.25	0.840496	-0.0550721	-0.403932	0.293788	-0.4 to 0.29	0.756953	-0.0834796	-0.415868	0.248909	-0.42 to 0.25	0.622461	-0.0227781	-0.385585	0.340029	-0.39 to 0.34	0.90204	0.0116833	-0.354537	0.377903	-0.35 to 0.38	0.95013	-0.0884265	-0.317815	0.140962	-0.32 to 0.14	0.449848	-0.0762305	-0.322678	0.170217	-0.32 to 0.14	0.544277
rs869000	XIRP2	2	167862974	T	C	0.0699195		-0.210321	-0.698927	0.278285	-0.7 to 0.28	0.398754	0.0416272	-0.576199	0.659453	-0.58 to 0.66	0.894913	-0.624254	-1.21262	-0.0358849	-1.21 to -0.04	0.0375774	-0.397121	-1.03953	0.245289	-1.04 to 0.25	0.225592	0.0318317	-0.616719	0.680382	-0.62 to 0.68	0.923344	0.358222	-0.0480735	0.764519	-0.05 to 0.76	0.0839643	0.327016	-0.108889	0.762921	-0.05 to 0.76	0.141429
rs873634	HCN2	19	588305	A	C	0.234397		-0.0851822	-0.382716	0.212352	-0.38 to 0.21	0.574619	-0.113742	-0.490387	0.262903	-0.49 to 0.26	0.553833	-0.0816117	-0.440148	0.276925	-0.44 to 0.28	0.655419	-0.030796	-0.421604	0.360012	-0.42 to 0.36	0.877225	-0.0545162	-0.450018	0.340986	-0.45 to 0.34	0.786982	-0.101496	-0.347713	0.144722	-0.35 to 0.14	0.419052	0.100434	-0.163688	0.364557	-0.35 to 0.14	0.456018
rs873816	CTIF	18	46101074	T	C	0.145259	2	0.0952724	-0.256226	0.446771	-0.26 to 0.45	0.595163	0.0087784	-0.435829	0.453386	-0.44 to 0.45	0.969124	0.236465	-0.186949	0.659879	-0.19 to 0.66	0.273612	0.183095	-0.279189	0.645379	-0.28 to 0.65	0.437486	-0.115378	-0.581999	0.351244	-0.58 to 0.35	0.627859	-0.097474	-0.39078	0.195832	-0.39 to 0.2	0.514746	-0.179792	-0.494868	0.135285	-0.39 to 0.2	0.263328
rs877885	CTIF	18	46241163	C	A	0.268123	13	-0.0927077	-0.376351	0.190935	-0.38 to 0.19	0.521681	-0.180285	-0.53872	0.178151	-0.54 to 0.18	0.32413	-0.0802727	-0.422128	0.261583	-0.42 to 0.26	0.645271	0.0386454	-0.334403	0.411694	-0.33 to 0.41	0.839063	0.237269	-0.139109	0.613646	-0.14 to 0.61	0.216549	0.079869	-0.154494	0.314232	-0.15 to 0.31	0.504099	-0.036664	-0.288399	0.215071	-0.15 to 0.31	0.77525
rs884013	SMAD7	18	46456130	C	T	0.0515559		0.117787	-0.440118	0.675692	-0.44 to 0.68	0.678948	-0.141891	-0.847501	0.563719	-0.85 to 0.56	0.693413	-0.0843867	-0.75691	0.588136	-0.76 to 0.59	0.805686	0.0616635	-0.671534	0.79486	-0.67 to 0.79	0.869038	-0.0152625	-0.754964	0.724439	-0.75 to 0.72	0.967733	-0.274484	-0.741098	0.192131	-0.74 to 0.19	0.248874	-0.158807	-0.659942	0.342327	-0.74 to 0.19	0.534458
rs900246	CTIF	18	46242131	G	A	0.225146	13	-0.0696193	-0.374669	0.235431	-0.37 to 0.24	0.654573	-0.197242	-0.582706	0.188221	-0.58 to 0.19	0.315808	-0.0381709	-0.405864	0.329522	-0.41 to 0.33	0.838729	0.0534375	-0.347846	0.454721	-0.35 to 0.45	0.79404	0.284479	-0.120415	0.689373	-0.12 to 0.69	0.168434	0.109735	-0.140134	0.359605	-0.14 to 0.36	0.389297	0.0335227	-0.234643	0.301688	-0.14 to 0.36	0.806412
rs907541	CTIF	18	46101153	T	C	0.0588649	2	0.165348	-0.35733	0.688026	-0.36 to 0.69	0.535142	-0.196999	-0.857795	0.463798	-0.86 to 0.46	0.558918	0.217683	-0.412011	0.847376	-0.41 to 0.85	0.497957	0.308921	-0.378383	0.996224	-0.38 to 1	0.378251	-0.013185	-0.707003	0.680633	-0.71 to 0.68	0.970281	-0.117364	-0.554056	0.319328	-0.55 to 0.32	0.598299	-0.348815	-0.818412	0.120783	-0.55 to 0.32	0.145398
rs922537	XIRP2	2	168075621	C	T	0.0972837		-0.0173377	-0.435763	0.401088	-0.44 to 0.4	0.935257	-0.106901	-0.635926	0.422124	-0.64 to 0.42	0.691993	-0.0415478	-0.545652	0.462556	-0.55 to 0.46	0.871637	0.446414	-0.103593	0.996421	-0.1 to 1	0.111621	0.56277	0.007722	1.11782	0.01 to 1.12	0.0468983	-0.122016	-0.468564	0.22453	-0.47 to 0.22	0.490064	-0.0122549	-0.384135	0.359625	-0.47 to 0.22	0.948492
rs9304393	MYO5B	18	47532215	T	C	0.280991		-0.141827	-0.422488	0.138833	-0.42 to 0.14	0.321867	-0.170709	-0.525801	0.184382	-0.53 to 0.18	0.345969	-0.254332	-0.592695	0.0840313	-0.59 to 0.08	0.140648	-0.0656217	-0.435008	0.303765	-0.44 to 0.3	0.727632	0.0140796	-0.359032	0.387192	-0.36 to 0.39	0.941026	-0.147876	-0.379137	0.0833848	-0.38 to 0.08	0.210056	-0.139692	-0.388506	0.109122	-0.38 to 0.08	0.271099
rs9316187	LCP1/PLS2	13	46713702	G	A	0.240491	1	0.284372	-0.0102206	0.578965	-0.01 to 0.58	0.0584912	0.272595	-0.0999505	0.645141	-0.1 to 0.65	0.151487	0.207223	-0.147803	0.562249	-0.15 to 0.56	0.252543	0.428989	0.0415767	0.816401	0.04 to 0.82	0.0299934	0.583334	0.192615	0.974052	0.19 to 0.97	0.0034418	0.331678	0.08697	0.576385	0.09 to 0.58	0.0079048	0.0221315	-0.240697	0.28496	0.09 to 0.58	0.868888
rs937021	CTIF	18	46384073	A	G	0.442673	25	-0.0238705	-0.275717	0.227976	-0.28 to 0.23	0.852588	-0.0702151	-0.388403	0.247973	-0.39 to 0.25	0.665293	-0.0676665	-0.370513	0.23518	-0.37 to 0.24	0.661362	-0.159896	-0.490597	0.170804	-0.49 to 0.17	0.343206	-0.0712186	-0.404678	0.262241	-0.4 to 0.26	0.675432	0.129439	-0.0775438	0.336421	-0.08 to 0.34	0.220262	0.232799	0.0118301	0.453768	-0.08 to 0.34	0.0389372
rs937023	CTIF	18	46383785	T	C	0.278348	25	0.0280886	-0.250328	0.306505	-0.25 to 0.31	0.843213	-0.0509635	-0.403033	0.301106	-0.4 to 0.3	0.776575	-0.0286181	-0.363955	0.306719	-0.36 to 0.31	0.867127	-0.0468258	-0.41291	0.319259	-0.41 to 0.32	0.801998	0.186206	-0.18313	0.555542	-0.18 to 0.56	0.322988	0.144547	-0.0858186	0.374912	-0.09 to 0.37	0.218712	0.0356116	-0.211855	0.283078	-0.09 to 0.37	0.777865
rs945525	PCDH15	10	56512887	G	A	0.451811		0.139302	-0.107525	0.386129	-0.11 to 0.39	0.268579	0.181908	-0.130164	0.49398	-0.13 to 0.49	0.253177	0.142977	-0.154406	0.440359	-0.15 to 0.44	0.345932	0.0591642	-0.265441	0.383769	-0.27 to 0.38	0.72085	0.165532	-0.162074	0.493137	-0.16 to 0.49	0.321921	-0.0371093	-0.241649	0.167431	-0.24 to 0.17	0.722096	-0.0342272	-0.253844	0.18539	-0.24 to 0.17	0.759972
rs951388	MYO5B	18	47717815	C	A	0.420358		-0.142815	-0.396248	0.110619	-0.4 to 0.11	0.269301	-0.296762	-0.617102	0.0235766	-0.62 to 0.02	0.0694042	-0.174525	-0.479882	0.130831	-0.48 to 0.13	0.262541	-0.116595	-0.449852	0.216661	-0.45 to 0.22	0.492787	-0.0068246	-0.343272	0.329623	-0.34 to 0.33	0.968279	0.158109	-0.0520388	0.368256	-0.05 to 0.37	0.140281	0.203168	-0.022605	0.42894	-0.05 to 0.37	0.0777669
rs952799	MYO5B	18	47638056	A	C	0.331285		0.0953304	-0.172725	0.363385	-0.17 to 0.36	0.485681	-0.0596941	-0.398596	0.279208	-0.4 to 0.28	0.729858	0.128689	-0.194306	0.451684	-0.19 to 0.45	0.434763	0.140272	-0.212183	0.492727	-0.21 to 0.49	0.435269	0.274469	-0.0813498	0.630287	-0.08 to 0.63	0.130528	0.0538848	-0.166905	0.274675	-0.17 to 0.27	0.632347	0.0490918	-0.188154	0.286338	-0.17 to 0.27	0.685008
rs9567638	LCP1/PLS2	13	46754734	T	C	0.0203383	3	-0.364008	-1.2857	0.557682	-1.29 to 0.56	0.438795	0.270102	-0.895295	1.4355	-0.9 to 1.44	0.649563	-0.168652	-1.27919	0.941886	-1.28 to 0.94	0.765913	-0.25772	-1.46976	0.954325	-1.47 to 0.95	0.676785	-0.903887	-2.12703	0.319254	-2.13 to 0.32	0.14746	-0.625957	-1.35393	0.102015	-1.35 to 0.1	0.0919137	-0.441115	-1.22435	0.34212	-1.35 to 0.1	0.269597
rs9635952	DYM	18	46861612	T	C	0.0640121		-0.123083	-0.6214	0.375234	-0.62 to 0.38	0.628227	-0.178021	-0.806987	0.450945	-0.81 to 0.45	0.578978	0.20043	-0.399488	0.800349	-0.4 to 0.8	0.512489	-0.235599	-0.890736	0.419538	-0.89 to 0.42	0.480811	-0.357009	-1.01784	0.303824	-1.02 to 0.3	0.289578	-0.225239	-0.643356	0.192878	-0.64 to 0.19	0.290978	-0.289829	-0.73897	0.159313	-0.64 to 0.19	0.205907
rs973655	MYO5B	18	47670024	T	C	0.144556		0.117083	-0.235674	0.469839	-0.24 to 0.47	0.515255	0.0128359	-0.433329	0.459	-0.43 to 0.46	0.955022	0.0695524	-0.355473	0.494578	-0.36 to 0.49	0.74835	0.105085	-0.358929	0.5691	-0.36 to 0.57	0.657055	0.190963	-0.277544	0.659469	-0.28 to 0.66	0.42426	0.0827758	-0.212815	0.378367	-0.21 to 0.38	0.583035	0.311947	-0.0054947	0.629389	-0.21 to 0.38	0.0540979
rs978674	PCDH15	10	56119975	G	A	0.0415493		-0.608555	-1.22484	0.007732	-1.22 to 0.01	0.0529429	-0.665756	-1.44506	0.113545	-1.45 to 0.11	0.0940301	-0.768173	-1.51062	-0.0257275	-1.51 to -0.03	0.0425761	-0.367693	-1.17838	0.442997	-1.18 to 0.44	0.37393	-0.324759	-1.14306	0.493539	-1.14 to 0.49	0.436555	0.229621	-0.288638	0.74788	-0.29 to 0.75	0.385109	0.562506	0.0064183	1.11859	-0.29 to 0.75	0.0474148
rs9787725	PCDH15	10	56304815	G	A	0.279851		0.0826722	-0.198492	0.363837	-0.2 to 0.36	0.564321	0.0222437	-0.333158	0.377645	-0.33 to 0.38	0.902344	0.161719	-0.176936	0.500373	-0.18 to 0.5	0.349203	0.0883723	-0.281336	0.458081	-0.28 to 0.46	0.639348	0.0431502	-0.329858	0.416159	-0.33 to 0.42	0.820587	0.0226107	-0.211094	0.256316	-0.21 to 0.26	0.849575	-0.0578979	-0.308932	0.193136	-0.21 to 0.26	0.651178
rs9945925	MYO5B	18	47484867	C	T	0.094998		0.15928	-0.266448	0.585009	-0.27 to 0.59	0.46328	0.385591	-0.152374	0.923555	-0.15 to 0.92	0.160022	0.184511	-0.328236	0.697257	-0.33 to 0.7	0.480531	-0.0935484	-0.65284	0.465743	-0.65 to 0.47	0.742979	-0.207292	-0.771819	0.357235	-0.77 to 0.36	0.471616	0.367535	0.0147276	0.720343	0.01 to 0.72	0.0411766	0.252925	-0.125841	0.631691	0.01 to 0.72	0.190558
rs9947954	CTIF	18	46240711	A	C	0.426183	13	0.0609797	-0.190062	0.312021	-0.19 to 0.31	0.633928	-0.0420531	-0.359418	0.275311	-0.36 to 0.28	0.795037	0.0955167	-0.207009	0.398042	-0.21 to 0.4	0.535938	0.162006	-0.168101	0.492114	-0.17 to 0.49	0.336009	0.192313	-0.140785	0.525411	-0.14 to 0.53	0.257729	-0.0054534	-0.214335	0.203428	-0.21 to 0.2	0.959182	-0.144072	-0.368477	0.080333	-0.21 to 0.2	0.208219
rs9948328	CTIF	18	46095984	C	T	0.20292	1	0.101842	-0.209802	0.413487	-0.21 to 0.41	0.521754	0.0786601	-0.315381	0.472701	-0.32 to 0.47	0.695536	0.104875	-0.270589	0.48034	-0.27 to 0.48	0.583972	0.194357	-0.215404	0.604118	-0.22 to 0.6	0.352458	-0.0553841	-0.469025	0.358257	-0.47 to 0.36	0.79294	0.171748	-0.0875045	0.431001	-0.09 to 0.43	0.194092	0.0088095	-0.269839	0.287458	-0.09 to 0.43	0.950581
rs9952724	CTIF	18	46252815	A	C	0.238981	13	-0.0242469	-0.32163	0.273136	-0.32 to 0.27	0.873003	-0.106001	-0.481702	0.2697	-0.48 to 0.27	0.580181	0.0235585	-0.334904	0.382021	-0.33 to 0.38	0.897481	0.122496	-0.268808	0.5138	-0.27 to 0.51	0.539413	0.248108	-0.146607	0.642824	-0.15 to 0.64	0.217882	0.0905433	-0.153952	0.335039	-0.15 to 0.34	0.467869	0.0136095	-0.249214	0.276433	-0.15 to 0.34	0.919145
rs9954060	MYO5B	18	47483006	T	C	0.357896		0.313127	0.0510268	0.575227	0.05 to 0.58	0.0192179	0.422335	0.0908412	0.753829	0.09 to 0.75	0.012537	0.33515	0.0191698	0.651131	0.02 to 0.65	0.0376355	0.239909	-0.104921	0.584739	-0.1 to 0.58	0.172633	0.246995	-0.100904	0.594893	-0.1 to 0.59	0.164019	0.0529829	-0.164902	0.270868	-0.16 to 0.27	0.633582	-0.0923282	-0.326275	0.141618	-0.16 to 0.27	0.439144
rs9954569	DYM	18	46709454	G	A	0.330008		-0.204251	-0.469963	0.0614616	-0.47 to 0.06	0.13187	-0.219663	-0.555507	0.116181	-0.56 to 0.12	0.199798	-0.264436	-0.584584	0.0557121	-0.58 to 0.06	0.105442	-0.267944	-0.617303	0.0814155	-0.62 to 0.08	0.132744	-0.309107	-0.661602	0.0433892	-0.66 to 0.04	0.0856485	0.0851435	-0.135352	0.305639	-0.14 to 0.31	0.449075	-0.0158112	-0.252599	0.220976	-0.14 to 0.31	0.895854
rs9960934	CTIF	18	46209513	G	A	0.488358	9	-0.214006	-0.465896	0.0378835	-0.47 to 0.04	0.0958503	-0.213183	-0.532471	0.106104	-0.53 to 0.11	0.190593	-0.233964	-0.537337	0.0694092	-0.54 to 0.07	0.13061	-0.221724	-0.553272	0.109823	-0.55 to 0.11	0.189882	-0.225062	-0.560036	0.109911	-0.56 to 0.11	0.187821	0.0701292	-0.137412	0.277671	-0.14 to 0.28	0.507717	0.0641461	-0.15859	0.286882	-0.14 to 0.28	0.572376
rs996320	PCDH15	10	56001078	A	G	0.290014		0.0860712	-0.18802	0.360163	-0.19 to 0.36	0.538146	0.0403775	-0.306348	0.387103	-0.31 to 0.39	0.81941	0.115825	-0.214523	0.446174	-0.21 to 0.45	0.491862	0.270221	-0.0902023	0.630645	-0.09 to 0.63	0.141666	0.195849	-0.168155	0.559853	-0.17 to 0.56	0.291546	-0.169034	-0.39855	0.0604825	-0.4 to 0.06	0.148851	-0.150037	-0.396539	0.0964657	-0.4 to 0.06	0.232829
rs9964222	DYM	18	46912301	T	C	0.0757301		0.181576	-0.280302	0.643454	-0.28 to 0.64	0.440895	0.298769	-0.285216	0.882753	-0.29 to 0.88	0.3159	0.277846	-0.278409	0.8341	-0.28 to 0.83	0.327491	0.28533	-0.322113	0.892773	-0.32 to 0.89	0.357141	0.323433	-0.289535	0.936401	-0.29 to 0.94	0.300963	-0.0237985	-0.407271	0.359674	-0.41 to 0.36	0.903168	0.14881	-0.262569	0.560188	-0.41 to 0.36	0.478258
rs9964783	MYO5B	18	47365005	C	A	0.367492		0.194402	-0.0695124	0.458317	-0.07 to 0.46	0.148766	0.136109	-0.198037	0.470255	-0.2 to 0.47	0.424559	0.289827	-0.0283117	0.607965	-0.03 to 0.61	0.0741604	0.116859	-0.230126	0.463844	-0.23 to 0.46	0.509101	0.108571	-0.24179	0.458931	-0.24 to 0.46	0.543517	-0.0206071	-0.238796	0.197582	-0.24 to 0.2	0.853114	-0.0161717	-0.250307	0.217964	-0.24 to 0.2	0.892295
rs9966237	CTIF	18	46331993	A	G	0.141519	19	0.0268635	-0.338003	0.39173	-0.34 to 0.39	0.885231	0.0731118	-0.387197	0.533421	-0.39 to 0.53	0.755507	-0.0474145	-0.487146	0.392317	-0.49 to 0.39	0.832582	-0.114384	-0.594509	0.36574	-0.59 to 0.37	0.640459	0.177456	-0.307231	0.662143	-0.31 to 0.66	0.472905	0.0902974	-0.210872	0.391466	-0.21 to 0.39	0.5567	0.146828	-0.175693	0.469349	-0.21 to 0.39	0.372169
rs998899	XIRP2	2	167994684	C	T	0.201416		0.0120706	-0.297193	0.321334	-0.3 to 0.32	0.939007	-0.147842	-0.53867	0.242986	-0.54 to 0.24	0.458342	0.0683481	-0.304335	0.441031	-0.3 to 0.44	0.719193	0.242152	-0.164289	0.648593	-0.16 to 0.65	0.24284	0.19777	-0.212725	0.608266	-0.21 to 0.61	0.344929	0.220168	-0.0381895	0.478525	-0.04 to 0.48	0.0948525	0.165343	-0.112222	0.442908	-0.04 to 0.48	0.242936

## Sheet: ALSPAC - All SNPs Male
SNP	Gene	Chromosome	Base position	Major allele	Minor allele	Minor allele frequency	Broadband OAE Beta	95% CI (lower)	95% CI (upper)	95% CI	Broadband OAE P value	1kHz OAE Beta	95% CI (lower)	95% CI (upper)	95% CI	1kHz OAE P value	2kHz OAE Beta	95% CI (lower)	95% CI (upper)	95% CI	2kHz OAE P value	3kHz OAE Beta	95% CI (lower)	95% CI (upper)	95% CI	3kHz OAE P value	4kHz OAE Beta	95% CI (lower)	95% CI (upper)	95% CI	4kHz OAE P value	Low Frequency Beta	95% CI (lower)	95% CI (upper)	95% CI	Low Frequency P value	High Frequency Beta	95% CI (lower)	95% CI (upper)	95% CI	High Frequency P value
rs1000031	CTIF	18	46361441	G	A	0.327295	-0.128136	-0.494739	0.238466	-0.49 to 0.24	0.49311	-0.0515436	-0.519758	0.41667	-0.52 to 0.42	0.829084	-0.1331	-0.578379	0.312179	-0.58 to 0.31	0.557781	-0.324994	-0.799812	0.149824	-0.8 to 0.15	0.17963	-0.456443	-0.941587	0.0287011	-0.94 to 0.03	0.065165	0.268963	-0.0326791	0.570605	-0.03 to 0.57	0.0805038	0.310791	-0.0359964	0.657578	-0.04 to 0.66	0.0789759
rs1004751	CTIF	18	46103577	C	T	0.0888252	-0.282656	-0.902121	0.336809	-0.9 to 0.34	0.370957	-0.403656	-1.19549	0.388177	-1.2 to 0.39	0.31754	-0.089339	-0.843739	0.665061	-0.84 to 0.67	0.816362	-0.21457	-1.01669	0.587554	-1.02 to 0.59	0.599896	-0.243074	-1.06314	0.57699	-1.06 to 0.58	0.561087	0.0392228	-0.46633	0.544776	-0.47 to 0.54	0.879091	-0.130671	-0.712933	0.451591	-0.71 to 0.45	0.659921
rs10048289	CTIF	18	46221997	G	A	0.0402863	-0.968141	-1.85198	-0.0843002	-1.85 to -0.08	0.0318188	-1.24287	-2.37261	-0.11314	-2.37 to -0.11	0.0310827	-0.782503	-1.85894	0.293936	-1.86 to 0.29	0.154122	-0.971023	-2.1161	0.17405	-2.12 to 0.17	0.0964535	-0.757012	-1.92726	0.413233	-1.93 to 0.41	0.204707	0.201895	-0.505889	0.909678	-0.51 to 0.91	0.575968	0.623174	-0.190748	1.4371	-0.19 to 1.44	0.133386
rs10082532	PCDH15	10	55943673	C	A	0.0374847	0.484679	-0.432204	1.40156	-0.43 to 1.4	0.299988	0.349548	-0.82261	1.52171	-0.82 to 1.52	0.55871	0.316474	-0.798308	1.43126	-0.8 to 1.43	0.577746	0.273257	-0.913055	1.45957	-0.91 to 1.46	0.651495	0.352004	-0.862323	1.56633	-0.86 to 1.57	0.569751	-0.126016	-0.863153	0.611122	-0.86 to 0.61	0.737481	-0.0303895	-0.881615	0.820836	-0.88 to 0.82	0.944193
rs1011420	CTIF	18	46282982	A	G	0.480706	0.386741	0.0317974	0.741684	0.03 to 0.74	0.0327335	0.488116	0.0349254	0.941307	0.03 to 0.94	0.0347867	0.556172	0.124808	0.987536	0.12 to 0.99	0.0115314	0.457335	-0.0026354	0.917305	0 to 0.92	0.0513258	0.355393	-0.114873	0.825659	-0.11 to 0.83	0.138465	-0.191136	-0.477448	0.0951752	-0.48 to 0.1	0.190627	0.0134977	-0.315948	0.342943	-0.32 to 0.34	0.935972
rs1023943	CTIF	18	46170879	C	T	0.283231	-0.0695571	-0.456107	0.316993	-0.46 to 0.32	0.724193	-0.050604	-0.544713	0.443505	-0.54 to 0.44	0.840829	-0.124157	-0.594592	0.346279	-0.59 to 0.35	0.604791	0.147562	-0.352959	0.648083	-0.35 to 0.65	0.563192	-0.262618	-0.773887	0.24865	-0.77 to 0.25	0.313865	-0.100215	-0.416491	0.216062	-0.42 to 0.22	0.534434	-0.122285	-0.485867	0.241297	-0.49 to 0.24	0.509615
rs1023944	CTIF	18	46170900	T	C	0.283231	-0.0695571	-0.456107	0.316993	-0.46 to 0.32	0.724193	-0.050604	-0.544713	0.443505	-0.54 to 0.44	0.840829	-0.124157	-0.594592	0.346279	-0.59 to 0.35	0.604791	0.147562	-0.352959	0.648083	-0.35 to 0.65	0.563192	-0.262618	-0.773887	0.24865	-0.77 to 0.25	0.313865	-0.100215	-0.416491	0.216062	-0.42 to 0.22	0.534434	-0.122285	-0.485867	0.241297	-0.49 to 0.24	0.509615
rs1039989	CTIF	18	46064594	A	G	0.150287	0.222456	-0.269286	0.714198	-0.27 to 0.71	0.375066	0.0448879	-0.584112	0.673888	-0.58 to 0.67	0.888705	0.350895	-0.247666	0.949456	-0.25 to 0.95	0.250396	0.285679	-0.351445	0.922802	-0.35 to 0.92	0.379297	0.153809	-0.496862	0.80448	-0.5 to 0.8	0.64298	-0.0260182	-0.428508	0.376472	-0.43 to 0.38	0.899139	-0.0579796	-0.521358	0.405399	-0.52 to 0.41	0.806197
rs10438977	CTIF	18	46134942	G	A	0.054873	-0.427245	-1.19326	0.338775	-1.19 to 0.34	0.274149	-0.381969	-1.36231	0.598372	-1.36 to 0.6	0.444869	-0.191935	-1.12397	0.740105	-1.12 to 0.74	0.686347	-0.800834	-1.79286	0.19119	-1.79 to 0.19	0.113532	-0.801356	-1.81426	0.211546	-1.81 to 0.21	0.120919	0.0058183	-0.617659	0.629296	-0.62 to 0.63	0.985401	-0.18293	-0.900063	0.534202	-0.9 to 0.53	0.616973
rs10490982	PCDH15	10	56016131	T	C	0.173708	0.120185	-0.335053	0.575423	-0.34 to 0.58	0.604674	0.018327	-0.56208	0.598734	-0.56 to 0.6	0.950626	0.0047247	-0.549107	0.558556	-0.55 to 0.56	0.986653	0.121028	-0.468925	0.710982	-0.47 to 0.71	0.687473	0.662628	0.0617033	1.26355	0.06 to 1.26	0.0306977	-0.185731	-0.553041	0.181578	-0.55 to 0.18	0.321511	0.0506174	-0.371232	0.472467	-0.37 to 0.47	0.814001
rs10492449	LCP1/PLS2	13	46755880	T	G	0.325696	-0.125127	-0.495203	0.24495	-0.5 to 0.24	0.507336	-0.228685	-0.701769	0.244399	-0.7 to 0.24	0.343226	-0.23535	-0.685726	0.215026	-0.69 to 0.22	0.305553	-0.0596047	-0.538943	0.419734	-0.54 to 0.42	0.807353	0.243455	-0.245928	0.732839	-0.25 to 0.73	0.329355	0.13546	-0.162566	0.433486	-0.16 to 0.43	0.372857	0.0166829	-0.326329	0.359695	-0.33 to 0.36	0.924026
rs10492452	LCP1/PLS2	13	46721562	C	A	0.198364	0.150217	-0.282942	0.583376	-0.28 to 0.58	0.496494	0.27021	-0.283395	0.823816	-0.28 to 0.82	0.338556	-0.0486538	-0.575894	0.478587	-0.58 to 0.48	0.856399	0.334501	-0.226265	0.895266	-0.23 to 0.9	0.242191	0.495863	-0.0768136	1.06854	-0.08 to 1.07	0.089641	0.478766	0.125135	0.832398	0.13 to 0.83	0.0079868	0.134554	-0.272198	0.541306	-0.27 to 0.54	0.516604
rs10497305	XIRP2	2	167869403	C	T	0.0427577	0.458768	-0.396731	1.31427	-0.4 to 1.31	0.293057	0.240871	-0.852921	1.33466	-0.85 to 1.33	0.665864	0.0571721	-0.984328	1.09867	-0.98 to 1.1	0.914276	0.346288	-0.761729	1.45431	-0.76 to 1.45	0.539985	0.818465	-0.31305	1.94998	-0.31 to 1.95	0.156172	0.773709	0.0751066	1.47231	0.08 to 1.47	0.0299702	0.897324	0.0935677	1.70108	0.09 to 1.7	0.0286758
rs10497310	XIRP2	2	168009405	A	G	0.0907044	-0.0791183	-0.689688	0.531451	-0.69 to 0.53	0.799414	-0.510536	-1.29051	0.269437	-1.29 to 0.27	0.19939	-0.0070629	-0.750208	0.736082	-0.75 to 0.74	0.98513	0.313673	-0.477183	1.10453	-0.48 to 1.1	0.436737	0.490973	-0.316579	1.29852	-0.32 to 1.3	0.233259	0.105657	-0.393053	0.604367	-0.39 to 0.6	0.67785	0.198178	-0.376052	0.772407	-0.38 to 0.77	0.498622
rs10497323	XIRP2	2	168099738	T	C	0.15923	-0.270865	-0.752157	0.210426	-0.75 to 0.21	0.269836	-0.209564	-0.824884	0.405755	-0.82 to 0.41	0.504242	-0.221193	-0.807065	0.364679	-0.81 to 0.36	0.459114	-0.10831	-0.731609	0.514989	-0.73 to 0.51	0.733289	0.0496357	-0.587305	0.686577	-0.59 to 0.69	0.878543	0.0743887	-0.313124	0.461901	-0.31 to 0.46	0.706628	-0.0293782	-0.47519	0.416434	-0.48 to 0.42	0.897192
rs10502895	CTIF	18	46231438	G	A	0.132444	-0.460496	-0.972284	0.0512917	-0.97 to 0.05	0.0777806	-0.837118	-1.49163	-0.182604	-1.49 to -0.18	0.0122126	-0.48832	-1.11131	0.134668	-1.11 to 0.13	0.124391	-0.363483	-1.02699	0.300024	-1.03 to 0.3	0.282776	-0.0671671	-0.746101	0.611767	-0.75 to 0.61	0.846175	0.461779	0.0499865	0.873572	0.05 to 0.87	0.0279739	0.249541	-0.224975	0.724058	-0.22 to 0.72	0.302534
rs10502897	DYM	18	46645818	T	C	0.0918201	0.155187	-0.432302	0.742675	-0.43 to 0.74	0.604471	0.229055	-0.521868	0.979979	-0.52 to 0.98	0.54975	0.271179	-0.443772	0.98613	-0.44 to 0.99	0.457033	0.34307	-0.417571	1.10371	-0.42 to 1.1	0.376498	0.250257	-0.526942	1.02746	-0.53 to 1.03	0.527778	0.239209	-0.245337	0.723755	-0.25 to 0.72	0.333104	0.306146	-0.250883	0.863175	-0.25 to 0.86	0.281254
rs10502902	MYO5B	18	47394538	T	C	0.247239	0.261344	-0.142761	0.665449	-0.14 to 0.67	0.204819	0.30615	-0.210422	0.822722	-0.21 to 0.82	0.245244	0.190867	-0.301089	0.682823	-0.3 to 0.68	0.446802	0.221919	-0.301492	0.745331	-0.3 to 0.75	0.405773	0.264793	-0.26992	0.799505	-0.27 to 0.8	0.331564	-0.0482508	-0.375931	0.27943	-0.38 to 0.28	0.772799	-0.165203	-0.542115	0.211709	-0.54 to 0.21	0.390153
rs10502905	MYO5B	18	47553638	A	G	0.207122	-0.0216727	-0.452986	0.409641	-0.45 to 0.41	0.921507	0.0857962	-0.465564	0.637157	-0.47 to 0.64	0.760258	0.0577199	-0.467262	0.582702	-0.47 to 0.58	0.829298	-0.0157252	-0.573896	0.542445	-0.57 to 0.54	0.955942	0.105549	-0.46451	0.675609	-0.46 to 0.68	0.716545	0.0864149	-0.261509	0.434339	-0.26 to 0.43	0.62627	0.11191	-0.28785	0.511669	-0.29 to 0.51	0.583089
rs10509002	PCDH15	10	55668437	T	C	0.0901841	-0.239196	-0.847252	0.368859	-0.85 to 0.37	0.4405	-0.0931234	-0.870468	0.684222	-0.87 to 0.68	0.814272	-0.163555	-0.903675	0.576565	-0.9 to 0.58	0.664769	-0.617692	-1.40469	0.169308	-1.4 to 0.17	0.123896	-0.571256	-1.3754	0.232885	-1.38 to 0.23	0.163709	-0.322257	-0.8154	0.170886	-0.82 to 0.17	0.200165	-0.136782	-0.703865	0.430302	-0.7 to 0.43	0.636267
rs10509006	PCDH15	10	55922706	A	G	0.2591	0.0693192	-0.320014	0.458653	-0.32 to 0.46	0.726984	-0.0389372	-0.536606	0.458731	-0.54 to 0.46	0.878062	-0.0749287	-0.548773	0.398915	-0.55 to 0.4	0.756495	0.0526287	-0.451536	0.556793	-0.45 to 0.56	0.837805	0.489581	-0.0250229	1.00418	-0.03 to 1	0.0622162	-0.0836355	-0.40023	0.232959	-0.4 to 0.23	0.604486	-0.0168005	-0.381057	0.347456	-0.38 to 0.35	0.927942
rs10509013	PCDH15	10	56287101	G	A	0.233115	0.107201	-0.304082	0.518484	-0.3 to 0.52	0.609271	-0.100091	-0.62578	0.425597	-0.63 to 0.43	0.708875	0.0786196	-0.422067	0.579307	-0.42 to 0.58	0.758145	0.0343362	-0.498176	0.566849	-0.5 to 0.57	0.899381	-0.0073416	-0.551526	0.536843	-0.55 to 0.54	0.978894	0.259067	-0.0741971	0.592332	-0.07 to 0.59	0.127548	0.363669	-0.0195544	0.746893	-0.02 to 0.75	0.0628815
rs10520770	DYM	18	46602964	T	C	0.438604	-0.093327	-0.441699	0.255045	-0.44 to 0.26	0.599361	-0.0586331	-0.504381	0.387115	-0.5 to 0.39	0.79645	-0.108501	-0.532629	0.315627	-0.53 to 0.32	0.615916	-0.158022	-0.6091	0.293056	-0.61 to 0.29	0.492125	0.0922351	-0.369036	0.553506	-0.37 to 0.55	0.694977	0.146689	-0.134263	0.427641	-0.13 to 0.43	0.306014	0.0199093	-0.302983	0.342802	-0.3 to 0.34	0.903772
rs10740588	PCDH15	10	56388664	G	T	0.179508	0.215292	-0.240711	0.671294	-0.24 to 0.67	0.354586	0.210484	-0.372383	0.79335	-0.37 to 0.79	0.478883	0.049138	-0.506262	0.604538	-0.51 to 0.6	0.862263	-0.0110273	-0.602179	0.580124	-0.6 to 0.58	0.97082	-0.324517	-0.928081	0.279048	-0.93 to 0.28	0.291791	-0.192767	-0.560859	0.175326	-0.56 to 0.18	0.304556	-0.123237	-0.54704	0.300566	-0.55 to 0.3	0.568581
rs10763013	PCDH15	10	55613123	C	T	0.188447	0.0678063	-0.375847	0.511459	-0.38 to 0.51	0.7644	0.204716	-0.362886	0.772317	-0.36 to 0.77	0.47943	0.0052854	-0.534429	0.545	-0.53 to 0.55	0.984679	-0.0770496	-0.651217	0.497118	-0.65 to 0.5	0.792435	-0.262527	-0.849713	0.32466	-0.85 to 0.32	0.380675	-0.0209547	-0.384081	0.342171	-0.38 to 0.34	0.909914	0.0475021	-0.370255	0.465259	-0.37 to 0.47	0.823574
rs10763053	PCDH15	10	55786355	T	C	0.48403	0.120412	-0.227937	0.468762	-0.23 to 0.47	0.497896	0.15226	-0.294157	0.598677	-0.29 to 0.6	0.503625	0.0721866	-0.352604	0.496977	-0.35 to 0.5	0.738957	0.0436467	-0.408776	0.496069	-0.41 to 0.5	0.84995	0.205644	-0.256524	0.667811	-0.26 to 0.67	0.382956	0.14438	-0.14208	0.43084	-0.14 to 0.43	0.323083	0.143856	-0.185734	0.473446	-0.19 to 0.47	0.392141
rs10763079	PCDH15	10	55935394	A	G	0.409296	0.0389326	-0.312574	0.39044	-0.31 to 0.39	0.828055	0.270949	-0.178141	0.720038	-0.18 to 0.72	0.23685	0.0781407	-0.349525	0.505806	-0.35 to 0.51	0.720122	-0.176977	-0.632024	0.27807	-0.63 to 0.28	0.445696	-0.367597	-0.832119	0.0969244	-0.83 to 0.1	0.120827	-0.0298088	-0.316692	0.257075	-0.32 to 0.26	0.838564	0.185205	-0.144491	0.514901	-0.14 to 0.51	0.270766
rs10763086	PCDH15	10	55973889	A	G	0.29877	-0.0934444	-0.479321	0.292432	-0.48 to 0.29	0.634885	-0.237411	-0.73079	0.255969	-0.73 to 0.26	0.345425	-0.083031	-0.552742	0.38668	-0.55 to 0.39	0.728862	-0.0272134	-0.527307	0.47288	-0.53 to 0.47	0.915019	-0.0589674	-0.569892	0.451957	-0.57 to 0.45	0.820951	-0.0935747	-0.407153	0.220004	-0.41 to 0.22	0.558491	-0.252975	-0.612694	0.106745	-0.61 to 0.11	0.168008
rs10763105	PCDH15	10	56151359	C	A	0.124216	0.464991	-0.0732356	1.00322	-0.07 to 1	0.0903594	0.217786	-0.472127	0.907698	-0.47 to 0.91	0.535915	0.434268	-0.221449	1.08998	-0.22 to 1.09	0.194138	0.651767	-0.0455508	1.34908	-0.05 to 1.35	0.0669429	0.957093	0.244606	1.66958	0.24 to 1.67	0.0084955	-0.0956205	-0.532045	0.340804	-0.53 to 0.34	0.667491	-0.16495	-0.666494	0.336593	-0.67 to 0.34	0.519032
rs10763120	PCDH15	10	56375357	A	G	0.179261	-0.186784	-0.641344	0.267777	-0.64 to 0.27	0.420404	-0.42026	-1.00174	0.161218	-1 to 0.16	0.156509	-0.220699	-0.77464	0.333242	-0.77 to 0.33	0.434668	-0.292688	-0.881156	0.29578	-0.88 to 0.3	0.329452	-0.145295	-0.746548	0.455959	-0.75 to 0.46	0.635596	-0.0016779	-0.366727	0.363371	-0.37 to 0.36	0.992809	0.075505	-0.344471	0.495481	-0.34 to 0.5	0.724458
rs10763126	PCDH15	10	56462471	C	A	0.480698	0.32883	-0.0159663	0.673627	-0.02 to 0.67	0.0615819	0.483665	0.0422477	0.925083	0.04 to 0.93	0.0317675	0.62859	0.209647	1.04753	0.21 to 1.05	0.0032945	0.59951	0.152994	1.04602	0.15 to 1.05	0.008528	0.401759	-0.0556158	0.859133	-0.06 to 0.86	0.0850979	-0.0241655	-0.30363	0.255299	-0.3 to 0.26	0.865366	0.0853104	-0.236038	0.406658	-0.24 to 0.41	0.602702
rs10763136	PCDH15	10	56511280	T	C	0.447853	0.245566	-0.0917622	0.582895	-0.09 to 0.58	0.153536	0.235186	-0.196101	0.666472	-0.2 to 0.67	0.284986	0.301086	-0.109458	0.711631	-0.11 to 0.71	0.150505	0.230789	-0.206137	0.667715	-0.21 to 0.67	0.300359	0.41593	-0.0301855	0.862045	-0.03 to 0.86	0.0676289	0.135025	-0.139627	0.409678	-0.14 to 0.41	0.33512	0.134311	-0.181758	0.450379	-0.18 to 0.45	0.404764
rs10775487	CTIF	18	46247143	T	G	0.300451	-0.303002	-0.681926	0.0759212	-0.68 to 0.08	0.116984	-0.536812	-1.02021	-0.0534171	-1.02 to -0.05	0.0295342	-0.127083	-0.588522	0.334356	-0.59 to 0.33	0.589165	-0.218579	-0.709495	0.272337	-0.71 to 0.27	0.382644	-0.259036	-0.76022	0.242148	-0.76 to 0.24	0.310873	-0.208468	-0.517212	0.100275	-0.52 to 0.1	0.185608	-0.310486	-0.664937	0.043966	-0.66 to 0.04	0.0859773
rs10775489	DYM	18	46667299	G	A	0.165776	0.0575077	-0.414569	0.529584	-0.41 to 0.53	0.811196	-0.119736	-0.723013	0.48354	-0.72 to 0.48	0.697125	-0.10943	-0.684522	0.465663	-0.68 to 0.47	0.709048	-0.336639	-0.948505	0.275227	-0.95 to 0.28	0.280705	0.0245131	-0.600823	0.649849	-0.6 to 0.65	0.938727	-0.161687	-0.534378	0.211004	-0.53 to 0.21	0.395002	-0.0314765	-0.457762	0.394809	-0.46 to 0.39	0.884885
rs10823835	CDH23	10	73489005	G	A	0.384837	0.21333	-0.146456	0.573117	-0.15 to 0.57	0.245021	0.270046	-0.18992	0.730013	-0.19 to 0.73	0.249695	0.239868	-0.197814	0.677549	-0.2 to 0.68	0.282581	0.136629	-0.329318	0.602575	-0.33 to 0.6	0.565296	0.12443	-0.351904	0.600765	-0.35 to 0.6	0.608481	-0.0222327	-0.312926	0.268461	-0.31 to 0.27	0.880796	-0.173376	-0.507972	0.161219	-0.51 to 0.16	0.309683
rs10823837	CDH23	10	73498910	T	C	0.427596	-0.13239	-0.489164	0.224385	-0.49 to 0.22	0.466844	-0.208218	-0.664299	0.247863	-0.66 to 0.25	0.370694	-0.134018	-0.567379	0.299343	-0.57 to 0.3	0.544239	-0.113358	-0.575391	0.348674	-0.58 to 0.35	0.630437	-0.14791	-0.619372	0.323552	-0.62 to 0.32	0.538432	0.13425	-0.154084	0.422585	-0.15 to 0.42	0.361316	0.439591	0.108007	0.771175	0.11 to 0.77	0.0093881
rs10825134	PCDH15	10	55625542	C	T	0.167148	0.135224	-0.334638	0.605086	-0.33 to 0.61	0.572521	0.0917302	-0.510123	0.693584	-0.51 to 0.69	0.765033	0.121818	-0.451294	0.69493	-0.45 to 0.69	0.676817	0.176379	-0.432669	0.785427	-0.43 to 0.79	0.57012	0.297928	-0.324545	0.9204	-0.32 to 0.92	0.348009	0.147169	-0.231927	0.526265	-0.23 to 0.53	0.446575	-0.0750788	-0.511494	0.361336	-0.51 to 0.36	0.73588
rs10825150	PCDH15	10	55645953	T	C	0.427898	-0.239221	-0.59214	0.113698	-0.59 to 0.11	0.183878	-0.300846	-0.752196	0.150504	-0.75 to 0.15	0.191284	-0.183771	-0.613609	0.246067	-0.61 to 0.25	0.401855	-0.184919	-0.641922	0.272083	-0.64 to 0.27	0.427534	-0.316077	-0.782794	0.15064	-0.78 to 0.15	0.184267	-0.295079	-0.58108	-0.0090784	-0.58 to -0.01	0.0431633	-0.283472	-0.612611	0.0456664	-0.61 to 0.05	0.0913723
rs10825157	PCDH15	10	55657419	C	T	0.35041	-0.188365	-0.556168	0.179438	-0.56 to 0.18	0.315302	-0.262321	-0.733067	0.208426	-0.73 to 0.21	0.274582	-0.219581	-0.667553	0.228391	-0.67 to 0.23	0.336506	-0.147542	-0.623974	0.328891	-0.62 to 0.33	0.543685	-0.184892	-0.671897	0.302114	-0.67 to 0.3	0.456614	-0.172774	-0.469571	0.124023	-0.47 to 0.12	0.253765	-0.199136	-0.540752	0.14248	-0.54 to 0.14	0.253117
rs10825168	PCDH15	10	55699797	G	A	0.0115179	0.299686	-1.27554	1.87492	-1.28 to 1.87	0.709095	1.21473	-0.801072	3.23053	-0.8 to 3.23	0.237413	0.601843	-1.31843	2.52212	-1.32 to 2.52	0.538836	-0.913691	-2.95405	1.12667	-2.95 to 1.13	0.379911	-0.274117	-2.3599	1.81166	-2.36 to 1.81	0.796626	-0.786146	-2.10175	0.529462	-2.1 to 0.53	0.241404	-0.208397	-1.72303	1.30624	-1.72 to 1.31	0.787333
rs10825203	PCDH15	10	55798117	C	A	0.25747	-0.0324638	-0.434327	0.3694	-0.43 to 0.37	0.87413	-0.0915836	-0.60508	0.421913	-0.61 to 0.42	0.726532	-0.0957117	-0.584807	0.393384	-0.58 to 0.39	0.70117	0.0271883	-0.493168	0.547544	-0.49 to 0.55	0.918391	-0.0507895	-0.582464	0.480885	-0.58 to 0.48	0.851404	0.0937058	-0.232017	0.419429	-0.23 to 0.42	0.572713	-0.0417035	-0.416562	0.333155	-0.42 to 0.33	0.827324
rs10825219	PCDH15	10	55840376	A	C	0.0467405	-0.192427	-1.00214	0.617283	-1 to 0.62	0.641205	-0.797309	-1.82963	0.235011	-1.83 to 0.24	0.130002	-0.156471	-1.14177	0.828828	-1.14 to 0.83	0.755487	0.285684	-0.762369	1.33374	-0.76 to 1.33	0.592984	0.0852607	-0.984047	1.15457	-0.98 to 1.15	0.875751	-0.0930258	-0.756641	0.570589	-0.76 to 0.57	0.783427	-0.115553	-0.878909	0.647803	-0.88 to 0.65	0.766614
rs10825225	PCDH15	10	55843473	T	G	0.225225	0.153058	-0.263257	0.569373	-0.26 to 0.57	0.470967	0.0131015	-0.519715	0.545918	-0.52 to 0.55	0.961542	0.168823	-0.338493	0.676138	-0.34 to 0.68	0.514056	0.0548155	-0.484157	0.593788	-0.48 to 0.59	0.841919	0.0838819	-0.467493	0.635257	-0.47 to 0.64	0.765454	0.0289607	-0.310696	0.368618	-0.31 to 0.37	0.867227	0.0655154	-0.325408	0.456438	-0.33 to 0.46	0.742457
rs10825269	PCDH15	10	55955610	C	T	0.130933	0.0504757	-0.462647	0.563599	-0.46 to 0.56	0.847037	-0.111311	-0.767175	0.544554	-0.77 to 0.54	0.739281	0.105279	-0.519204	0.729762	-0.52 to 0.73	0.740954	0.193282	-0.47109	0.857653	-0.47 to 0.86	0.568356	-0.0753061	-0.754141	0.603529	-0.75 to 0.6	0.827788	0.258768	-0.156373	0.673909	-0.16 to 0.67	0.221709	-0.113616	-0.591434	0.364203	-0.59 to 0.36	0.641061
rs10825273	PCDH15	10	55968685	C	T	0.159631	-0.213921	-0.694877	0.267036	-0.69 to 0.27	0.383141	-0.230308	-0.845687	0.385072	-0.85 to 0.39	0.463038	-0.335987	-0.921285	0.249312	-0.92 to 0.25	0.260377	-0.329492	-0.952113	0.293128	-0.95 to 0.29	0.299452	-0.448481	-1.08498	0.188017	-1.08 to 0.19	0.167165	-0.233686	-0.624447	0.157076	-0.62 to 0.16	0.241032	-0.0622321	-0.511829	0.387365	-0.51 to 0.39	0.786084
rs10825299	PCDH15	10	56062317	C	A	0.140779	0.116378	-0.385411	0.618167	-0.39 to 0.62	0.649258	-0.0351543	-0.676523	0.606214	-0.68 to 0.61	0.914404	0.142586	-0.468193	0.753364	-0.47 to 0.75	0.647112	0.145204	-0.504535	0.794942	-0.5 to 0.79	0.661219	0.393784	-0.269865	1.05743	-0.27 to 1.06	0.244683	-0.042488	-0.445649	0.360673	-0.45 to 0.36	0.836294	0.0360831	-0.427921	0.500088	-0.43 to 0.5	0.878811
rs10825321	PCDH15	10	56158812	A	G	0.427973	-0.282738	-0.63736	0.0718839	-0.64 to 0.07	0.118059	-0.527364	-0.980175	-0.0745529	-0.98 to -0.07	0.022476	-0.337057	-0.769748	0.0956341	-0.77 to 0.1	0.126738	-0.157039	-0.615936	0.301857	-0.62 to 0.3	0.502196	-0.0150993	-0.483708	0.453509	-0.48 to 0.45	0.949618	-0.0848699	-0.373942	0.204202	-0.37 to 0.2	0.564852	-0.18617	-0.517789	0.145449	-0.52 to 0.15	0.271058
rs10825335	PCDH15	10	56234349	G	A	0.109087	-0.308561	-0.867353	0.25023	-0.87 to 0.25	0.278953	-0.189776	-0.904117	0.524566	-0.9 to 0.52	0.602404	-0.225696	-0.906064	0.454672	-0.91 to 0.45	0.515386	-0.633073	-1.35635	0.0902072	-1.36 to 0.09	0.0862118	-0.63927	-1.37776	0.0992191	-1.38 to 0.1	0.0897237	0.504738	0.0480861	0.961389	0.05 to 0.96	0.030299	0.670839	0.146315	1.19536	0.15 to 1.2	0.0122085
rs10825336	PCDH15	10	56239430	T	C	0.101268	-0.223804	-0.802222	0.354613	-0.8 to 0.35	0.448033	-0.192772	-0.932144	0.546599	-0.93 to 0.55	0.609169	-0.106513	-0.810539	0.597513	-0.81 to 0.6	0.766713	-0.521206	-1.26995	0.227538	-1.27 to 0.23	0.172343	-0.56844	-1.33334	0.196456	-1.33 to 0.2	0.145142	0.601993	0.129982	1.074	0.13 to 1.07	0.0124519	0.628898	0.0857829	1.17201	0.09 to 1.17	0.0232547
rs10825341	PCDH15	10	56271258	T	C	0.0813906	-0.061996	-0.687324	0.563332	-0.69 to 0.56	0.845851	0.605355	-0.193482	1.40419	-0.19 to 1.4	0.13739	-0.282704	-1.04366	0.478253	-1.04 to 0.48	0.466322	-0.603484	-1.41277	0.205799	-1.41 to 0.21	0.143772	0.0327737	-0.79452	0.860067	-0.79 to 0.86	0.938078	-0.218161	-0.727179	0.290856	-0.73 to 0.29	0.40074	-0.0689964	-0.654157	0.516165	-0.65 to 0.52	0.817167
rs10825342	PCDH15	10	56273600	A	G	0.32826	-0.0669959	-0.442451	0.308459	-0.44 to 0.31	0.726404	-0.155306	-0.635257	0.324645	-0.64 to 0.32	0.525742	-0.0768646	-0.534092	0.380363	-0.53 to 0.38	0.741658	0.007289	-0.478973	0.493551	-0.48 to 0.49	0.976549	-0.116482	-0.612891	0.379926	-0.61 to 0.38	0.64542	0.0888674	-0.216324	0.394059	-0.22 to 0.39	0.568052	0.248479	-0.102438	0.599396	-0.1 to 0.6	0.165107
rs10825347	PCDH15	10	56287689	A	C	0.410488	-0.14202	-0.492553	0.208513	-0.49 to 0.21	0.426942	0.0903733	-0.357796	0.538542	-0.36 to 0.54	0.692529	-0.131191	-0.557935	0.295553	-0.56 to 0.3	0.546625	-0.218235	-0.671958	0.235488	-0.67 to 0.24	0.345632	0.0044588	-0.45935	0.468268	-0.46 to 0.47	0.984959	-0.258359	-0.546833	0.0301154	-0.55 to 0.03	0.0791753	-0.388333	-0.719915	-0.0567514	-0.72 to -0.06	0.0217286
rs10825350	PCDH15	10	56304066	C	A	0.319558	0.108462	-0.258452	0.475376	-0.26 to 0.48	0.562147	0.0383115	-0.430901	0.507524	-0.43 to 0.51	0.87279	0.263604	-0.18296	0.710168	-0.18 to 0.71	0.247129	0.167322	-0.307321	0.641964	-0.31 to 0.64	0.489411	0.125058	-0.359975	0.61009	-0.36 to 0.61	0.613144	0.0742359	-0.223953	0.372425	-0.22 to 0.37	0.62546	-0.144204	-0.487188	0.198779	-0.49 to 0.2	0.409759
rs10825356	PCDH15	10	56313403	G	A	0.492819	0.034616	-0.310874	0.380106	-0.31 to 0.38	0.844236	0.173848	-0.26799	0.615686	-0.27 to 0.62	0.440399	0.190833	-0.229055	0.61072	-0.23 to 0.61	0.372851	-0.163622	-0.610474	0.28323	-0.61 to 0.28	0.472759	-0.211402	-0.667541	0.244736	-0.67 to 0.24	0.363487	-0.0365108	-0.315659	0.242638	-0.32 to 0.24	0.797603	-0.12445	-0.446234	0.197334	-0.45 to 0.2	0.448288
rs10825357	PCDH15	10	56323564	C	T	0.171611	-0.122289	-0.591198	0.34662	-0.59 to 0.35	0.60907	-0.119688	-0.71763	0.478255	-0.72 to 0.48	0.694677	-0.163734	-0.734365	0.406898	-0.73 to 0.41	0.573671	-0.142538	-0.750236	0.46516	-0.75 to 0.47	0.645555	0.110635	-0.510146	0.731417	-0.51 to 0.73	0.726728	-0.132047	-0.506186	0.242093	-0.51 to 0.24	0.488949	-0.0586653	-0.488402	0.371071	-0.49 to 0.37	0.788954
rs10825369	PCDH15	10	56399124	A	G	0.461317	0.203857	-0.152863	0.560576	-0.15 to 0.56	0.262513	0.25492	-0.199952	0.709791	-0.2 to 0.71	0.271854	0.184106	-0.249887	0.618098	-0.25 to 0.62	0.405519	0.028242	-0.433582	0.490066	-0.43 to 0.49	0.904546	-0.280243	-0.750361	0.189875	-0.75 to 0.19	0.242503	-0.0343439	-0.321544	0.252856	-0.32 to 0.25	0.814621	-0.265472	-0.596844	0.0659003	-0.6 to 0.07	0.11632
rs10825371	PCDH15	10	56435379	T	C	0.150634	0.287654	-0.192034	0.767341	-0.19 to 0.77	0.239705	0.34299	-0.270212	0.956191	-0.27 to 0.96	0.272779	0.317674	-0.26632	0.901668	-0.27 to 0.9	0.286174	0.0937043	-0.5278	0.715209	-0.53 to 0.72	0.767493	0.0650032	-0.570041	0.700048	-0.57 to 0.7	0.840913	0.201005	-0.190498	0.592508	-0.19 to 0.59	0.314137	0.0014191	-0.449117	0.451956	-0.45 to 0.45	0.995072
rs10825386	PCDH15	10	56487598	C	A	0.3182	0.261671	-0.104512	0.627854	-0.1 to 0.63	0.161235	0.286052	-0.182079	0.754183	-0.18 to 0.75	0.230905	0.412712	-0.0327918	0.858215	-0.03 to 0.86	0.069396	0.437951	-0.0360541	0.911957	-0.04 to 0.91	0.0701374	0.371459	-0.112949	0.855867	-0.11 to 0.86	0.132766	0.211396	-0.0883415	0.511134	-0.09 to 0.51	0.166793	0.150015	-0.194845	0.494875	-0.19 to 0.49	0.393735
rs10825387	PCDH15	10	56497055	T	C	0.0785276	-0.0207494	-0.649304	0.607805	-0.65 to 0.61	0.948385	0.112905	-0.690513	0.916323	-0.69 to 0.92	0.782873	-0.225551	-0.990469	0.539366	-0.99 to 0.54	0.563122	-0.206681	-1.02055	0.60719	-1.02 to 0.61	0.618503	-0.193972	-1.02548	0.637537	-1.03 to 0.64	0.647354	0.551917	0.0301596	1.07367	0.03 to 1.07	0.0381575	0.164281	-0.436444	0.765006	-0.44 to 0.77	0.591826
rs10825391	PCDH15	10	56500064	G	A	0.382979	-0.367196	-0.712787	-0.0216044	-0.71 to -0.02	0.0373106	-0.469425	-0.911159	-0.0276924	-0.91 to -0.03	0.0372792	-0.577808	-0.998052	-0.157564	-1 to -0.16	0.0070692	-0.484066	-0.931535	-0.0365964	-0.93 to -0.04	0.034	-0.519699	-0.976831	-0.0625677	-0.98 to -0.06	0.0258883	0.12347	-0.15773	0.40467	-0.16 to 0.4	0.389313	-0.0686149	-0.392281	0.255051	-0.39 to 0.26	0.677661
rs10853589	MYO5B	18	47521160	C	T	0.0654664	0.172597	-0.533636	0.87883	-0.53 to 0.88	0.631773	0.168933	-0.733673	1.07154	-0.73 to 1.07	0.713608	0.30362	-0.556044	1.16328	-0.56 to 1.16	0.488594	0.459431	-0.455091	1.37395	-0.46 to 1.37	0.324615	0.198666	-0.735886	1.13322	-0.74 to 1.13	0.676784	0.399094	-0.175777	0.973964	-0.18 to 0.97	0.173529	0.31963	-0.341734	0.980995	-0.34 to 0.98	0.343374
rs10930259	XIRP2	2	167842637	G	A	0.0464212	-0.530271	-1.36669	0.306152	-1.37 to 0.31	0.213884	-0.795751	-1.86472	0.273214	-1.86 to 0.27	0.144465	-0.3182	-1.3365	0.700099	-1.34 to 0.7	0.540047	-0.239518	-1.32302	0.843978	-1.32 to 0.84	0.664661	0.353225	-0.753681	1.46013	-0.75 to 1.46	0.531487	0.638342	-0.0332111	1.3099	-0.03 to 1.31	0.0624472	0.409129	-0.363852	1.18211	-0.36 to 1.18	0.299418
rs11003876	PCDH15	10	55594049	T	C	0.439673	0.0492724	-0.301689	0.400234	-0.3 to 0.4	0.783081	0.0894319	-0.359166	0.538029	-0.36 to 0.54	0.695847	0.0502211	-0.376921	0.477363	-0.38 to 0.48	0.817656	0.0789395	-0.37552	0.533399	-0.38 to 0.53	0.733391	-0.213761	-0.677976	0.250455	-0.68 to 0.25	0.366584	0.0401182	-0.245412	0.325648	-0.25 to 0.33	0.782939	0.0066835	-0.321597	0.334964	-0.32 to 0.33	0.968158
rs11003889	PCDH15	10	55623229	T	C	0.268537	-0.102476	-0.490175	0.285223	-0.49 to 0.29	0.604244	-0.165096	-0.661152	0.330961	-0.66 to 0.33	0.514006	-0.0217583	-0.493469	0.449952	-0.49 to 0.45	0.927927	-0.0405484	-0.542246	0.46115	-0.54 to 0.46	0.87407	-0.358106	-0.871045	0.154833	-0.87 to 0.15	0.171091	-0.0419855	-0.356486	0.272515	-0.36 to 0.27	0.79351	-0.0060149	-0.367962	0.355933	-0.37 to 0.36	0.974006
rs11003924	PCDH15	10	55662156	C	T	0.0997955	-0.101453	-0.669104	0.466199	-0.67 to 0.47	0.725986	0.0556297	-0.669975	0.781235	-0.67 to 0.78	0.880495	0.169563	-0.52128	0.860406	-0.52 to 0.86	0.630305	-0.141664	-0.87672	0.593392	-0.88 to 0.59	0.705487	-0.402083	-1.15287	0.348699	-1.15 to 0.35	0.293693	-0.537208	-1.00799	-0.066428	-1.01 to -0.07	0.0253354	-0.28853	-0.830559	0.253499	-0.83 to 0.25	0.296663
rs11003925	PCDH15	10	55662226	G	T	0.0997955	-0.101453	-0.669104	0.466199	-0.67 to 0.47	0.725986	0.0556297	-0.669975	0.781235	-0.67 to 0.78	0.880495	0.169563	-0.52128	0.860406	-0.52 to 0.86	0.630305	-0.141664	-0.87672	0.593392	-0.88 to 0.59	0.705487	-0.402083	-1.15287	0.348699	-1.15 to 0.35	0.293693	-0.537208	-1.00799	-0.066428	-1.01 to -0.07	0.0253354	-0.28853	-0.830559	0.253499	-0.83 to 0.25	0.296663
rs11003977	PCDH15	10	55754401	C	T	0.0221402	0.31827	-0.881792	1.51833	-0.88 to 1.52	0.603023	0.77126	-0.767447	2.30997	-0.77 to 2.31	0.325708	0.214224	-1.24553	1.67398	-1.25 to 1.67	0.773516	0.373274	-1.1822	1.92875	-1.18 to 1.93	0.637946	-0.939172	-2.53233	0.653983	-2.53 to 0.65	0.247761	-0.147715	-1.11404	0.81861	-1.11 to 0.82	0.764389	1.00838	-0.0987845	2.11554	-0.1 to 2.12	0.074227
rs11003999	PCDH15	10	55767682	C	T	0.0328812	0.47793	-0.478619	1.43448	-0.48 to 1.43	0.327253	1.0471	-0.180915	2.27511	-0.18 to 2.28	0.0946318	0.528842	-0.633752	1.69144	-0.63 to 1.69	0.372434	0.10526	-1.13578	1.3463	-1.14 to 1.35	0.867903	-0.469042	-1.74102	0.802937	-1.74 to 0.8	0.46964	-0.438308	-1.22276	0.346143	-1.22 to 0.35	0.273332	0.44577	-0.453305	1.34485	-0.45 to 1.34	0.331019
rs11004028	PCDH15	10	55826813	G	A	0.262996	-0.0516535	-0.450672	0.347365	-0.45 to 0.35	0.799611	-0.0068018	-0.516845	0.503241	-0.52 to 0.5	0.979137	0.0447649	-0.440732	0.530262	-0.44 to 0.53	0.856516	-0.0125798	-0.529207	0.504048	-0.53 to 0.5	0.961916	0.0052049	-0.522542	0.532951	-0.52 to 0.53	0.98457	-0.351232	-0.673902	-0.0285618	-0.67 to -0.03	0.0329004	-0.163976	-0.535538	0.207586	-0.54 to 0.21	0.386907
rs11004050	PCDH15	10	55843228	A	G	0.38599	0.0787967	-0.278344	0.435938	-0.28 to 0.44	0.665271	0.111524	-0.344891	0.56794	-0.34 to 0.57	0.631831	-0.0066185	-0.442015	0.428778	-0.44 to 0.43	0.976219	0.0747788	-0.387164	0.536722	-0.39 to 0.54	0.75091	0.132844	-0.339987	0.605675	-0.34 to 0.61	0.581684	0.228648	-0.0620734	0.519369	-0.06 to 0.52	0.123142	0.0633885	-0.271634	0.398411	-0.27 to 0.4	0.710651
rs11004087	PCDH15	10	55887400	A	G	0.326203	-0.0100771	-0.38039	0.360236	-0.38 to 0.36	0.957442	-0.12087	-0.594862	0.353121	-0.59 to 0.35	0.617042	-0.13351	-0.584054	0.317033	-0.58 to 0.32	0.561188	-0.0394462	-0.519158	0.440266	-0.52 to 0.44	0.871897	0.168943	-0.320973	0.658859	-0.32 to 0.66	0.498921	0.024775	-0.279524	0.329074	-0.28 to 0.33	0.873167	0.0747405	-0.276276	0.425757	-0.28 to 0.43	0.676322
rs11004104	PCDH15	10	55918359	C	T	0.199673	-0.0669391	-0.501975	0.368097	-0.5 to 0.37	0.762855	-0.0634991	-0.620443	0.493445	-0.62 to 0.49	0.823086	0.0039023	-0.525538	0.533342	-0.53 to 0.53	0.988468	-0.0137219	-0.577736	0.550293	-0.58 to 0.55	0.961948	-0.0301064	-0.607017	0.546805	-0.61 to 0.55	0.918491	-0.157735	-0.511985	0.196515	-0.51 to 0.2	0.382673	-0.124696	-0.532185	0.282794	-0.53 to 0.28	0.548517
rs11004107	PCDH15	10	55921316	T	C	0.190058	-0.0562248	-0.505024	0.392574	-0.51 to 0.39	0.805938	-0.122643	-0.696289	0.451003	-0.7 to 0.45	0.675038	0.0053165	-0.540381	0.551014	-0.54 to 0.55	0.984757	0.0220462	-0.559049	0.603141	-0.56 to 0.6	0.940693	-0.0291359	-0.622161	0.563889	-0.62 to 0.56	0.923246	-0.157636	-0.521682	0.20641	-0.52 to 0.21	0.395899	-0.102256	-0.521833	0.317321	-0.52 to 0.32	0.632758
rs11004121	PCDH15	10	55937483	T	C	0.409537	0.0407771	-0.310396	0.39195	-0.31 to 0.39	0.819877	0.275052	-0.173629	0.723733	-0.17 to 0.72	0.229404	0.0816812	-0.345591	0.508954	-0.35 to 0.51	0.707755	-0.172535	-0.627172	0.282103	-0.63 to 0.28	0.456793	-0.359194	-0.823379	0.10499	-0.82 to 0.1	0.129273	-0.0303706	-0.317039	0.256298	-0.32 to 0.26	0.835442	0.182215	-0.147253	0.511683	-0.15 to 0.51	0.278244
rs11004141	PCDH15	10	55971427	C	T	0.143003	-0.197355	-0.697186	0.302476	-0.7 to 0.3	0.4388	-0.224619	-0.863892	0.414654	-0.86 to 0.41	0.490835	-0.265609	-0.873999	0.34278	-0.87 to 0.34	0.391977	-0.236738	-0.884413	0.410937	-0.88 to 0.41	0.47354	-0.495889	-1.15732	0.165542	-1.16 to 0.17	0.141626	-0.206894	-0.614773	0.200985	-0.61 to 0.2	0.319991	-0.0745462	-0.542687	0.393595	-0.54 to 0.39	0.754871
rs11004142	PCDH15	10	55972031	C	A	0.354073	-0.0012117	-0.36972	0.367296	-0.37 to 0.37	0.994855	-0.211389	-0.682332	0.259554	-0.68 to 0.26	0.378792	0.0029447	-0.445523	0.451412	-0.45 to 0.45	0.989727	0.0205874	-0.456695	0.497869	-0.46 to 0.5	0.93259	0.0195306	-0.468091	0.507152	-0.47 to 0.51	0.937396	-0.0527628	-0.350797	0.245272	-0.35 to 0.25	0.728503	-0.237709	-0.580732	0.105314	-0.58 to 0.11	0.174304
rs11004183	PCDH15	10	56015656	G	A	0.0300983	-0.380179	-1.43078	0.670422	-1.43 to 0.67	0.47797	-0.735547	-2.07822	0.607122	-2.08 to 0.61	0.282773	-0.0117633	-1.29136	1.26783	-1.29 to 1.27	0.985617	0.189462	-1.17151	1.55043	-1.17 to 1.55	0.784862	-0.527285	-1.91758	0.863011	-1.92 to 0.86	0.457075	0.280598	-0.556797	1.11799	-0.56 to 1.12	0.511189	-0.269212	-1.23247	0.69405	-1.23 to 0.69	0.583712
rs11004202	PCDH15	10	56040566	G	A	0.0944285	0.327983	-0.276976	0.932941	-0.28 to 0.93	0.287781	0.185768	-0.587746	0.959282	-0.59 to 0.96	0.637683	0.348489	-0.386752	1.08373	-0.39 to 1.08	0.352702	0.337313	-0.445536	1.12016	-0.45 to 1.12	0.398185	0.654081	-0.146909	1.45507	-0.15 to 1.46	0.109429	-0.0257597	-0.508865	0.457345	-0.51 to 0.46	0.916734	-0.0175121	-0.573449	0.538425	-0.57 to 0.54	0.950751
rs11004222	PCDH15	10	56076004	A	C	0.364455	0.275859	-0.0827931	0.634512	-0.08 to 0.63	0.131596	0.537922	0.0800011	0.995843	0.08 to 1	0.0213396	0.361548	-0.0750368	0.798134	-0.08 to 0.8	0.104511	0.225852	-0.23881	0.690514	-0.24 to 0.69	0.340573	-0.0078311	-0.482528	0.466866	-0.48 to 0.47	0.974193	0.115846	-0.176533	0.408225	-0.18 to 0.41	0.437257	0.175474	-0.16063	0.511578	-0.16 to 0.51	0.306043
rs11004272	PCDH15	10	56149725	T	C	0.431493	-0.324766	-0.674098	0.0245664	-0.67 to 0.02	0.0684154	-0.582586	-1.02872	-0.136454	-1.03 to -0.14	0.0105126	-0.395323	-0.82048	0.0298342	-0.82 to 0.03	0.0683704	-0.188715	-0.641397	0.263967	-0.64 to 0.26	0.413684	-0.0600681	-0.522632	0.402496	-0.52 to 0.4	0.798993	-0.0670813	-0.351059	0.216897	-0.35 to 0.22	0.643252	-0.175313	-0.501955	0.15133	-0.5 to 0.15	0.292693
rs11004277	PCDH15	10	56163201	C	A	0.487935	0.408277	0.0605587	0.755995	0.06 to 0.76	0.0213998	0.613704	0.169488	1.05792	0.17 to 1.06	0.0067998	0.489888	0.0666783	0.913098	0.07 to 0.91	0.0233072	0.249906	-0.200864	0.700676	-0.2 to 0.7	0.277039	0.155057	-0.305571	0.615685	-0.31 to 0.62	0.509208	0.0465867	-0.237332	0.330506	-0.24 to 0.33	0.747661	0.148079	-0.178506	0.474665	-0.18 to 0.47	0.374024
rs11004335	PCDH15	10	56245720	A	G	0.152898	-0.432802	-0.909337	0.0437325	-0.91 to 0.04	0.0750337	-0.657384	-1.26591	-0.0488574	-1.27 to -0.05	0.034248	-0.416922	-0.997521	0.163677	-1 to 0.16	0.159193	-0.479095	-1.09639	0.138204	-1.1 to 0.14	0.12814	-0.499165	-1.12983	0.131497	-1.13 to 0.13	0.120757	0.0140979	-0.37397	0.402166	-0.37 to 0.4	0.943214	0.285075	-0.161078	0.731228	-0.16 to 0.73	0.210337
rs11004341	PCDH15	10	56262280	A	G	0.151553	-0.0495099	-0.527336	0.428316	-0.53 to 0.43	0.838988	-0.417088	-1.02681	0.192638	-1.03 to 0.19	0.179886	-0.0376104	-0.619157	0.543937	-0.62 to 0.54	0.89908	0.318264	-0.3011	0.937628	-0.3 to 0.94	0.313679	0.253393	-0.379753	0.886539	-0.38 to 0.89	0.432599	0.0878285	-0.296759	0.472416	-0.3 to 0.47	0.65432	0.413963	-0.0248846	0.852811	-0.02 to 0.85	0.0644712
rs11004347	PCDH15	10	56286666	G	A	0.0728016	0.130199	-0.538207	0.798604	-0.54 to 0.8	0.702481	0.767116	-0.0865677	1.6208	-0.09 to 1.62	0.0781722	-0.108037	-0.921542	0.705468	-0.92 to 0.71	0.794535	-0.369844	-1.23524	0.495553	-1.24 to 0.5	0.402038	0.310823	-0.573375	1.19502	-0.57 to 1.2	0.490632	-0.212885	-0.751104	0.325334	-0.75 to 0.33	0.438045	-0.200834	-0.819404	0.417735	-0.82 to 0.42	0.524399
rs11004359	PCDH15	10	56301550	G	A	0.139844	-0.12591	-0.630289	0.378469	-0.63 to 0.38	0.624478	-0.235377	-0.88038	0.409626	-0.88 to 0.41	0.474262	-0.254852	-0.868632	0.358927	-0.87 to 0.36	0.41555	-0.359158	-1.01183	0.293515	-1.01 to 0.29	0.280616	-0.0902488	-0.757364	0.576866	-0.76 to 0.58	0.79079	-0.169413	-0.574929	0.236103	-0.57 to 0.24	0.412737	-0.0017542	-0.469141	0.465632	-0.47 to 0.47	0.994128
rs11004362	PCDH15	10	56302374	C	T	0.104432	-0.073165	-0.651318	0.504988	-0.65 to 0.5	0.80401	-0.231053	-0.970269	0.508163	-0.97 to 0.51	0.539938	-0.280747	-0.983935	0.422441	-0.98 to 0.42	0.43371	-0.160786	-0.90839	0.586817	-0.91 to 0.59	0.673216	0.0110147	-0.752033	0.774062	-0.75 to 0.77	0.977417	0.0667235	-0.40006	0.533507	-0.4 to 0.53	0.779268	0.177992	-0.35934	0.715325	-0.36 to 0.72	0.516033
rs11004367	PCDH15	10	56302821	G	A	0.0325286	-0.0051929	-0.95813	0.947744	-0.96 to 0.95	0.991474	0.119844	-1.09838	1.33807	-1.1 to 1.34	0.847027	-0.357361	-1.51713	0.802404	-1.52 to 0.8	0.545701	-0.0289386	-1.26322	1.20534	-1.26 to 1.21	0.963329	0.242568	-1.01749	1.50262	-1.02 to 1.5	0.705806	-0.302661	-1.09481	0.489487	-1.09 to 0.49	0.45379	-0.362908	-1.2739	0.548083	-1.27 to 0.55	0.434776
rs11004384	PCDH15	10	56321182	T	G	0.309065	0.0452735	-0.333331	0.423878	-0.33 to 0.42	0.814602	-0.225291	-0.709469	0.258887	-0.71 to 0.26	0.36158	-0.122263	-0.583115	0.33859	-0.58 to 0.34	0.602906	0.130466	-0.359993	0.620925	-0.36 to 0.62	0.601935	0.236853	-0.264065	0.737771	-0.26 to 0.74	0.353863	-0.0355454	-0.341214	0.270123	-0.34 to 0.27	0.819639	0.0238342	-0.327881	0.375549	-0.33 to 0.38	0.894295
rs11004401	PCDH15	10	56354118	C	T	0.179582	-0.110028	-0.571083	0.351028	-0.57 to 0.35	0.639811	-0.178211	-0.766959	0.410537	-0.77 to 0.41	0.552811	0.0067388	-0.554849	0.568327	-0.55 to 0.57	0.981227	-0.190865	-0.787627	0.405896	-0.79 to 0.41	0.530554	-0.137823	-0.747897	0.472251	-0.75 to 0.47	0.657765	0.107318	-0.26772	0.482356	-0.27 to 0.48	0.57476	-0.317804	-0.749037	0.113429	-0.75 to 0.11	0.148544
rs11004411	PCDH15	10	56370710	G	T	0.157938	-0.257095	-0.734349	0.22016	-0.73 to 0.22	0.29087	-0.572202	-1.18191	0.0375036	-1.18 to 0.04	0.0658389	-0.291	-0.871832	0.289832	-0.87 to 0.29	0.325934	-0.405149	-1.02306	0.21276	-1.02 to 0.21	0.198622	-0.238536	-0.870064	0.392993	-0.87 to 0.39	0.458916	-0.01569	-0.397807	0.366427	-0.4 to 0.37	0.935832	0.0931836	-0.346291	0.532658	-0.35 to 0.53	0.677602
rs11004434	PCDH15	10	56413404	G	A	0.147396	0.282866	-0.213011	0.778742	-0.21 to 0.78	0.263384	0.193105	-0.441577	0.827788	-0.44 to 0.83	0.550766	0.504799	-0.097884	1.10748	-0.1 to 1.11	0.100612	0.504126	-0.138044	1.1463	-0.14 to 1.15	0.123816	0.373316	-0.283049	1.02968	-0.28 to 1.03	0.264786	-0.158305	-0.560995	0.244385	-0.56 to 0.24	0.44085	-0.205043	-0.667321	0.257235	-0.67 to 0.26	0.384508
rs11004437	PCDH15	10	56417062	C	T	0.0481755	-0.109963	-0.922854	0.702928	-0.92 to 0.7	0.790802	0.0309011	-1.00843	1.07024	-1.01 to 1.07	0.953507	-0.32295	-1.312	0.666105	-1.31 to 0.67	0.521995	-0.661074	-1.71342	0.391275	-1.71 to 0.39	0.218092	-0.305686	-1.38051	0.769136	-1.38 to 0.77	0.577053	-0.0208768	-0.68235	0.640596	-0.68 to 0.64	0.950656	-0.574679	-1.33564	0.186282	-1.34 to 0.19	0.138761
rs11004439	PCDH15	10	56423968	A	C	0.245881	0.221032	-0.18591	0.627974	-0.19 to 0.63	0.286896	0.497735	-0.020865	1.01633	-0.02 to 1.02	0.0599466	0.564707	0.069846	1.05957	0.07 to 1.06	0.0253359	0.457731	-0.068471	0.983932	-0.07 to 0.98	0.0881672	0.274948	-0.262488	0.812383	-0.26 to 0.81	0.315817	-0.173005	-0.501169	0.155159	-0.5 to 0.16	0.301336	0.0901512	-0.287545	0.467847	-0.29 to 0.47	0.639788
rs11004572	PCDH15	10	56539341	C	T	0.405019	0.266253	-0.0850667	0.617572	-0.09 to 0.62	0.137352	0.434674	-0.0141103	0.883458	-0.01 to 0.88	0.057643	0.484555	0.0579739	0.911137	0.06 to 0.91	0.0260151	0.356193	-0.0990544	0.81144	-0.1 to 0.81	0.125073	0.151189	-0.312963	0.615342	-0.31 to 0.62	0.523001	-0.0881311	-0.374325	0.198063	-0.37 to 0.2	0.545992	0.0614354	-0.268026	0.390897	-0.27 to 0.39	0.714647
rs11082686	CTIF	18	46142339	A	G	0.225635	-0.076635	-0.497386	0.344116	-0.5 to 0.34	0.720967	-0.212996	-0.750615	0.324622	-0.75 to 0.32	0.437247	0.055444	-0.456545	0.567433	-0.46 to 0.57	0.831828	0.0440028	-0.500582	0.588588	-0.5 to 0.59	0.874103	-0.132268	-0.688867	0.424332	-0.69 to 0.42	0.641225	0.113722	-0.229555	0.457	-0.23 to 0.46	0.515992	0.246528	-0.148227	0.641284	-0.15 to 0.64	0.220834
rs11082688	CTIF	18	46168576	T	G	0.0764657	-0.0798639	-0.748874	0.589146	-0.75 to 0.59	0.814912	-0.359997	-1.21483	0.494835	-1.21 to 0.49	0.40894	-0.0159541	-0.830332	0.798424	-0.83 to 0.8	0.969355	-0.566456	-1.43295	0.300038	-1.43 to 0.3	0.199955	-0.552903	-1.4374	0.331593	-1.44 to 0.33	0.220359	-0.178399	-0.717432	0.360633	-0.72 to 0.36	0.5164	-0.141792	-0.762944	0.47936	-0.76 to 0.48	0.654459
rs11082695	CTIF	18	46247423	G	A	0.167417	0.0390086	-0.415475	0.493492	-0.42 to 0.49	0.866337	-0.32388	-0.904551	0.256791	-0.9 to 0.26	0.27413	0.164477	-0.388728	0.717684	-0.39 to 0.72	0.559887	0.122393	-0.466138	0.710923	-0.47 to 0.71	0.683418	-0.284028	-0.88481	0.316753	-0.88 to 0.32	0.353938	-0.387772	-0.75855	-0.0169944	-0.76 to -0.02	0.0403916	-0.431224	-0.85792	-0.004528	-0.86 to 0	0.0476198
rs11082698	CTIF	18	46258436	A	G	0.474959	0.0005428	-0.349919	0.351004	-0.35 to 0.35	0.997577	0.0391013	-0.40874	0.486943	-0.41 to 0.49	0.864055	-0.0192745	-0.446055	0.407506	-0.45 to 0.41	0.929429	-0.0849825	-0.538827	0.368862	-0.54 to 0.37	0.713477	-0.102819	-0.566433	0.360796	-0.57 to 0.36	0.663642	0.011727	-0.271717	0.295171	-0.27 to 0.3	0.935345	0.073075	-0.252884	0.399034	-0.25 to 0.4	0.660255
rs11082701	CTIF	18	46282917	C	A	0.323347	0.228446	-0.140935	0.597828	-0.14 to 0.6	0.225302	0.170984	-0.302363	0.644332	-0.3 to 0.64	0.478752	0.278468	-0.171079	0.728015	-0.17 to 0.73	0.224566	0.337353	-0.140473	0.81518	-0.14 to 0.82	0.166317	0.29757	-0.191364	0.786504	-0.19 to 0.79	0.232771	-0.0914522	-0.393071	0.210166	-0.39 to 0.21	0.552186	-0.105648	-0.452466	0.24117	-0.45 to 0.24	0.550332
rs11082705	CTIF	18	46352562	G	A	0.494811	-0.341288	-0.691284	0.0087084	-0.69 to 0.01	0.0559728	-0.370914	-0.819381	0.0775542	-0.82 to 0.08	0.104954	-0.280843	-0.706771	0.145086	-0.71 to 0.15	0.196107	-0.333684	-0.787056	0.119688	-0.79 to 0.12	0.149051	-0.201593	-0.664308	0.261122	-0.66 to 0.26	0.392953	0.126433	-0.157729	0.410595	-0.16 to 0.41	0.383027	-0.121812	-0.447535	0.20391	-0.45 to 0.2	0.463415
rs11082743	DYM	18	46770098	T	C	0.256568	0.0001694	-0.394778	0.395117	-0.39 to 0.4	0.999329	-0.0291605	-0.533597	0.475276	-0.53 to 0.48	0.909744	-0.130802	-0.611691	0.350086	-0.61 to 0.35	0.593776	0.0064775	-0.505114	0.518069	-0.51 to 0.52	0.980191	-0.0232345	-0.545644	0.499175	-0.55 to 0.5	0.9305	0.007443	-0.312231	0.327117	-0.31 to 0.33	0.963588	-0.0687134	-0.436809	0.299382	-0.44 to 0.3	0.714355
rs11082752	DYM	18	46968603	C	T	0.177254	-0.362262	-0.804368	0.0798442	-0.8 to 0.08	0.108214	-0.249001	-0.814446	0.316444	-0.81 to 0.32	0.387885	-0.30798	-0.846906	0.230945	-0.85 to 0.23	0.262518	-0.141194	-0.714384	0.431996	-0.71 to 0.43	0.629069	-0.366687	-0.951456	0.218083	-0.95 to 0.22	0.218918	-0.105684	-0.461514	0.250146	-0.46 to 0.25	0.560341	0.0249731	-0.382409	0.432355	-0.38 to 0.43	0.904328
rs11082803	MYO5B	18	47650846	G	A	0.265235	-0.313287	-0.70953	0.0829565	-0.71 to 0.08	0.121157	-0.279838	-0.786495	0.22682	-0.79 to 0.23	0.278842	-0.367364	-0.849637	0.114909	-0.85 to 0.11	0.135359	-0.204321	-0.717672	0.309031	-0.72 to 0.31	0.435135	-0.192993	-0.717477	0.331492	-0.72 to 0.33	0.470585	0.0493926	-0.272905	0.37169	-0.27 to 0.37	0.763808	0.219899	-0.150777	0.590575	-0.15 to 0.59	0.24482
rs11594789	PCDH15	10	56114857	G	A	0.171334	-0.0527934	-0.513853	0.408267	-0.51 to 0.41	0.822336	-0.11589	-0.703479	0.4717	-0.7 to 0.47	0.698936	-0.155898	-0.71686	0.405064	-0.72 to 0.41	0.58578	-0.0634134	-0.660236	0.533409	-0.66 to 0.53	0.834949	-0.0085041	-0.617276	0.600268	-0.62 to 0.6	0.978146	0.0732152	-0.299419	0.445849	-0.3 to 0.45	0.700058	0.0026123	-0.425681	0.430906	-0.43 to 0.43	0.990458
rs11598849	PCDH15	10	55770929	G	A	0.27416	-0.189429	-0.582532	0.203675	-0.58 to 0.2	0.344737	-0.220991	-0.724591	0.282608	-0.72 to 0.28	0.389545	-0.0729112	-0.55205	0.406227	-0.55 to 0.41	0.765396	-0.1317	-0.641717	0.378316	-0.64 to 0.38	0.612601	-0.184178	-0.705319	0.336963	-0.71 to 0.34	0.488312	-0.245016	-0.564612	0.0745796	-0.56 to 0.07	0.13288	-0.134928	-0.502664	0.232807	-0.5 to 0.23	0.4719
rs11659241	DYM	18	46588476	C	T	0.468686	-0.0463464	-0.394908	0.302216	-0.39 to 0.3	0.794293	-0.0324123	-0.478202	0.413377	-0.48 to 0.41	0.886623	-0.0326837	-0.456899	0.391532	-0.46 to 0.39	0.879909	-0.0117859	-0.462566	0.438994	-0.46 to 0.44	0.959109	0.171775	-0.288871	0.632421	-0.29 to 0.63	0.464655	0.150956	-0.130562	0.432473	-0.13 to 0.43	0.293132	0.0299019	-0.29488	0.354683	-0.29 to 0.35	0.856743
rs11661731	DYM	18	46719277	C	T	0.172746	-0.291015	-0.73541	0.15338	-0.74 to 0.15	0.199184	-0.218853	-0.787963	0.350257	-0.79 to 0.35	0.450822	-0.178523	-0.719789	0.362743	-0.72 to 0.36	0.517796	-0.0127739	-0.588862	0.563314	-0.59 to 0.56	0.965317	-0.321697	-0.910608	0.267213	-0.91 to 0.27	0.284152	-0.114624	-0.472759	0.24351	-0.47 to 0.24	0.530312	0.0428337	-0.367936	0.453604	-0.37 to 0.45	0.837995
rs11661898	CTIF	18	46117143	G	A	0.0606061	-0.561073	-1.29629	0.174146	-1.3 to 0.17	0.134641	-0.471527	-1.41173	0.468671	-1.41 to 0.47	0.325438	-0.484919	-1.37992	0.410082	-1.38 to 0.41	0.288092	-0.469959	-1.42221	0.482294	-1.42 to 0.48	0.333209	-0.945843	-1.91792	0.0262362	-1.92 to 0.03	0.0565053	0.356031	-0.235159	0.947221	-0.24 to 0.95	0.237744	0.596052	-0.083765	1.27587	-0.08 to 1.28	0.0856833
rs11662465	MYO5B	18	47533822	C	T	0.200779	0.0164875	-0.427512	0.460487	-0.43 to 0.46	0.94195	0.413233	-0.154079	0.980546	-0.15 to 0.98	0.153292	-0.112195	-0.652427	0.428037	-0.65 to 0.43	0.683826	-0.107511	-0.682028	0.467006	-0.68 to 0.47	0.713649	-0.0064302	-0.593006	0.580146	-0.59 to 0.58	0.982849	0.0380671	-0.319107	0.395241	-0.32 to 0.4	0.83447	-0.0262121	-0.436192	0.383768	-0.44 to 0.38	0.900238
rs11662494	CTIF	18	46241017	C	T	0.152539	0.0994253	-0.376782	0.575632	-0.38 to 0.58	0.682233	-0.100675	-0.709018	0.507669	-0.71 to 0.51	0.745545	0.193972	-0.385892	0.773836	-0.39 to 0.77	0.511864	0.178917	-0.437827	0.79566	-0.44 to 0.8	0.569453	-0.233235	-0.863213	0.396743	-0.86 to 0.4	0.467864	-0.511169	-0.899147	-0.123192	-0.9 to -0.12	0.009836	-0.57375	-1.02025	-0.127252	-1.02 to -0.13	0.0118057
rs11662612	MYO5B	18	47551167	G	A	0.383797	0.314567	-0.051335	0.680469	-0.05 to 0.68	0.0919468	0.180682	-0.287174	0.648538	-0.29 to 0.65	0.448895	0.386725	-0.0587438	0.832194	-0.06 to 0.83	0.0888071	0.333086	-0.140997	0.807169	-0.14 to 0.81	0.168383	0.323902	-0.160473	0.808277	-0.16 to 0.81	0.189855	-0.140368	-0.437313	0.156577	-0.44 to 0.16	0.354042	-0.229941	-0.571237	0.111355	-0.57 to 0.11	0.186578
rs11662760	CTIF	18	46090347	G	A	0.0830605	-0.454732	-1.08018	0.170715	-1.08 to 0.17	0.154058	-0.447193	-1.24683	0.35245	-1.25 to 0.35	0.272866	-0.222965	-0.984522	0.538593	-0.98 to 0.54	0.565899	-0.40559	-1.21573	0.404546	-1.22 to 0.4	0.326282	-0.897764	-1.72465	-0.0708817	-1.72 to -0.07	0.0333556	0.290515	-0.213218	0.794249	-0.21 to 0.79	0.258198	0.443323	-0.135838	1.02248	-0.14 to 1.02	0.133481
rs11664663	CTIF	18	46143106	C	T	0.0688807	-0.167785	-0.845977	0.510408	-0.85 to 0.51	0.627581	0.116503	-0.75187	0.984875	-0.75 to 0.98	0.792482	-0.440843	-1.2666	0.384915	-1.27 to 0.38	0.295216	-0.370477	-1.24879	0.507837	-1.25 to 0.51	0.408192	-0.55719	-1.45501	0.340631	-1.46 to 0.34	0.223699	-0.426645	-0.976454	0.123164	-0.98 to 0.12	0.128222	-0.42853	-1.06058	0.203521	-1.06 to 0.2	0.183801
rs11665341	CTIF	18	46353133	T	G	0.168924	0.0069647	-0.452021	0.465951	-0.45 to 0.47	0.976261	0.0372948	-0.550615	0.625205	-0.55 to 0.63	0.901	0.0187851	-0.539561	0.577132	-0.54 to 0.58	0.947397	0.049294	-0.544607	0.643195	-0.54 to 0.64	0.870705	0.21884	-0.388856	0.826536	-0.39 to 0.83	0.480104	-0.120771	-0.501179	0.259638	-0.5 to 0.26	0.533636	-0.178688	-0.616546	0.25917	-0.62 to 0.26	0.423641
rs11669519	HCN2	19	614967	T	C	0.350594	0.211119	-0.159284	0.581523	-0.16 to 0.58	0.263773	0.207352	-0.266169	0.680873	-0.27 to 0.68	0.390551	0.451263	0.0007744	0.901752	0 to 0.9	0.0496079	0.307324	-0.172254	0.786903	-0.17 to 0.79	0.20898	0.0928932	-0.397188	0.582975	-0.4 to 0.58	0.710122	-0.0247002	-0.323888	0.274487	-0.32 to 0.27	0.871405	-0.0704916	-0.414963	0.273979	-0.41 to 0.27	0.688247
rs11872479	CTIF	18	46227748	C	T	0.0914133	-0.377013	-0.998483	0.244458	-1 to 0.24	0.234283	-0.483016	-1.27844	0.312411	-1.28 to 0.31	0.233824	-0.309282	-1.06547	0.44691	-1.07 to 0.45	0.422567	-0.440351	-1.2448	0.364095	-1.24 to 0.36	0.283149	0.245601	-0.576884	1.06809	-0.58 to 1.07	0.558183	0.0775556	-0.420086	0.575197	-0.42 to 0.58	0.75993	0.229519	-0.342581	0.801618	-0.34 to 0.8	0.43153
rs11874319	CTIF	18	46247081	C	T	0.132106	-0.598933	-1.11123	-0.0866314	-1.11 to -0.09	0.0219658	-0.54485	-1.20015	0.110448	-1.2 to 0.11	0.103126	-0.447929	-1.07198	0.176126	-1.07 to 0.18	0.159379	-0.561786	-1.22562	0.102052	-1.23 to 0.1	0.0971351	-0.0836135	-0.762329	0.595102	-0.76 to 0.6	0.809106	0.107271	-0.308831	0.523373	-0.31 to 0.52	0.613231	0.0014987	-0.477019	0.480017	-0.48 to 0.48	0.9951
rs11874703	CTIF	18	46295512	C	T	0.124692	0.149379	-0.369976	0.668735	-0.37 to 0.67	0.572751	0.238017	-0.425736	0.90177	-0.43 to 0.9	0.481962	0.343299	-0.288524	0.975123	-0.29 to 0.98	0.286725	0.294515	-0.377709	0.966739	-0.38 to 0.97	0.390306	-0.0612488	-0.747631	0.625133	-0.75 to 0.63	0.86109	-0.16219	-0.58275	0.258369	-0.58 to 0.26	0.449574	-0.135732	-0.619571	0.348108	-0.62 to 0.35	0.582297
rs11877669	CTIF	18	46314384	G	T	0.345033	-0.105732	-0.469816	0.258352	-0.47 to 0.26	0.569046	-0.115259	-0.580206	0.349687	-0.58 to 0.35	0.626889	-0.123494	-0.566975	0.319987	-0.57 to 0.32	0.585035	-0.0148179	-0.486379	0.456743	-0.49 to 0.46	0.950865	0.0612508	-0.421402	0.543903	-0.42 to 0.54	0.803471	0.0710729	-0.226525	0.368671	-0.23 to 0.37	0.639599	-0.148237	-0.490286	0.193813	-0.49 to 0.19	0.395503
rs11884668	XIRP2	2	167772493	T	C	0.315057	-0.140155	-0.51548	0.235169	-0.52 to 0.24	0.464028	-0.0324625	-0.512254	0.447329	-0.51 to 0.45	0.894447	-0.385109	-0.841601	0.0713838	-0.84 to 0.07	0.0981834	-0.102609	-0.58858	0.383362	-0.59 to 0.38	0.678846	0.0325477	-0.463953	0.529048	-0.46 to 0.53	0.897713	0.251018	-0.0492251	0.55126	-0.05 to 0.55	0.10125	0.0737093	-0.271799	0.419218	-0.27 to 0.42	0.675736
rs11889300	XIRP2	2	167807020	G	A	0.127	-0.355055	-0.889877	0.179767	-0.89 to 0.18	0.193069	-0.312025	-0.995561	0.371511	-1 to 0.37	0.370751	-0.465143	-1.11622	0.185933	-1.12 to 0.19	0.161333	-0.183427	-0.876093	0.509237	-0.88 to 0.51	0.603566	-0.0100137	-0.717823	0.697796	-0.72 to 0.7	0.977867	0.342342	-0.0869846	0.771668	-0.09 to 0.77	0.118032	0.159101	-0.334192	0.652394	-0.33 to 0.65	0.527145
rs11898344	ESPNL	2	239021690	T	G	0.162096	-0.475878	-0.948619	-0.003138	-0.95 to 0	0.0485001	-0.362464	-0.966476	0.241548	-0.97 to 0.24	0.239373	-0.430261	-1.00574	0.145214	-1.01 to 0.15	0.142722	-0.579188	-1.19142	0.0330435	-1.19 to 0.03	0.0636988	-0.309554	-0.935496	0.316389	-0.94 to 0.32	0.332214	0.0994672	-0.288859	0.487793	-0.29 to 0.49	0.615513	0.204465	-0.242382	0.651312	-0.24 to 0.65	0.369662
rs12185480	MYO5B	18	47612763	G	A	0.202454	0.0903591	-0.347615	0.528334	-0.35 to 0.53	0.685797	0.185016	-0.374774	0.744806	-0.37 to 0.74	0.516928	0.181062	-0.351937	0.714061	-0.35 to 0.71	0.505338	0.11493	-0.45221	0.68207	-0.45 to 0.68	0.691085	0.205835	-0.373539	0.785209	-0.37 to 0.79	0.486029	0.0405309	-0.31109	0.392152	-0.31 to 0.39	0.821192	0.0178005	-0.386687	0.422288	-0.39 to 0.42	0.931238
rs1219786	PCDH15	10	56303319	T	G	0.113701	-0.137478	-0.699012	0.424056	-0.7 to 0.42	0.631167	-0.104156	-0.821951	0.61364	-0.82 to 0.61	0.775991	-0.34754	-1.03082	0.335737	-1.03 to 0.34	0.318621	-0.338241	-1.06526	0.388779	-1.07 to 0.39	0.361646	-0.226927	-0.969791	0.515936	-0.97 to 0.52	0.549168	0.0607834	-0.391955	0.513522	-0.39 to 0.51	0.792364	0.146919	-0.374215	0.668054	-0.37 to 0.67	0.580428
rs1219862	PCDH15	10	56190305	G	A	0.348138	-0.477073	-0.844205	-0.109941	-0.84 to -0.11	0.0108973	-0.665226	-1.13433	-0.196127	-1.13 to -0.2	0.0054705	-0.547647	-0.994495	-0.100798	-0.99 to -0.1	0.0163301	-0.33411	-0.810123	0.141903	-0.81 to 0.14	0.168807	-0.516862	-1.00293	-0.0307997	-1 to -0.03	0.0371587	-0.0553984	-0.354614	0.243817	-0.35 to 0.24	0.716591	-0.162752	-0.506754	0.181251	-0.51 to 0.18	0.353631
rs12221407	PCDH15	10	56236731	T	C	0.0535788	-0.210074	-0.964252	0.544103	-0.96 to 0.54	0.584924	0.692721	-0.270843	1.65629	-0.27 to 1.66	0.158716	-0.469271	-1.38697	0.448429	-1.39 to 0.45	0.316041	-1.08705	-2.06245	-0.11164	-2.06 to -0.11	0.0289612	-0.333315	-1.33103	0.664399	-1.33 to 0.66	0.512412	-0.230317	-0.85284	0.392205	-0.85 to 0.39	0.468216	-0.107113	-0.823357	0.609131	-0.82 to 0.61	0.769351
rs12244555	PCDH15	10	55816897	C	T	0.246522	-0.0779969	-0.483941	0.327947	-0.48 to 0.33	0.706343	-0.106048	-0.624933	0.412836	-0.62 to 0.41	0.688587	0.0293213	-0.464753	0.523395	-0.46 to 0.52	0.907354	-0.0402219	-0.565901	0.485458	-0.57 to 0.49	0.880731	-0.083013	-0.620069	0.454043	-0.62 to 0.45	0.761808	-0.359077	-0.687292	-0.0308617	-0.69 to -0.03	0.0320258	-0.212635	-0.59052	0.165251	-0.59 to 0.17	0.269956
rs12257225	PCDH15	10	56305644	C	T	0.179303	0.152055	-0.306904	0.611015	-0.31 to 0.61	0.51592	-0.0125673	-0.599044	0.573909	-0.6 to 0.57	0.966482	0.316499	-0.242259	0.875258	-0.24 to 0.88	0.266747	0.100217	-0.494554	0.694987	-0.49 to 0.69	0.741086	0.22234	-0.385292	0.829972	-0.39 to 0.83	0.473065	0.0383169	-0.336375	0.413008	-0.34 to 0.41	0.841082	-0.327914	-0.75885	0.103022	-0.76 to 0.1	0.135789
rs12263108	PCDH15	10	55602540	A	C	0.168236	0.243401	-0.221374	0.708176	-0.22 to 0.71	0.304507	0.407292	-0.186993	1.00158	-0.19 to 1	0.179068	0.144159	-0.421412	0.70973	-0.42 to 0.71	0.617201	0.187186	-0.414932	0.789305	-0.41 to 0.79	0.542126	0.131662	-0.483799	0.747122	-0.48 to 0.75	0.674856	0.10822	-0.271345	0.487785	-0.27 to 0.49	0.576146	0.0137112	-0.423023	0.450445	-0.42 to 0.45	0.950915
rs1227064	CDH23	10	73493444	T	C	0.186503	-0.133251	-0.574357	0.307856	-0.57 to 0.31	0.553614	-0.216694	-0.780493	0.347106	-0.78 to 0.35	0.451066	-0.210455	-0.747271	0.326362	-0.75 to 0.33	0.442054	-0.0092501	-0.580499	0.561999	-0.58 to 0.56	0.974668	-0.185434	-0.768996	0.398128	-0.77 to 0.4	0.533221	0.164485	-0.192489	0.521459	-0.19 to 0.52	0.36632	0.339318	-0.0712841	0.74992	-0.07 to 0.75	0.105253
rs1227065	CDH23	10	73492079	G	A	0.186246	-0.13469	-0.576034	0.306654	-0.58 to 0.31	0.549554	-0.214478	-0.778576	0.349619	-0.78 to 0.35	0.455944	-0.212959	-0.750054	0.324135	-0.75 to 0.32	0.43688	-0.011154	-0.582711	0.560403	-0.58 to 0.56	0.969473	-0.193908	-0.777569	0.389754	-0.78 to 0.39	0.514753	0.166751	-0.190483	0.523985	-0.19 to 0.52	0.360106	0.347329	-0.0634997	0.758157	-0.06 to 0.76	0.0974769
rs12327341	MYO5B	18	47544789	T	C	0.158121	-0.233713	-0.706515	0.239089	-0.71 to 0.24	0.332435	-0.174037	-0.778892	0.430819	-0.78 to 0.43	0.572607	-0.419098	-0.995422	0.157226	-1 to 0.16	0.153977	-0.22157	-0.835192	0.392052	-0.84 to 0.39	0.478922	-0.252985	-0.879223	0.373254	-0.88 to 0.37	0.428289	-0.27934	-0.664124	0.105444	-0.66 to 0.11	0.154697	-0.165531	-0.608442	0.27738	-0.61 to 0.28	0.463707
rs1234676	PCDH15	10	56219586	T	C	0.243887	0.258244	-0.148527	0.665014	-0.15 to 0.67	0.213238	0.0146226	-0.506516	0.535761	-0.51 to 0.54	0.956119	0.388134	-0.105743	0.882012	-0.11 to 0.88	0.123405	0.583245	0.0570617	1.10943	0.06 to 1.11	0.0298373	0.764545	0.226991	1.3021	0.23 to 1.3	0.0053353	0.0518466	-0.281937	0.38563	-0.28 to 0.39	0.760699	-0.196094	-0.580764	0.188575	-0.58 to 0.19	0.317581
rs12358062	PCDH15	10	56080137	A	C	0.496728	-0.292361	-0.641307	0.0565837	-0.64 to 0.06	0.100507	-0.479311	-0.92513	-0.0334929	-0.93 to -0.03	0.0351143	-0.406638	-0.831229	0.0179521	-0.83 to 0.02	0.060494	-0.284939	-0.736938	0.167059	-0.74 to 0.17	0.216477	-0.188568	-0.650469	0.273333	-0.65 to 0.27	0.423426	-0.0823965	-0.364602	0.199809	-0.36 to 0.2	0.567006	-0.16478	-0.489378	0.159817	-0.49 to 0.16	0.319609
rs12413011	PCDH15	10	55870356	C	T	0.204639	-0.113038	-0.540788	0.314711	-0.54 to 0.31	0.604319	-0.0581687	-0.604171	0.487834	-0.6 to 0.49	0.834515	-0.0531611	-0.572293	0.465971	-0.57 to 0.47	0.840845	-0.0924688	-0.645222	0.460284	-0.65 to 0.46	0.742877	-0.224869	-0.791561	0.341823	-0.79 to 0.34	0.436523	-0.153583	-0.499674	0.192507	-0.5 to 0.19	0.384276	-0.164525	-0.564302	0.235252	-0.56 to 0.24	0.419738
rs12413745	PCDH15	10	56562814	C	T	0.107771	0.116104	-0.445207	0.677415	-0.45 to 0.68	0.685028	0.101086	-0.616412	0.818584	-0.62 to 0.82	0.782337	0.39222	-0.290722	1.07516	-0.29 to 1.08	0.260156	0.525505	-0.20098	1.25199	-0.2 to 1.25	0.156162	0.259524	-0.483009	1.00206	-0.48 to 1	0.493126	-0.198154	-0.657202	0.260893	-0.66 to 0.26	0.397374	-0.0762027	-0.60409	0.451684	-0.6 to 0.45	0.777147
rs12455557	CTIF	18	46317088	C	T	0.134513	0.0972103	-0.406422	0.600842	-0.41 to 0.6	0.705058	-0.0631377	-0.708732	0.582457	-0.71 to 0.58	0.847914	0.255327	-0.356679	0.867334	-0.36 to 0.87	0.41333	0.161469	-0.490327	0.813265	-0.49 to 0.81	0.627122	0.0420001	-0.625371	0.709372	-0.63 to 0.71	0.90178	-0.177578	-0.586428	0.231271	-0.59 to 0.23	0.394458	-0.224414	-0.693689	0.244861	-0.69 to 0.24	0.348464
rs12455698	DYM	18	46909404	A	G	0.0723927	-0.0277825	-0.685623	0.630058	-0.69 to 0.63	0.933996	-0.0042907	-0.84516	0.836578	-0.85 to 0.84	0.992016	0.0032451	-0.797386	0.803876	-0.8 to 0.8	0.993658	0.179938	-0.671871	1.03175	-0.67 to 1.03	0.678703	-0.183904	-1.05416	0.686357	-1.05 to 0.69	0.67859	-0.109891	-0.644283	0.424501	-0.64 to 0.42	0.686804	-0.536728	-1.15116	0.0777019	-1.15 to 0.08	0.0868479
rs12456319	DYM	18	46943301	G	A	0.0721882	-0.0277825	-0.685623	0.630058	-0.69 to 0.63	0.933996	-0.0042907	-0.84516	0.836578	-0.85 to 0.84	0.992016	0.0032451	-0.797386	0.803876	-0.8 to 0.8	0.993658	0.179938	-0.671871	1.03175	-0.67 to 1.03	0.678703	-0.183904	-1.05416	0.686357	-1.05 to 0.69	0.67859	-0.114314	-0.649311	0.420683	-0.65 to 0.42	0.675254	-0.544741	-1.15986	0.070375	-1.16 to 0.07	0.0825859
rs12456845	DYM	18	46576058	T	C	0.0488753	-0.268376	-1.06798	0.531229	-1.07 to 0.53	0.510449	0.0055756	-1.01662	1.02777	-1.02 to 1.03	0.991466	0.0153603	-0.957918	0.988639	-0.96 to 0.99	0.975311	-0.778353	-1.81328	0.256576	-1.81 to 0.26	0.140376	-0.819971	-1.87728	0.237336	-1.88 to 0.24	0.12843	-0.141697	-0.793278	0.509884	-0.79 to 0.51	0.669824	-0.568684	-1.31797	0.180599	-1.32 to 0.18	0.136802
rs12457612	MYO5B	18	47464843	A	G	0.440286	0.067774	-0.282103	0.417651	-0.28 to 0.42	0.704055	-0.0633974	-0.510626	0.383832	-0.51 to 0.38	0.781028	0.164666	-0.261104	0.590436	-0.26 to 0.59	0.448242	0.267023	-0.185891	0.719936	-0.19 to 0.72	0.247713	0.209788	-0.253005	0.672582	-0.25 to 0.67	0.37409	-0.055871	-0.340372	0.22863	-0.34 to 0.23	0.7002	-0.258944	-0.585916	0.0680279	-0.59 to 0.07	0.120563
rs12458062	CTIF	18	46368541	C	T	0.408465	0.12888	-0.224945	0.482706	-0.22 to 0.48	0.475077	0.176646	-0.275565	0.628857	-0.28 to 0.63	0.4437	0.189498	-0.24072	0.619716	-0.24 to 0.62	0.387765	-0.0772847	-0.534832	0.380263	-0.53 to 0.38	0.74047	-0.108858	-0.574777	0.35706	-0.57 to 0.36	0.646836	0.240505	-0.0483827	0.529393	-0.05 to 0.53	0.102698	0.23866	-0.0933891	0.570709	-0.09 to 0.57	0.158835
rs12458268	DYM	18	46928736	C	T	0.0723927	-0.0277825	-0.685623	0.630058	-0.69 to 0.63	0.933996	-0.0042907	-0.84516	0.836578	-0.85 to 0.84	0.992016	0.0032451	-0.797386	0.803876	-0.8 to 0.8	0.993658	0.179938	-0.671871	1.03175	-0.67 to 1.03	0.678703	-0.183904	-1.05416	0.686357	-1.05 to 0.69	0.67859	-0.109891	-0.644283	0.424501	-0.64 to 0.42	0.686804	-0.536728	-1.15116	0.0777019	-1.15 to 0.08	0.0868479
rs12458989	MYO5B	18	47540001	T	C	0.0736196	0.721033	0.0712075	1.37086	0.07 to 1.37	0.0296696	0.661912	-0.169229	1.49305	-0.17 to 1.49	0.118478	0.842411	0.0514571	1.63337	0.05 to 1.63	0.0368586	0.723885	-0.118016	1.56579	-0.12 to 1.57	0.0919019	0.571984	-0.288421	1.43239	-0.29 to 1.43	0.192461	0.252844	-0.285781	0.791469	-0.29 to 0.79	0.357394	0.161873	-0.457836	0.781583	-0.46 to 0.78	0.608547
rs12479385	ESPNL	2	239035853	C	T	0.43709	0.0682246	-0.278031	0.41448	-0.28 to 0.41	0.699218	0.0293549	-0.41349	0.472199	-0.41 to 0.47	0.896576	0.0289703	-0.392932	0.450873	-0.39 to 0.45	0.892886	0.0266891	-0.421443	0.474821	-0.42 to 0.47	0.907027	0.321135	-0.136678	0.778948	-0.14 to 0.78	0.169072	0.118633	-0.163693	0.400958	-0.16 to 0.4	0.410027	0.025179	-0.299637	0.349995	-0.3 to 0.35	0.879193
rs12571150	PCDH15	10	56546055	C	T	0.245808	0.349992	-0.0580132	0.757996	-0.06 to 0.76	0.0926632	0.530655	0.0092972	1.05201	0.01 to 1.05	0.0460562	0.620381	0.124245	1.11652	0.12 to 1.12	0.0142829	0.414927	-0.11347	0.943324	-0.11 to 0.94	0.123711	0.100997	-0.439175	0.641169	-0.44 to 0.64	0.713884	-0.51058	-0.837119	-0.184042	-0.84 to -0.18	0.0021923	-0.147786	-0.52411	0.228538	-0.52 to 0.23	0.441327
rs12604748	CTIF	18	46263316	G	A	0.27198	-0.36415	-0.75709	0.0287897	-0.76 to 0.03	0.0692942	-0.436839	-0.939395	0.0657162	-0.94 to 0.07	0.0884016	-0.307674	-0.786187	0.170839	-0.79 to 0.17	0.207451	-0.256303	-0.764776	0.252171	-0.76 to 0.25	0.32299	-0.29815	-0.816455	0.220155	-0.82 to 0.22	0.259384	0.0984588	-0.2179	0.414818	-0.22 to 0.41	0.541723	-0.0898108	-0.454209	0.274587	-0.45 to 0.27	0.628924
rs12606493	DYM	18	46750593	A	G	0.187474	-0.0036421	-0.44936	0.442075	-0.45 to 0.44	0.987216	-0.0386617	-0.60843	0.531107	-0.61 to 0.53	0.894143	-0.153451	-0.695847	0.388945	-0.7 to 0.39	0.579054	-0.0868001	-0.663855	0.490254	-0.66 to 0.49	0.768019	0.0104124	-0.579111	0.599935	-0.58 to 0.6	0.97237	0.0434241	-0.315662	0.40251	-0.32 to 0.4	0.812571	0.117878	-0.295134	0.530891	-0.3 to 0.53	0.575752
rs12607412	CTIF	18	46072320	A	G	0.28212	-0.112838	-0.507429	0.281752	-0.51 to 0.28	0.574969	-0.181324	-0.685658	0.323011	-0.69 to 0.32	0.480817	0.0361592	-0.444048	0.516366	-0.44 to 0.52	0.882611	-0.0630241	-0.574018	0.44797	-0.57 to 0.45	0.808889	-0.268469	-0.790292	0.253355	-0.79 to 0.25	0.313093	0.226662	-0.0918005	0.545125	-0.09 to 0.55	0.162939	0.271336	-0.0949826	0.637654	-0.09 to 0.64	0.146494
rs12608426	DYM	18	46681664	G	A	0.0732406	0.0274174	-0.629694	0.684528	-0.63 to 0.68	0.934789	0.0739838	-0.766035	0.914003	-0.77 to 0.91	0.862878	0.0097333	-0.790078	0.809545	-0.79 to 0.81	0.980961	0.270829	-0.579615	1.12127	-0.58 to 1.12	0.532328	-0.0311848	-0.899739	0.837369	-0.9 to 0.84	0.943869	-0.158376	-0.691104	0.374352	-0.69 to 0.37	0.559964	-0.536025	-1.14779	0.0757381	-1.15 to 0.08	0.0858927
rs12623180	XIRP2	2	167839415	A	G	0.0742331	-0.285608	-0.959594	0.388377	-0.96 to 0.39	0.406023	-0.322323	-1.18386	0.539216	-1.18 to 0.54	0.463192	-0.398353	-1.21858	0.421877	-1.22 to 0.42	0.340967	-0.173884	-1.04676	0.698997	-1.05 to 0.7	0.696067	0.442223	-0.449373	1.33382	-0.45 to 1.33	0.330799	0.606453	0.0661255	1.14678	0.07 to 1.15	0.0278355	0.439016	-0.182988	1.06102	-0.18 to 1.06	0.16647
rs12764105	PCDH15	10	56478284	T	C	0.149898	0.369682	-0.123299	0.862662	-0.12 to 0.86	0.141535	0.321814	-0.308524	0.952152	-0.31 to 0.95	0.316811	0.642822	0.0432046	1.24244	0.04 to 1.24	0.035639	0.626746	-0.0113528	1.26484	-0.01 to 1.26	0.0542133	0.459379	-0.192862	1.11162	-0.19 to 1.11	0.167346	-0.181373	-0.579065	0.216318	-0.58 to 0.22	0.371239	-0.171595	-0.629103	0.285913	-0.63 to 0.29	0.462118
rs12769874	PCDH15	10	56331169	T	C	0.168031	-0.191388	-0.659036	0.27626	-0.66 to 0.28	0.422277	-0.534325	-1.13168	0.0630319	-1.13 to 0.06	0.0795443	-0.273402	-0.842453	0.295648	-0.84 to 0.3	0.346166	-0.136458	-0.741921	0.469006	-0.74 to 0.47	0.658525	0.0212956	-0.59731	0.639901	-0.6 to 0.64	0.946178	-0.138609	-0.512415	0.235197	-0.51 to 0.24	0.467217	0.0041779	-0.42594	0.434296	-0.43 to 0.43	0.984805
rs12772008	PCDH15	10	56288866	T	C	0.1724	-0.0793989	-0.537366	0.378568	-0.54 to 0.38	0.733874	-0.188339	-0.77373	0.397052	-0.77 to 0.4	0.52812	0.0620207	-0.495303	0.619345	-0.5 to 0.62	0.827255	0.161734	-0.430988	0.754456	-0.43 to 0.75	0.592603	0.281486	-0.323698	0.88667	-0.32 to 0.89	0.361767	0.0665088	-0.309934	0.442951	-0.31 to 0.44	0.729031	-0.401472	-0.834284	0.03134	-0.83 to 0.03	0.0690422
rs1288796	DYM	18	46596847	A	G	0.125665	0.285465	-0.23127	0.8022	-0.23 to 0.8	0.278739	0.313472	-0.347297	0.97424	-0.35 to 0.97	0.35227	0.53904	-0.0893715	1.16745	-0.09 to 1.17	0.0926748	0.0167374	-0.652546	0.686021	-0.65 to 0.69	0.960887	-0.222762	-0.906571	0.461048	-0.91 to 0.46	0.522961	-0.222319	-0.641701	0.197064	-0.64 to 0.2	0.298668	-0.231613	-0.71489	0.251663	-0.71 to 0.25	0.347416
rs12953717	SMAD7	18	46453929	C	T	0.429014	-0.0119385	-0.361136	0.337259	-0.36 to 0.34	0.946547	-0.227232	-0.67395	0.219487	-0.67 to 0.22	0.318589	-0.0004713	-0.425691	0.424748	-0.43 to 0.42	0.998266	-0.0310426	-0.482713	0.420628	-0.48 to 0.42	0.892789	-0.177256	-0.638331	0.28382	-0.64 to 0.28	0.450953	0.190088	-0.0952652	0.475441	-0.1 to 0.48	0.191579	0.262608	-0.0655524	0.590768	-0.07 to 0.59	0.116724
rs12959910	CTIF	18	46337861	A	G	0.114483	-0.319317	-0.875382	0.236748	-0.88 to 0.24	0.260207	-0.0060286	-0.716535	0.704478	-0.72 to 0.7	0.986725	-0.356482	-1.03225	0.319284	-1.03 to 0.32	0.300984	-0.382063	-1.10218	0.338056	-1.1 to 0.34	0.298215	-0.162013	-0.894635	0.570608	-0.89 to 0.57	0.664542	-0.0532325	-0.500128	0.393663	-0.5 to 0.39	0.815328	0.570721	0.0563299	1.08511	0.06 to 1.09	0.0296758
rs12962880	MYO5B	18	47460980	C	A	0.213202	-0.158191	-0.584233	0.267851	-0.58 to 0.27	0.46657	-0.0744117	-0.619568	0.470745	-0.62 to 0.47	0.788957	-0.210961	-0.729511	0.307589	-0.73 to 0.31	0.425034	-0.242641	-0.793645	0.308363	-0.79 to 0.31	0.387886	-0.392945	-0.956051	0.170161	-0.96 to 0.17	0.171292	-0.130917	-0.473293	0.211459	-0.47 to 0.21	0.453433	-0.219581	-0.613353	0.17419	-0.61 to 0.17	0.274285
rs12969222	MYO5B	18	47527817	T	G	0.26211	-0.256829	-0.655924	0.142266	-0.66 to 0.14	0.207064	-0.256101	-0.766403	0.2542	-0.77 to 0.25	0.325105	-0.426473	-0.911714	0.0587684	-0.91 to 0.06	0.0849256	-0.2194	-0.736202	0.297401	-0.74 to 0.3	0.405165	0.016178	-0.512361	0.544717	-0.51 to 0.54	0.952137	-0.304704	-0.627529	0.0181209	-0.63 to 0.02	0.0643096	-0.0655663	-0.437804	0.306672	-0.44 to 0.31	0.729821
rs13017014	XIRP2	2	167907699	C	T	0.203317	-0.0023417	-0.438109	0.433426	-0.44 to 0.43	0.991592	-0.154366	-0.711423	0.402691	-0.71 to 0.4	0.586863	-0.0909826	-0.621276	0.439311	-0.62 to 0.44	0.736537	0.265405	-0.297833	0.828643	-0.3 to 0.83	0.355519	0.303983	-0.271585	0.879551	-0.27 to 0.88	0.30042	0.114938	-0.240401	0.470278	-0.24 to 0.47	0.525951	-0.106894	-0.515781	0.301994	-0.52 to 0.3	0.608248
rs1316447	SMAD7	18	46472676	G	A	0.173841	-0.163517	-0.616187	0.289153	-0.62 to 0.29	0.478747	-0.20525	-0.78446	0.373959	-0.78 to 0.37	0.487142	-0.170374	-0.719898	0.379151	-0.72 to 0.38	0.543217	-0.197365	-0.782173	0.387444	-0.78 to 0.39	0.508118	-0.182153	-0.779816	0.415509	-0.78 to 0.42	0.550082	0.31244	-0.0630505	0.68793	-0.06 to 0.69	0.102878	-0.126568	-0.556562	0.303426	-0.56 to 0.3	0.563856
rs1316826	CTIF	18	46348156	T	C	0.313218	0.0927587	-0.28154	0.467058	-0.28 to 0.47	0.626997	0.0983036	-0.380136	0.576743	-0.38 to 0.58	0.687014	0.0851784	-0.370379	0.540736	-0.37 to 0.54	0.713878	0.192856	-0.291848	0.677559	-0.29 to 0.68	0.435283	-0.051148	-0.546417	0.444121	-0.55 to 0.44	0.839513	0.0538361	-0.247904	0.355576	-0.25 to 0.36	0.726466	0.277946	-0.0692433	0.625135	-0.07 to 0.63	0.116579
rs1316889	CTIF	18	46348334	C	T	0.196472	0.302843	-0.13398	0.739666	-0.13 to 0.74	0.174088	0.378108	-0.180268	0.936485	-0.18 to 0.94	0.184317	0.216504	-0.315248	0.748256	-0.32 to 0.75	0.424665	0.195739	-0.370092	0.76157	-0.37 to 0.76	0.497564	0.300862	-0.276761	0.878485	-0.28 to 0.88	0.30713	-0.197372	-0.547905	0.153162	-0.55 to 0.15	0.269645	-0.0472217	-0.450386	0.355942	-0.45 to 0.36	0.818358
rs1317355	CTIF	18	46379626	C	T	0.229124	0.117254	-0.294548	0.529056	-0.29 to 0.53	0.576614	0.0678055	-0.457944	0.593556	-0.46 to 0.59	0.800341	0.150802	-0.349738	0.651341	-0.35 to 0.65	0.55467	-0.0268789	-0.561151	0.507394	-0.56 to 0.51	0.921411	0.167663	-0.377373	0.7127	-0.38 to 0.71	0.54637	0.448494	0.114086	0.782903	0.11 to 0.78	0.0085944	0.353111	-0.0315799	0.737803	-0.03 to 0.74	0.0719901
rs1317625	CTIF	18	46380182	G	A	0.229289	-0.0904203	-0.507202	0.326362	-0.51 to 0.33	0.670524	0.104053	-0.427042	0.635148	-0.43 to 0.64	0.700833	-0.0260781	-0.531755	0.479599	-0.53 to 0.48	0.919447	-0.0835583	-0.624226	0.45711	-0.62 to 0.46	0.761841	-0.428692	-0.981914	0.124529	-0.98 to 0.12	0.128736	-0.0741961	-0.412372	0.26398	-0.41 to 0.26	0.667061	0.225402	-0.160666	0.61147	-0.16 to 0.61	0.252369
rs1319946	CTIF	18	46359024	T	C	0.497287	0.0598551	-0.292829	0.41254	-0.29 to 0.41	0.739283	0.139604	-0.311164	0.590372	-0.31 to 0.59	0.543654	0.0906142	-0.339141	0.520369	-0.34 to 0.52	0.679262	0.181311	-0.275503	0.638125	-0.28 to 0.64	0.436412	0.0717966	-0.396043	0.539636	-0.4 to 0.54	0.76346	-0.130957	-0.418188	0.156273	-0.42 to 0.16	0.371377	0.315659	-0.0137898	0.645107	-0.01 to 0.65	0.0603828
rs1336197	PCDH15	10	56497659	A	G	0.370348	0.291822	-0.0608711	0.644515	-0.06 to 0.64	0.104811	0.24368	-0.207326	0.694685	-0.21 to 0.69	0.289433	0.418081	-0.0110474	0.84721	-0.01 to 0.85	0.0561901	0.325764	-0.131028	0.782555	-0.13 to 0.78	0.162077	0.547742	0.0814811	1.014	0.08 to 1.01	0.0213341	-0.0244889	-0.311173	0.262195	-0.31 to 0.26	0.866985	0.0929057	-0.236962	0.422774	-0.24 to 0.42	0.5808
rs1336199	PCDH15	10	56502293	A	G	0.279959	0.278274	-0.102201	0.658748	-0.1 to 0.66	0.151618	0.188613	-0.297914	0.67514	-0.3 to 0.68	0.447158	0.356538	-0.106492	0.819569	-0.11 to 0.82	0.131167	0.227149	-0.265699	0.719997	-0.27 to 0.72	0.366154	0.479879	-0.0232774	0.983036	-0.02 to 0.98	0.0615701	-0.15172	-0.459646	0.156206	-0.46 to 0.16	0.334047	-0.0856178	-0.43997	0.268734	-0.44 to 0.27	0.635685
rs13381292	CTIF	18	46298707	T	C	0.107392	-0.132867	-0.696836	0.431102	-0.7 to 0.43	0.644095	-0.386971	-1.10787	0.333927	-1.11 to 0.33	0.292579	-0.105899	-0.792282	0.580485	-0.79 to 0.58	0.762234	-0.177208	-0.907398	0.552982	-0.91 to 0.55	0.634151	-0.191961	-0.937979	0.554057	-0.94 to 0.55	0.613858	0.142599	-0.315761	0.600959	-0.32 to 0.6	0.541875	0.0066625	-0.520506	0.533831	-0.52 to 0.53	0.98023
rs13381473	DYM	18	46773520	C	T	0.0786241	0.361529	-0.264396	0.987453	-0.26 to 0.99	0.257444	0.659035	-0.140775	1.45885	-0.14 to 1.46	0.106254	0.391336	-0.37055	1.15322	-0.37 to 1.15	0.313884	0.701771	-0.108443	1.51198	-0.11 to 1.51	0.0895351	0.560558	-0.267417	1.38853	-0.27 to 1.39	0.184404	0.227628	-0.289364	0.744619	-0.29 to 0.74	0.388007	0.380627	-0.213758	0.975011	-0.21 to 0.98	0.209333
rs13381727	MYO5B	18	47482530	C	T	0.0839819	0.246367	-0.371002	0.863736	-0.37 to 0.86	0.433929	0.0838012	-0.705284	0.872887	-0.71 to 0.87	0.835028	0.408052	-0.343205	1.15931	-0.34 to 1.16	0.286891	0.393471	-0.405906	1.19285	-0.41 to 1.19	0.334484	0.439822	-0.376859	1.2565	-0.38 to 1.26	0.291001	0.20749	-0.308716	0.723696	-0.31 to 0.72	0.430653	0.131899	-0.461499	0.725297	-0.46 to 0.73	0.662966
rs13383718	XIRP2	2	167816291	A	G	0.346296	0.0227718	-0.344082	0.389625	-0.34 to 0.39	0.903117	0.0216683	-0.447368	0.490704	-0.45 to 0.49	0.927816	-0.143552	-0.589822	0.302718	-0.59 to 0.3	0.528198	0.020893	-0.453836	0.495622	-0.45 to 0.5	0.931225	0.207895	-0.277347	0.693137	-0.28 to 0.69	0.400866	0.117828	-0.179681	0.415338	-0.18 to 0.42	0.437452	-0.0221383	-0.36437	0.320093	-0.36 to 0.32	0.89907
rs13413169	XIRP2	2	167808448	T	C	0.0983134	0.233719	-0.3458	0.813238	-0.35 to 0.81	0.429062	-0.0084611	-0.749551	0.732629	-0.75 to 0.73	0.982138	0.2703	-0.435044	0.975644	-0.44 to 0.98	0.452395	0.222715	-0.526694	0.972124	-0.53 to 0.97	0.560057	0.101358	-0.664412	0.867127	-0.66 to 0.87	0.795207	-0.267238	-0.748629	0.214153	-0.75 to 0.21	0.27644	-0.1842	-0.738722	0.370323	-0.74 to 0.37	0.514861
rs13417677	XIRP2	2	167915012	T	C	0.218852	-0.0665278	-0.490603	0.357547	-0.49 to 0.36	0.758363	-0.240673	-0.782649	0.301303	-0.78 to 0.3	0.383908	-0.286483	-0.802492	0.229526	-0.8 to 0.23	0.276354	0.110394	-0.43858	0.659367	-0.44 to 0.66	0.693338	0.308935	-0.251657	0.869527	-0.25 to 0.87	0.279917	0.184057	-0.161767	0.52988	-0.16 to 0.53	0.296742	0.0035474	-0.394452	0.401547	-0.39 to 0.4	0.986057
rs1342303	PCDH15	10	56083605	T	C	0.203885	-0.0281048	-0.460309	0.4041	-0.46 to 0.4	0.898532	-0.0761075	-0.628553	0.476338	-0.63 to 0.48	0.787043	-0.105467	-0.631464	0.42053	-0.63 to 0.42	0.694182	-0.118461	-0.678105	0.441183	-0.68 to 0.44	0.678086	0.0477633	-0.524026	0.619552	-0.52 to 0.62	0.869883	-0.0131805	-0.364283	0.337922	-0.36 to 0.34	0.941323	0.0555546	-0.348284	0.459393	-0.35 to 0.46	0.787367
rs1342309	PCDH15	10	56245667	A	G	0.15383	-0.226634	-0.706746	0.253479	-0.71 to 0.25	0.354672	-0.0816913	-0.695618	0.532235	-0.7 to 0.53	0.794143	-0.132798	-0.717302	0.451705	-0.72 to 0.45	0.655942	-0.369179	-0.990649	0.252291	-0.99 to 0.25	0.244142	-0.543029	-1.17781	0.091754	-1.18 to 0.09	0.0935623	0.27884	-0.115067	0.672748	-0.12 to 0.67	0.165228	0.367057	-0.0859785	0.820091	-0.09 to 0.82	0.112238
rs1346722	XIRP2	2	167965317	T	C	0.195127	0.0585838	-0.380951	0.498119	-0.38 to 0.5	0.793807	-0.0838217	-0.645748	0.478104	-0.65 to 0.48	0.769893	0.0124628	-0.522759	0.547685	-0.52 to 0.55	0.963579	0.422055	-0.147294	0.991404	-0.15 to 0.99	0.146154	0.603083	0.0220532	1.18411	0.02 to 1.18	0.0419241	0.249974	-0.109539	0.609487	-0.11 to 0.61	0.172861	0.0996278	-0.314491	0.513746	-0.31 to 0.51	0.63714
rs1355410	MYO5B	18	47709926	T	C	0.481391	-0.176662	-0.526825	0.173502	-0.53 to 0.17	0.32256	-0.221176	-0.668767	0.226416	-0.67 to 0.23	0.332599	-0.321696	-0.747723	0.104332	-0.75 to 0.1	0.13879	-0.220803	-0.674243	0.232636	-0.67 to 0.23	0.339685	-0.213429	-0.676703	0.249844	-0.68 to 0.25	0.366354	0.0560969	-0.229042	0.341236	-0.23 to 0.34	0.699688	0.0798822	-0.248017	0.407782	-0.25 to 0.41	0.632891
rs1355415	XIRP2	2	167750796	C	T	0.272188	-0.237801	-0.624735	0.149133	-0.62 to 0.15	0.228225	-0.0625759	-0.557351	0.432199	-0.56 to 0.43	0.804126	-0.410765	-0.881496	0.0599661	-0.88 to 0.06	0.0871736	-0.188495	-0.689665	0.312675	-0.69 to 0.31	0.460823	-0.13253	-0.644596	0.379536	-0.64 to 0.38	0.611795	0.113882	-0.195749	0.423512	-0.2 to 0.42	0.470836	-0.0725075	-0.42873	0.283715	-0.43 to 0.28	0.689823
rs1367082	XIRP2	2	167958756	G	A	0.0405073	-0.557028	-1.44942	0.335365	-1.45 to 0.34	0.22103	-1.24378	-2.38354	-0.104028	-2.38 to -0.1	0.0324648	-0.504171	-1.59049	0.582149	-1.59 to 0.58	0.362817	-0.56083	-1.71662	0.594961	-1.72 to 0.59	0.34139	0.403398	-0.777521	1.58432	-0.78 to 1.58	0.502968	0.499716	-0.222593	1.22202	-0.22 to 1.22	0.175021	0.259188	-0.571942	1.09032	-0.57 to 1.09	0.540911
rs1397704	XIRP2	2	167813314	C	T	0.114157	0.184965	-0.379127	0.749057	-0.38 to 0.75	0.520243	0.488667	-0.232056	1.20939	-0.23 to 1.21	0.183757	0.045192	-0.641362	0.731746	-0.64 to 0.73	0.897294	-0.153714	-0.884169	0.576742	-0.88 to 0.58	0.679861	-0.0692374	-0.815524	0.677049	-0.82 to 0.68	0.855636	-0.112402	-0.554544	0.329741	-0.55 to 0.33	0.618167	-0.0905165	-0.599537	0.418503	-0.6 to 0.42	0.72734
rs1409437	LCP1/PLS2	13	46704213	A	G	0.441694	-0.331917	-0.682131	0.0182966	-0.68 to 0.02	0.0632164	-0.263869	-0.711792	0.184054	-0.71 to 0.18	0.248092	-0.226736	-0.653343	0.199871	-0.65 to 0.2	0.297371	-0.47323	-0.926641	-0.0198186	-0.93 to -0.02	0.0408018	-0.352633	-0.815963	0.110697	-0.82 to 0.11	0.135692	-0.29846	-0.582473	-0.014447	-0.58 to -0.01	0.0394391	-0.227324	-0.554117	0.0994691	-0.55 to 0.1	0.172671
rs1414686	PCDH15	10	56411659	T	C	0.0711656	0.453977	-0.245368	1.15332	-0.25 to 1.15	0.203129	0.431007	-0.463089	1.3251	-0.46 to 1.33	0.344558	0.710014	-0.140883	1.56091	-0.14 to 1.56	0.1019	0.129321	-0.776651	1.03529	-0.78 to 1.04	0.779543	0.141039	-0.784555	1.06663	-0.78 to 1.07	0.765088	-0.231325	-0.779952	0.317302	-0.78 to 0.32	0.40842	-0.160694	-0.791894	0.470506	-0.79 to 0.47	0.617664
rs1414688	PCDH15	10	56411969	T	G	0.0711656	0.453977	-0.245368	1.15332	-0.25 to 1.15	0.203129	0.431007	-0.463089	1.3251	-0.46 to 1.33	0.344558	0.710014	-0.140883	1.56091	-0.14 to 1.56	0.1019	0.129321	-0.776651	1.03529	-0.78 to 1.04	0.779543	0.141039	-0.784555	1.06663	-0.78 to 1.07	0.765088	-0.231325	-0.779952	0.317302	-0.78 to 0.32	0.40842	-0.160694	-0.791894	0.470506	-0.79 to 0.47	0.617664
rs1473040	XIRP2	2	167818426	A	G	0.389321	0.113783	-0.24288	0.470445	-0.24 to 0.47	0.531601	0.0747844	-0.381143	0.530712	-0.38 to 0.53	0.747717	-0.110214	-0.544224	0.323796	-0.54 to 0.32	0.618508	0.0907163	-0.37115	0.552582	-0.37 to 0.55	0.700122	0.333011	-0.138667	0.804688	-0.14 to 0.8	0.166321	0.227482	-0.0615362	0.5165	-0.06 to 0.52	0.122857	0.114866	-0.217588	0.44732	-0.22 to 0.45	0.498138
rs1473041	XIRP2	2	167818552	C	T	0.38898	0.114909	-0.241902	0.47172	-0.24 to 0.47	0.527719	0.0752972	-0.3809	0.531495	-0.38 to 0.53	0.746192	-0.109002	-0.543153	0.325149	-0.54 to 0.33	0.622488	0.0944449	-0.366871	0.555761	-0.37 to 0.56	0.688079	0.337509	-0.133806	0.808825	-0.13 to 0.81	0.160352	0.224684	-0.0647124	0.514081	-0.06 to 0.51	0.128025	0.116992	-0.215889	0.449874	-0.22 to 0.45	0.490775
rs1482275	CTIF	18	46219975	A	G	0.223404	-0.188929	-0.608147	0.230289	-0.61 to 0.23	0.376877	-0.193926	-0.729727	0.341875	-0.73 to 0.34	0.477887	0.0182671	-0.492244	0.528779	-0.49 to 0.53	0.94406	-0.339588	-0.882313	0.203137	-0.88 to 0.2	0.219914	-0.393039	-0.947609	0.161532	-0.95 to 0.16	0.164699	-0.0562634	-0.392251	0.279724	-0.39 to 0.28	0.742657	-0.164107	-0.550604	0.222389	-0.55 to 0.22	0.405139
rs1511150	MYO5B	18	47678905	T	C	0.37955	-0.231276	-0.593572	0.13102	-0.59 to 0.13	0.210732	-0.268865	-0.731994	0.194264	-0.73 to 0.19	0.255024	-0.183984	-0.625026	0.257058	-0.63 to 0.26	0.413376	-0.207278	-0.676525	0.261968	-0.68 to 0.26	0.386418	-0.321775	-0.801057	0.157508	-0.8 to 0.16	0.188096	0.170798	-0.121191	0.462788	-0.12 to 0.46	0.251475	0.259026	-0.0765746	0.594626	-0.08 to 0.59	0.13028
rs1511151	MYO5B	18	47650800	C	T	0.472597	0.197702	-0.147257	0.542662	-0.15 to 0.54	0.261147	0.0257173	-0.415368	0.466803	-0.42 to 0.47	0.908973	0.279944	-0.13984	0.699728	-0.14 to 0.7	0.191066	0.300152	-0.146483	0.746788	-0.15 to 0.75	0.187661	0.373664	-0.0825416	0.829869	-0.08 to 0.83	0.108357	-0.16742	-0.448072	0.113231	-0.45 to 0.11	0.242202	-0.248859	-0.571646	0.0739287	-0.57 to 0.07	0.130709
rs1511199	XIRP2	2	167904042	T	G	0.154673	0.0519997	-0.425751	0.529751	-0.43 to 0.53	0.830984	-0.063912	-0.674461	0.546636	-0.67 to 0.55	0.837357	-0.0910975	-0.673096	0.490901	-0.67 to 0.49	0.758887	0.208644	-0.408949	0.826238	-0.41 to 0.83	0.507681	0.126329	-0.506874	0.759533	-0.51 to 0.76	0.695628	-0.115293	-0.510965	0.280378	-0.51 to 0.28	0.567784	-0.235205	-0.689917	0.219507	-0.69 to 0.22	0.31053
rs1511202	XIRP2	2	167911826	G	A	0.231902	-0.0585535	-0.474488	0.357381	-0.47 to 0.36	0.782505	-0.204369	-0.735955	0.327218	-0.74 to 0.33	0.450942	-0.239973	-0.746081	0.266135	-0.75 to 0.27	0.352525	0.163631	-0.374928	0.70219	-0.37 to 0.7	0.551322	0.33819	-0.211871	0.888251	-0.21 to 0.89	0.22804	0.203896	-0.135812	0.543604	-0.14 to 0.54	0.23932	-0.0172911	-0.408225	0.373643	-0.41 to 0.37	0.930891
rs1542593	CTIF	18	46283912	G	A	0.122323	0.150644	-0.374043	0.675332	-0.37 to 0.68	0.573434	0.464174	-0.206475	1.13482	-0.21 to 1.13	0.174808	0.271628	-0.367041	0.910298	-0.37 to 0.91	0.404315	0.0686241	-0.610398	0.747646	-0.61 to 0.75	0.842901	-0.0022828	-0.695963	0.691398	-0.7 to 0.69	0.994851	-0.386828	-0.820401	0.0467444	-0.82 to 0.05	0.0803257	0.198951	-0.29959	0.697491	-0.3 to 0.7	0.433968
rs1557359	MYO5B	18	47480898	T	C	0.429975	-0.0798248	-0.429256	0.269607	-0.43 to 0.27	0.654182	-0.121746	-0.568494	0.325002	-0.57 to 0.33	0.593077	-0.0936845	-0.518731	0.331362	-0.52 to 0.33	0.665588	-0.11911	-0.571674	0.333455	-0.57 to 0.33	0.60579	-0.198531	-0.660873	0.263811	-0.66 to 0.26	0.399802	0.0547485	-0.230214	0.339711	-0.23 to 0.34	0.706394	-0.15216	-0.480097	0.175776	-0.48 to 0.18	0.362983
rs1561674	PCDH15	10	55948714	T	C	0.289894	0.0052822	-0.374409	0.384974	-0.37 to 0.38	0.978236	-0.0768055	-0.562117	0.408506	-0.56 to 0.41	0.756301	-0.0011857	-0.463288	0.460917	-0.46 to 0.46	0.995985	0.0315267	-0.460119	0.523173	-0.46 to 0.52	0.899931	-0.119449	-0.621733	0.382835	-0.62 to 0.38	0.640977	0.0034593	-0.303771	0.310689	-0.3 to 0.31	0.982386	-0.1361	-0.489397	0.217197	-0.49 to 0.22	0.450076
rs1562337	ESPNL	2	239008203	C	T	0.400287	-0.0597339	-0.403322	0.283854	-0.4 to 0.28	0.733164	0.107079	-0.332367	0.546525	-0.33 to 0.55	0.632781	0.15424	-0.263923	0.572402	-0.26 to 0.57	0.469519	-0.184065	-0.629008	0.260878	-0.63 to 0.26	0.417277	-0.009184	-0.463455	0.445087	-0.46 to 0.45	0.968376	0.046641	-0.236339	0.329621	-0.24 to 0.33	0.746568	0.289717	-0.0358459	0.61528	-0.04 to 0.62	0.0811053
rs1564590	CTIF	18	46173947	T	C	0.177373	-0.0501757	-0.511043	0.410692	-0.51 to 0.41	0.83094	-0.0326305	-0.62163	0.556369	-0.62 to 0.56	0.913489	0.0378646	-0.523029	0.598758	-0.52 to 0.6	0.894683	0.0774364	-0.51947	0.674342	-0.52 to 0.67	0.799189	-0.167946	-0.777774	0.441881	-0.78 to 0.44	0.589172	-0.0222176	-0.396795	0.35236	-0.4 to 0.35	0.907416	0.167304	-0.263505	0.598113	-0.26 to 0.6	0.446415
rs1567534	XIRP2	2	167772293	C	T	0.315057	-0.140155	-0.51548	0.235169	-0.52 to 0.24	0.464028	-0.0324625	-0.512254	0.447329	-0.51 to 0.45	0.894447	-0.385109	-0.841601	0.0713838	-0.84 to 0.07	0.0981834	-0.102609	-0.58858	0.383362	-0.59 to 0.38	0.678846	0.0325477	-0.463953	0.529048	-0.46 to 0.53	0.897713	0.251018	-0.0492251	0.55126	-0.05 to 0.55	0.10125	0.0737093	-0.271799	0.419218	-0.27 to 0.42	0.675736
rs1623231	MYO5B	18	47447432	T	C	0.390823	0.12083	-0.23264	0.4743	-0.23 to 0.47	0.502665	0.0918514	-0.360187	0.54389	-0.36 to 0.54	0.690296	0.0924679	-0.337489	0.522425	-0.34 to 0.52	0.673225	0.145294	-0.312359	0.602948	-0.31 to 0.6	0.53359	0.334004	-0.133394	0.801401	-0.13 to 0.8	0.161227	-0.205599	-0.493104	0.0819066	-0.49 to 0.08	0.160954	-0.108439	-0.43916	0.222282	-0.44 to 0.22	0.520305
rs1623892	MYO5B	18	47456441	G	A	0.449775	0.151201	-0.195625	0.498026	-0.2 to 0.5	0.392649	0.111855	-0.331502	0.555212	-0.33 to 0.56	0.620796	0.108956	-0.313282	0.531195	-0.31 to 0.53	0.612853	0.26241	-0.186804	0.711625	-0.19 to 0.71	0.252078	0.270521	-0.188668	0.729711	-0.19 to 0.73	0.248064	-0.196856	-0.476944	0.0832319	-0.48 to 0.08	0.168261	-0.143069	-0.465583	0.179444	-0.47 to 0.18	0.384446
rs16853057	XIRP2	2	168005455	G	A	0.176074	0.0333061	-0.423585	0.490197	-0.42 to 0.49	0.886329	-0.178017	-0.761972	0.405938	-0.76 to 0.41	0.549991	-0.0132234	-0.569288	0.542841	-0.57 to 0.54	0.962806	0.416267	-0.175064	1.0076	-0.18 to 1.01	0.167563	0.503524	-0.100491	1.10754	-0.1 to 1.11	0.102229	0.233539	-0.13916	0.606238	-0.14 to 0.61	0.219282	0.160961	-0.268684	0.590606	-0.27 to 0.59	0.462627
rs16905888	PCDH15	10	56075990	T	C	0.199795	0.0050226	-0.43064	0.440686	-0.43 to 0.44	0.981963	-0.0486094	-0.60548	0.508261	-0.61 to 0.51	0.864086	-0.0554226	-0.585643	0.474798	-0.59 to 0.47	0.837591	-0.106836	-0.670961	0.45729	-0.67 to 0.46	0.710361	0.108189	-0.468156	0.684534	-0.47 to 0.68	0.712797	-0.0589037	-0.41229	0.294483	-0.41 to 0.29	0.743804	0.0128497	-0.393624	0.419324	-0.39 to 0.42	0.950575
rs16906543	PCDH15	10	56554972	T	C	0.0783231	0.516437	-0.140882	1.17376	-0.14 to 1.17	0.123512	0.513802	-0.326614	1.35422	-0.33 to 1.35	0.230664	0.772739	-0.0269919	1.57247	-0.03 to 1.57	0.0582412	0.320142	-0.531455	1.17174	-0.53 to 1.17	0.461036	0.290512	-0.57956	1.16058	-0.58 to 1.16	0.512645	-0.281307	-0.799535	0.23692	-0.8 to 0.24	0.287229	-0.19179	-0.788042	0.404461	-0.79 to 0.4	0.528258
rs16913796	PCDH15	10	55659824	C	T	0.0730062	-0.137278	-0.789826	0.515269	-0.79 to 0.52	0.679951	-0.190969	-1.02506	0.643126	-1.03 to 0.64	0.653458	0.0406052	-0.753617	0.834827	-0.75 to 0.83	0.92014	-0.0924923	-0.937514	0.75253	-0.94 to 0.75	0.830048	-0.465349	-1.32842	0.397725	-1.33 to 0.4	0.29044	-0.481801	-1.02256	0.0589608	-1.02 to 0.06	0.0807403	-0.322091	-0.944459	0.300278	-0.94 to 0.3	0.310285
rs16929266	CDH23	10	73487127	A	G	0.167212	-0.190639	-0.641793	0.260515	-0.64 to 0.26	0.407356	-0.246423	-0.823121	0.330275	-0.82 to 0.33	0.402115	-0.280406	-0.829319	0.268508	-0.83 to 0.27	0.316531	-0.194842	-0.779086	0.389402	-0.78 to 0.39	0.513149	-0.0769662	-0.673996	0.520064	-0.67 to 0.52	0.800423	-0.107747	-0.480557	0.265062	-0.48 to 0.27	0.570943	-0.24046	-0.669026	0.188105	-0.67 to 0.19	0.271332
rs16937774	PCDH15	10	55577022	C	A	0.172668	0.249447	-0.209176	0.708071	-0.21 to 0.71	0.286231	0.385063	-0.201076	0.971203	-0.2 to 0.97	0.197754	0.196361	-0.36191	0.754632	-0.36 to 0.75	0.490386	0.227585	-0.366385	0.821555	-0.37 to 0.82	0.452464	0.112623	-0.494285	0.719531	-0.49 to 0.72	0.715939	0.0841193	-0.288447	0.456686	-0.29 to 0.46	0.657987	-0.0038827	-0.432891	0.425126	-0.43 to 0.43	0.985842
rs16949519	CTIF	18	46106324	A	C	0.0587392	0.0450247	-0.698907	0.788957	-0.7 to 0.79	0.905526	0.256857	-0.693827	1.20754	-0.69 to 1.21	0.596248	0.0198773	-0.885512	0.925266	-0.89 to 0.93	0.96566	-0.211852	-1.17534	0.751633	-1.18 to 0.75	0.666342	0.125149	-0.859286	1.10958	-0.86 to 1.11	0.803133	0.0673892	-0.539789	0.674568	-0.54 to 0.67	0.827727	-0.0443257	-0.742934	0.654282	-0.74 to 0.65	0.900993
rs16949772	CTIF	18	46214628	A	C	0.0546459	-0.921427	-1.6703	-0.172556	-1.67 to -0.17	0.0159117	-0.368901	-1.32812	0.59032	-1.33 to 0.59	0.450785	-1.248	-2.15931	-0.336688	-2.16 to -0.34	0.0072997	-1.44922	-2.4184	-0.480041	-2.42 to -0.48	0.0034022	-1.15351	-2.14604	-0.16099	-2.15 to -0.16	0.0227589	-0.0956637	-0.713641	0.522313	-0.71 to 0.52	0.761491	0.0164891	-0.694237	0.727216	-0.69 to 0.73	0.963717
rs16949934	CTIF	18	46277226	G	A	0.0744814	0.116836	-0.540214	0.773887	-0.54 to 0.77	0.727315	0.241042	-0.596985	1.07907	-0.6 to 1.08	0.572741	0.102781	-0.696504	0.902066	-0.7 to 0.9	0.800914	0.056872	-0.791555	0.905299	-0.79 to 0.91	0.895419	0.202774	-0.664608	1.07016	-0.66 to 1.07	0.646648	0.0452742	-0.495683	0.586231	-0.5 to 0.59	0.869652	0.150074	-0.471845	0.771993	-0.47 to 0.77	0.636116
rs16950548	DYM	18	46987640	C	T	0.0904626	0.251131	-0.348975	0.851236	-0.35 to 0.85	0.411899	0.648987	-0.117623	1.4156	-0.12 to 1.42	0.0970177	0.296023	-0.434351	1.0264	-0.43 to 1.03	0.426772	0.476419	-0.300489	1.25333	-0.3 to 1.25	0.229251	0.320106	-0.473944	1.11416	-0.47 to 1.11	0.429255	0.323817	-0.166175	0.813808	-0.17 to 0.81	0.195129	0.378027	-0.185349	0.941402	-0.19 to 0.94	0.188365
rs16951323	MYO5B	18	47488254	C	T	0.0828548	0.416817	-0.212587	1.04622	-0.21 to 1.05	0.194167	0.333089	-0.472257	1.13843	-0.47 to 1.14	0.417372	0.624046	-0.141421	1.38951	-0.14 to 1.39	0.110012	0.488852	-0.325815	1.30352	-0.33 to 1.3	0.239396	0.58259	-0.24968	1.41486	-0.25 to 1.41	0.169956	0.148484	-0.375108	0.672076	-0.38 to 0.67	0.578194	0.257874	-0.34325	0.858998	-0.34 to 0.86	0.400307
rs16951446	MYO5B	18	47599093	A	G	0.0519428	0.757247	-0.0336669	1.54816	-0.03 to 1.55	0.0605708	0.942151	-0.068865	1.95317	-0.07 to 1.95	0.0677618	1.12637	0.164237	2.0885	0.16 to 2.09	0.0217855	0.78949	-0.235021	1.814	-0.24 to 1.81	0.130872	0.511046	-0.536048	1.55814	-0.54 to 1.56	0.338585	-0.88954	-1.52587	-0.253213	-1.53 to -0.25	0.0061655	-1.05512	-1.78712	-0.323129	-1.79 to -0.32	0.0047436
rs16951453	MYO5B	18	47603465	T	C	0.200535	0.0903476	-0.349826	0.530522	-0.35 to 0.53	0.687321	0.145295	-0.417938	0.708527	-0.42 to 0.71	0.61296	0.192212	-0.343493	0.727916	-0.34 to 0.73	0.481706	0.111815	-0.457597	0.681226	-0.46 to 0.68	0.700185	0.224975	-0.357366	0.807315	-0.36 to 0.81	0.448733	0.0488662	-0.305017	0.402749	-0.31 to 0.4	0.786584	0.0075207	-0.39917	0.414211	-0.4 to 0.41	0.971076
rs16951488	MYO5B	18	47610821	T	G	0.0519428	0.757247	-0.0336669	1.54816	-0.03 to 1.55	0.0605708	0.942151	-0.068865	1.95317	-0.07 to 1.95	0.0677618	1.12637	0.164237	2.0885	0.16 to 2.09	0.0217855	0.78949	-0.235021	1.814	-0.24 to 1.81	0.130872	0.511046	-0.536048	1.55814	-0.54 to 1.56	0.338585	-0.88954	-1.52587	-0.253213	-1.53 to -0.25	0.0061655	-1.05512	-1.78712	-0.323129	-1.79 to -0.32	0.0047436
rs16951532	MYO5B	18	47630220	G	A	0.167485	0.0173378	-0.453234	0.48791	-0.45 to 0.49	0.942402	0.0634556	-0.538035	0.664946	-0.54 to 0.66	0.836105	0.127838	-0.444846	0.700522	-0.44 to 0.7	0.66158	0.110764	-0.498566	0.720095	-0.5 to 0.72	0.721494	0.0064337	-0.616117	0.628985	-0.62 to 0.63	0.983831	-0.105532	-0.484709	0.273644	-0.48 to 0.27	0.585273	-0.152151	-0.588382	0.284081	-0.59 to 0.28	0.494074
rs169936	CTIF	18	46156790	C	T	0.25753	-0.148976	-0.562199	0.264246	-0.56 to 0.26	0.479597	-0.100114	-0.625895	0.425667	-0.63 to 0.43	0.708854	-0.168789	-0.672262	0.334684	-0.67 to 0.33	0.510924	-0.0290558	-0.562508	0.504396	-0.56 to 0.5	0.914937	-0.378842	-0.922583	0.164899	-0.92 to 0.16	0.171952	-0.0291947	-0.366714	0.308325	-0.37 to 0.31	0.865322	-0.118365	-0.505532	0.268802	-0.51 to 0.27	0.548887
rs1705492	MYO5B	18	47718351	C	A	0.113134	-0.0321727	-0.588689	0.524344	-0.59 to 0.52	0.90974	-0.000199	-0.711554	0.711156	-0.71 to 0.71	0.999562	-0.235647	-0.912876	0.441582	-0.91 to 0.44	0.495051	-0.0523709	-0.773011	0.668269	-0.77 to 0.67	0.886677	-0.220143	-0.956328	0.516043	-0.96 to 0.52	0.557627	0.168876	-0.279912	0.617664	-0.28 to 0.62	0.460652	0.186738	-0.329987	0.703462	-0.33 to 0.7	0.478603
rs1705494	MYO5B	18	47643116	A	C	0.459305	-0.322547	-0.663563	0.0184692	-0.66 to 0.02	0.0637512	-0.167035	-0.603271	0.269201	-0.6 to 0.27	0.452769	-0.439245	-0.854183	-0.0243073	-0.85 to -0.02	0.0380191	-0.434254	-0.875807	0.0072997	-0.88 to 0.01	0.0539055	-0.502823	-0.953811	-0.0518351	-0.95 to -0.05	0.0288919	0.209307	-0.0680494	0.486663	-0.07 to 0.49	0.139049	0.347492	0.0285942	0.66639	0.03 to 0.67	0.0327165
rs1705527	MYO5B	18	47687870	T	C	0.453532	0.201052	-0.150688	0.552793	-0.15 to 0.55	0.262416	0.179476	-0.270911	0.629862	-0.27 to 0.63	0.43458	0.211248	-0.216597	0.639092	-0.22 to 0.64	0.332987	0.231527	-0.223867	0.686921	-0.22 to 0.69	0.318834	0.398025	-0.0671822	0.863231	-0.07 to 0.86	0.093512	-0.171221	-0.456177	0.113735	-0.46 to 0.11	0.238803	-0.198793	-0.527458	0.129872	-0.53 to 0.13	0.235706
rs1705533	MYO5B	18	47650193	A	G	0.391411	-0.337007	-0.69468	0.0206654	-0.69 to 0.02	0.0647717	-0.288697	-0.746116	0.168723	-0.75 to 0.17	0.215937	-0.398311	-0.833641	0.0370203	-0.83 to 0.04	0.0729022	-0.365468	-0.828752	0.0978164	-0.83 to 0.1	0.121996	-0.339988	-0.81336	0.133384	-0.81 to 0.13	0.159115	0.194511	-0.0948425	0.483864	-0.09 to 0.48	0.187562	0.273886	-0.058709	0.606481	-0.06 to 0.61	0.106484
rs17067732	LCP1/PLS2	13	46713308	A	G	0.0378323	0.471752	-0.426061	1.36956	-0.43 to 1.37	0.302895	-0.213709	-1.3616	0.934186	-1.36 to 0.93	0.715051	0.376914	-0.715955	1.46978	-0.72 to 1.47	0.498867	0.441161	-0.721591	1.60391	-0.72 to 1.6	0.456898	0.553954	-0.633893	1.7418	-0.63 to 1.74	0.360504	-0.059992	-0.803743	0.683759	-0.8 to 0.68	0.874334	0.152072	-0.703572	1.00771	-0.7 to 1.01	0.727484
rs17186485	SMAD7	18	46449032	G	A	0.0539975	0.5939	-0.226536	1.41434	-0.23 to 1.41	0.155856	1.04125	-0.009671	2.09218	-0.01 to 2.09	0.0521435	0.798902	-0.199511	1.79731	-0.2 to 1.8	0.116739	0.5965	-0.465782	1.65878	-0.47 to 1.66	0.270906	0.494807	-0.592627	1.58224	-0.59 to 1.58	0.372281	-0.0867141	-0.723984	0.550555	-0.72 to 0.55	0.789622	0.0636562	-0.669638	0.79695	-0.67 to 0.8	0.864845
rs17551389	XIRP2	2	167997309	T	C	0.0839132	0.106978	-0.526109	0.740064	-0.53 to 0.74	0.740374	0.120416	-0.688696	0.929527	-0.69 to 0.93	0.770409	-0.0545091	-0.82511	0.716092	-0.83 to 0.72	0.889678	0.423545	-0.396355	1.24345	-0.4 to 1.24	0.311123	0.421803	-0.415553	1.25916	-0.42 to 1.26	0.323308	0.297674	-0.218485	0.813832	-0.22 to 0.81	0.25821	0.122922	-0.471641	0.717484	-0.47 to 0.72	0.685209
rs17584148	PCDH15	10	56372381	C	T	0.138058	-0.279134	-0.787188	0.22892	-0.79 to 0.23	0.281375	-0.716659	-1.3653	-0.0680125	-1.37 to -0.07	0.0303707	-0.355972	-0.974069	0.262125	-0.97 to 0.26	0.258826	-0.248965	-0.906927	0.408996	-0.91 to 0.41	0.45811	-0.007582	-0.679944	0.66478	-0.68 to 0.66	0.982357	-0.0501344	-0.454692	0.354423	-0.45 to 0.35	0.808019	0.0724094	-0.392863	0.537682	-0.39 to 0.54	0.760256
rs1758827	PCDH15	10	56295820	C	T	0.207702	-0.0808898	-0.509361	0.347581	-0.51 to 0.35	0.711231	0.287039	-0.260648	0.834727	-0.26 to 0.83	0.304141	-0.164705	-0.685972	0.356562	-0.69 to 0.36	0.535532	-0.325779	-0.880087	0.22853	-0.88 to 0.23	0.249196	-0.119197	-0.685692	0.447299	-0.69 to 0.45	0.679896	-0.293241	-0.643114	0.056632	-0.64 to 0.06	0.100401	-0.129895	-0.531812	0.272021	-0.53 to 0.27	0.526298
rs17593549	PCDH15	10	56542207	T	C	0.131405	0.360152	-0.151437	0.871741	-0.15 to 0.87	0.167538	0.620885	-0.0324086	1.27418	-0.03 to 1.27	0.0624863	0.550486	-0.0718954	1.17287	-0.07 to 1.17	0.0829616	0.491642	-0.172623	1.15591	-0.17 to 1.16	0.146787	0.0903648	-0.588623	0.769353	-0.59 to 0.77	0.794106	-0.522814	-0.939416	-0.106212	-0.94 to -0.11	0.0139292	-0.139804	-0.618916	0.339308	-0.62 to 0.34	0.567237
rs17601960	LCP1/PLS2	13	46750881	T	C	0.0791735	0.118495	-0.515478	0.752468	-0.52 to 0.75	0.713979	0.204239	-0.606044	1.01452	-0.61 to 1.01	0.621117	0.0131361	-0.758475	0.784747	-0.76 to 0.78	0.973368	0.308053	-0.512768	1.12887	-0.51 to 1.13	0.46179	0.0726882	-0.765775	0.911151	-0.77 to 0.91	0.865009	-0.362651	-0.878557	0.153255	-0.88 to 0.15	0.168199	-0.405764	-0.999342	0.187813	-1 to 0.19	0.180213
rs17644321	PCDH15	10	55848977	T	C	0.263826	-0.0939381	-0.491188	0.303312	-0.49 to 0.3	0.64286	-0.0127255	-0.520151	0.4947	-0.52 to 0.49	0.960777	-0.0226819	-0.506155	0.460791	-0.51 to 0.46	0.926699	-0.081641	-0.596177	0.432895	-0.6 to 0.43	0.755691	-0.0574177	-0.582904	0.468069	-0.58 to 0.47	0.830338	-0.349792	-0.670988	-0.0285959	-0.67 to -0.03	0.0328183	-0.164586	-0.534066	0.204895	-0.53 to 0.2	0.382473
rs17646169	PCDH15	10	55922376	C	T	0.0710754	0.0312414	-0.62938	0.691863	-0.63 to 0.69	0.926112	0.215638	-0.62763	1.05891	-0.63 to 1.06	0.616059	-0.0666823	-0.870978	0.737614	-0.87 to 0.74	0.870848	-0.181048	-1.03611	0.674013	-1.04 to 0.67	0.677991	-0.351376	-1.22411	0.521361	-1.22 to 0.52	0.429845	-0.11248	-0.661035	0.436074	-0.66 to 0.44	0.687652	-0.38989	-1.02082	0.241043	-1.02 to 0.24	0.225713
rs17658102	PCDH15	10	56322477	T	C	0.137711	0.110547	-0.389805	0.610899	-0.39 to 0.61	0.664835	0.31854	-0.322478	0.959558	-0.32 to 0.96	0.329884	0.192084	-0.416746	0.800914	-0.42 to 0.8	0.536143	0.211015	-0.437729	0.85976	-0.44 to 0.86	0.523596	-0.0345651	-0.698788	0.629658	-0.7 to 0.63	0.91872	0.123919	-0.28361	0.531448	-0.28 to 0.53	0.551048	0.208702	-0.260161	0.677566	-0.26 to 0.68	0.382823
rs17659350	MYO5B	18	47533097	T	C	0.278642	-0.264975	-0.652847	0.122897	-0.65 to 0.12	0.180465	-0.192255	-0.688231	0.303721	-0.69 to 0.3	0.447207	-0.432961	-0.904909	0.038986	-0.9 to 0.04	0.0721443	-0.265879	-0.768297	0.236539	-0.77 to 0.24	0.299455	0.0690037	-0.444498	0.582505	-0.44 to 0.58	0.792155	-0.328687	-0.642015	-0.0153581	-0.64 to -0.02	0.0397872	-0.0439049	-0.405011	0.317202	-0.41 to 0.32	0.811575
rs17659822	MYO5B	18	47603290	T	C	0.399509	-0.228449	-0.596344	0.139446	-0.6 to 0.14	0.223431	-0.121299	-0.591842	0.349244	-0.59 to 0.35	0.61321	-0.373647	-0.820965	0.0736713	-0.82 to 0.07	0.101542	-0.205593	-0.682338	0.271151	-0.68 to 0.27	0.397785	-0.276005	-0.763027	0.211017	-0.76 to 0.21	0.266506	-0.0387474	-0.335861	0.258366	-0.34 to 0.26	0.798179	0.0886631	-0.253024	0.43035	-0.25 to 0.43	0.610911
rs17709865	PCDH15	10	55768550	T	C	0.427596	0.0615767	-0.300435	0.423588	-0.3 to 0.42	0.738717	0.0951924	-0.367448	0.557833	-0.37 to 0.56	0.686592	0.0247552	-0.415785	0.465295	-0.42 to 0.47	0.912255	-0.0067081	-0.47565	0.462234	-0.48 to 0.46	0.977621	0.253291	-0.225467	0.732048	-0.23 to 0.73	0.299581	0.26997	-0.023494	0.563433	-0.02 to 0.56	0.0713622	0.245386	-0.09258	0.583351	-0.09 to 0.58	0.154639
rs17713794	MYO5B	18	47372610	T	C	0.0856966	-0.334317	-0.955924	0.28729	-0.96 to 0.29	0.291646	-0.221833	-1.01715	0.573484	-1.02 to 0.57	0.584416	-0.392826	-1.14938	0.363729	-1.15 to 0.36	0.308648	-0.50643	-1.31143	0.298568	-1.31 to 0.3	0.217419	0.111158	-0.712037	0.934353	-0.71 to 0.93	0.791167	0.393301	-0.115822	0.902423	-0.12 to 0.9	0.129942	0.317101	-0.268872	0.903074	-0.27 to 0.9	0.288717
rs17713847	MYO5B	18	47376162	G	A	0.146226	0.0091112	-0.490628	0.508851	-0.49 to 0.51	0.97148	0.0113964	-0.627646	0.650439	-0.63 to 0.65	0.972102	0.0733993	-0.535218	0.682017	-0.54 to 0.68	0.813049	-0.0595634	-0.706263	0.587136	-0.71 to 0.59	0.856671	0.0970806	-0.563462	0.757623	-0.56 to 0.76	0.773189	0.0603392	-0.345465	0.466143	-0.35 to 0.47	0.770637	0.0666545	-0.399962	0.533271	-0.4 to 0.53	0.779414
rs17715399	MYO5B	18	47488345	T	C	0.44739	0.208827	-0.142263	0.559916	-0.14 to 0.56	0.243542	0.179689	-0.270027	0.629405	-0.27 to 0.63	0.43335	0.248904	-0.177949	0.675757	-0.18 to 0.68	0.252922	0.11957	-0.335432	0.574572	-0.34 to 0.57	0.606334	0.0433061	-0.422581	0.509193	-0.42 to 0.51	0.855361	0.174009	-0.112292	0.46031	-0.11 to 0.46	0.233443	-0.0029496	-0.333044	0.327145	-0.33 to 0.33	0.986021
rs17715519	MYO5B	18	47501418	G	A	0.0935131	0.0080295	-0.607973	0.624032	-0.61 to 0.62	0.979607	0.355438	-0.431219	1.1421	-0.43 to 1.14	0.375641	-0.147243	-0.896355	0.60187	-0.9 to 0.6	0.699909	0.088538	-0.707753	0.884829	-0.71 to 0.88	0.827398	-0.319284	-1.13066	0.492087	-1.13 to 0.49	0.440339	-0.186126	-0.680086	0.307833	-0.68 to 0.31	0.460038	-0.165036	-0.730687	0.400615	-0.73 to 0.4	0.567281
rs17715739	MYO5B	18	47533775	A	G	0.165301	-0.114295	-0.5849	0.35631	-0.58 to 0.36	0.633899	-0.125962	-0.727818	0.475895	-0.73 to 0.48	0.68151	-0.366746	-0.93921	0.205717	-0.94 to 0.21	0.209104	-0.0279621	-0.637555	0.581631	-0.64 to 0.58	0.928326	0.207903	-0.414604	0.83041	-0.41 to 0.83	0.51254	-0.32016	-0.697525	0.0572054	-0.7 to 0.06	0.0963053	-0.0354685	-0.470044	0.399107	-0.47 to 0.4	0.872858
rs17715957	MYO5B	18	47575725	A	G	0.235451	-0.416007	-0.835733	0.003719	-0.84 to 0	0.0520626	-0.382225	-0.918857	0.154408	-0.92 to 0.15	0.162602	-0.490446	-1.00123	0.0203346	-1 to 0.02	0.0598342	-0.361714	-0.905349	0.181921	-0.91 to 0.18	0.192075	-0.362946	-0.91841	0.192518	-0.92 to 0.19	0.200178	-0.155336	-0.494397	0.183725	-0.49 to 0.18	0.369073	-0.0152908	-0.405458	0.374876	-0.41 to 0.37	0.938749
rs17716413	MYO5B	18	47632490	C	A	0.235837	-0.44464	-0.861116	-0.0281643	-0.86 to -0.03	0.0364069	-0.42742	-0.96002	0.10518	-0.96 to 0.11	0.115674	-0.512163	-1.01888	-0.0054498	-1.02 to -0.01	0.0475889	-0.376612	-0.916195	0.162971	-0.92 to 0.16	0.171199	-0.465583	-1.01711	0.0859436	-1.02 to 0.09	0.097966	-0.0467004	-0.380268	0.286867	-0.38 to 0.29	0.783694	0.133204	-0.251942	0.518351	-0.25 to 0.52	0.497709
rs17716461	MYO5B	18	47643741	G	A	0.121677	0.289438	-0.230984	0.80986	-0.23 to 0.81	0.275515	0.58284	-0.0820552	1.24774	-0.08 to 1.25	0.0857434	0.227845	-0.405657	0.861347	-0.41 to 0.86	0.480661	0.232913	-0.441123	0.906948	-0.44 to 0.91	0.49804	0.342361	-0.346183	1.0309	-0.35 to 1.03	0.329597	-0.0997222	-0.532615	0.33317	-0.53 to 0.33	0.651505	-0.26213	-0.760051	0.23579	-0.76 to 0.24	0.302015
rs17716604	MYO5B	18	47654952	C	T	0.0302906	-1.13561	-2.19503	-0.0761893	-2.2 to -0.08	0.0356627	-1.02433	-2.3794	0.330743	-2.38 to 0.33	0.138364	-1.16864	-2.45812	0.120848	-2.46 to 0.12	0.0756594	-1.37779	-2.74951	-0.0060634	-2.75 to -0.01	0.0489969	-0.738372	-2.14105	0.664311	-2.14 to 0.66	0.302018	0.350508	-0.479223	1.18024	-0.48 to 1.18	0.40754	0.939178	-0.0147798	1.89314	-0.01 to 1.89	0.0536537
rs17725634	PCDH15	10	56062045	T	C	0.104789	0.330309	-0.235867	0.896486	-0.24 to 0.9	0.252688	-0.0451275	-0.768864	0.678609	-0.77 to 0.68	0.902682	0.241714	-0.447714	0.931142	-0.45 to 0.93	0.49178	0.202589	-0.530867	0.936044	-0.53 to 0.94	0.588076	0.419555	-0.329369	1.16848	-0.33 to 1.17	0.272036	-0.0373779	-0.497989	0.423233	-0.5 to 0.42	0.873581	-0.14684	-0.676271	0.382591	-0.68 to 0.38	0.586576
rs177259	CTIF	18	46164961	C	T	0.0920622	0.129889	-0.479076	0.738853	-0.48 to 0.74	0.675759	0.0717891	-0.706633	0.850212	-0.71 to 0.85	0.856486	0.440998	-0.299906	1.1819	-0.3 to 1.18	0.243212	0.350687	-0.437744	1.13912	-0.44 to 1.14	0.383131	0.125849	-0.679806	0.931505	-0.68 to 0.93	0.759363	-0.183545	-0.683313	0.316223	-0.68 to 0.32	0.471484	0.067261	-0.507794	0.642316	-0.51 to 0.64	0.818608
rs17726716	ACAA2	18	47314604	T	C	0.22229	0.15521	-0.265708	0.576128	-0.27 to 0.58	0.469651	0.284525	-0.253421	0.82247	-0.25 to 0.82	0.29972	-0.0928235	-0.605159	0.419512	-0.61 to 0.42	0.72238	-0.164992	-0.71007	0.380085	-0.71 to 0.38	0.552811	0.0533862	-0.503547	0.610319	-0.5 to 0.61	0.850896	0.0285248	-0.311082	0.368131	-0.31 to 0.37	0.869188	-0.0139853	-0.404721	0.37675	-0.4 to 0.38	0.944051
rs17728590	MYO5B	18	47511627	C	T	0.108794	-0.128858	-0.69445	0.436733	-0.69 to 0.44	0.655048	0.194983	-0.528146	0.918111	-0.53 to 0.92	0.596987	-0.228358	-0.916013	0.459297	-0.92 to 0.46	0.514933	-0.223527	-0.956442	0.509388	-0.96 to 0.51	0.549811	-0.290823	-1.03985	0.458209	-1.04 to 0.46	0.446462	0.190833	-0.267883	0.64955	-0.27 to 0.65	0.414702	0.34997	-0.177494	0.877435	-0.18 to 0.88	0.193354
rs17728849	MYO5B	18	47572613	T	C	0.158961	-0.238946	-0.717678	0.239785	-0.72 to 0.24	0.327753	-0.148879	-0.760895	0.463137	-0.76 to 0.46	0.63335	-0.28583	-0.868447	0.296786	-0.87 to 0.3	0.336082	-0.230423	-0.850297	0.38945	-0.85 to 0.39	0.466063	-0.0304733	-0.663841	0.602894	-0.66 to 0.6	0.924832	0.39646	0.0109834	0.781937	0.01 to 0.78	0.0438248	0.474071	0.0306521	0.91749	0.03 to 0.92	0.0361416
rs17729191	MYO5B	18	47641808	C	T	0.0685072	-0.00667	-0.695802	0.682462	-0.7 to 0.68	0.984857	0.453544	-0.427075	1.33416	-0.43 to 1.33	0.312579	-0.267151	-1.10577	0.571472	-1.11 to 0.57	0.532195	-0.31805	-1.2103	0.574198	-1.21 to 0.57	0.484573	-0.701564	-1.61269	0.209567	-1.61 to 0.21	0.131177	0.11221	-0.444549	0.668968	-0.44 to 0.67	0.692722	0.367142	-0.273969	1.00825	-0.27 to 1.01	0.261564
rs17765930	CTIF	18	46286265	A	G	0.0580871	0.19858	-0.538832	0.935993	-0.54 to 0.94	0.597456	0.301108	-0.641749	1.24396	-0.64 to 1.24	0.531169	0.483398	-0.413527	1.38032	-0.41 to 1.38	0.290641	0.147134	-0.808038	1.10231	-0.81 to 1.1	0.762601	-0.29322	-1.26831	0.681868	-1.27 to 0.68	0.555415	-0.191456	-0.789133	0.40622	-0.79 to 0.41	0.529959	-0.0291924	-0.716916	0.658532	-0.72 to 0.66	0.933669
rs17801411	MYO5B	18	47481630	G	A	0.329443	-0.074905	-0.442195	0.292385	-0.44 to 0.29	0.689219	-0.153994	-0.623369	0.315382	-0.62 to 0.32	0.52001	-0.0829956	-0.52986	0.363869	-0.53 to 0.36	0.715704	0.0963746	-0.379064	0.571813	-0.38 to 0.57	0.691001	0.0971091	-0.388922	0.58314	-0.39 to 0.58	0.695207	-0.0378158	-0.337152	0.26152	-0.34 to 0.26	0.804364	-0.20876	-0.553112	0.135592	-0.55 to 0.14	0.234632
rs1781451	PCDH15	10	56296300	A	G	0.0715747	-0.168049	-0.835099	0.499001	-0.84 to 0.5	0.621296	0.112125	-0.740555	0.964805	-0.74 to 0.96	0.796513	-0.202709	-1.01455	0.609129	-1.01 to 0.61	0.624398	0.0908731	-0.772947	0.954693	-0.77 to 0.95	0.836562	-0.16779	-1.0503	0.714718	-1.05 to 0.71	0.709273	-0.573557	-1.11986	-0.0272515	-1.12 to -0.03	0.0396238	-0.325725	-0.953943	0.302493	-0.95 to 0.3	0.309383
rs17828158	CTIF	18	46074828	G	A	0.0854806	0.283504	-0.33972	0.906727	-0.34 to 0.91	0.372416	0.417275	-0.379288	1.21384	-0.38 to 1.21	0.304371	0.194167	-0.564444	0.952777	-0.56 to 0.95	0.615738	0.307354	-0.49972	1.11443	-0.5 to 1.11	0.455222	0.393576	-0.430909	1.21806	-0.43 to 1.22	0.34928	0.275013	-0.237767	0.787794	-0.24 to 0.79	0.293046	0.25147	-0.338488	0.841429	-0.34 to 0.84	0.403319
rs17829286	CTIF	18	46106338	C	T	0.144936	0.516855	0.0251182	1.00859	0.03 to 1.01	0.0394017	0.553797	-0.0747001	1.1823	-0.07 to 1.18	0.0841291	0.525171	-0.0734444	1.12379	-0.07 to 1.12	0.0854864	0.671199	0.0346899	1.30771	0.03 to 1.31	0.0387661	0.506767	-0.14436	1.15789	-0.14 to 1.16	0.127075	-0.0597951	-0.464883	0.345292	-0.46 to 0.35	0.772257	0.072976	-0.393036	0.538988	-0.39 to 0.54	0.75881
rs1787200	DYM	18	46587654	A	G	0.115637	-0.124179	-0.658931	0.410573	-0.66 to 0.41	0.648847	-0.0429321	-0.726519	0.640654	-0.73 to 0.64	0.901982	-0.057372	-0.708078	0.593334	-0.71 to 0.59	0.862732	-0.107493	-0.799683	0.584697	-0.8 to 0.58	0.760726	-0.215053	-0.922078	0.491972	-0.92 to 0.49	0.550882	0.123436	-0.314846	0.561717	-0.31 to 0.56	0.580812	-0.18728	-0.690996	0.316437	-0.69 to 0.32	0.466028
rs1787291	MYO5B	18	47474497	A	G	0.156851	-0.0187652	-0.496552	0.459022	-0.5 to 0.46	0.938609	-0.004547	-0.615267	0.606173	-0.62 to 0.61	0.988351	-0.238509	-0.819901	0.342884	-0.82 to 0.34	0.421166	0.13294	-0.485725	0.751604	-0.49 to 0.75	0.673484	0.172475	-0.459572	0.804522	-0.46 to 0.8	0.59258	0.0272987	-0.361206	0.415803	-0.36 to 0.42	0.890419	0.306489	-0.140435	0.753413	-0.14 to 0.75	0.178827
rs1787296	MYO5B	18	47466709	T	C	0.40176	-0.0721223	-0.429742	0.285498	-0.43 to 0.29	0.692496	0.0718154	-0.385354	0.528985	-0.39 to 0.53	0.75805	-0.040631	-0.47584	0.394578	-0.48 to 0.39	0.854738	-0.38453	-0.847273	0.0782123	-0.85 to 0.08	0.103322	-0.354454	-0.827276	0.118368	-0.83 to 0.12	0.141661	0.0354804	-0.254385	0.325346	-0.25 to 0.33	0.81033	0.108697	-0.224678	0.442073	-0.22 to 0.44	0.522644
rs1787321	MYO5B	18	47420783	A	G	0.245603	0.0695265	-0.32596	0.465014	-0.33 to 0.47	0.730293	-0.161679	-0.667162	0.343804	-0.67 to 0.34	0.530535	0.182309	-0.298964	0.663582	-0.3 to 0.66	0.457616	0.220176	-0.291863	0.732215	-0.29 to 0.73	0.39915	0.292716	-0.230345	0.815777	-0.23 to 0.82	0.27254	-0.156429	-0.480504	0.167646	-0.48 to 0.17	0.34397	-0.0253782	-0.398278	0.347521	-0.4 to 0.35	0.893845
rs1787323	MYO5B	18	47463377	C	T	0.10818	0.0200435	-0.544431	0.584518	-0.54 to 0.58	0.944487	0.222641	-0.498813	0.944094	-0.5 to 0.94	0.545092	-0.0030671	-0.690065	0.683931	-0.69 to 0.68	0.993015	-0.604788	-1.33521	0.125634	-1.34 to 0.13	0.104565	-0.76511	-1.51107	-0.0191514	-1.51 to -0.02	0.044407	0.17674	-0.271035	0.624515	-0.27 to 0.62	0.439006	0.0286368	-0.486585	0.543859	-0.49 to 0.54	0.913218
rs1787523	MYO5B	18	47460085	G	A	0.107815	0.0387313	-0.526655	0.604117	-0.53 to 0.6	0.893137	0.234511	-0.488307	0.95733	-0.49 to 0.96	0.524653	0.0135275	-0.674348	0.701403	-0.67 to 0.7	0.969238	-0.569778	-1.30142	0.161866	-1.3 to 0.16	0.126845	-0.760591	-1.50806	-0.0131265	-1.51 to -0.01	0.0461142	0.167185	-0.280425	0.614796	-0.28 to 0.61	0.463979	0.0190517	-0.496524	0.534628	-0.5 to 0.53	0.942241
rs1787534	MYO5B	18	47445407	C	T	0.0854859	0.233311	-0.396462	0.863084	-0.4 to 0.86	0.467572	0.310453	-0.495627	1.11653	-0.5 to 1.12	0.450131	0.153874	-0.613467	0.921215	-0.61 to 0.92	0.694152	-0.229429	-1.04485	0.585994	-1.04 to 0.59	0.581136	-0.175801	-1.00888	0.657276	-1.01 to 0.66	0.679013	0.271259	-0.231337	0.773856	-0.23 to 0.77	0.289999	0.0617288	-0.515968	0.639425	-0.52 to 0.64	0.834049
rs1787557	MYO5B	18	47418259	C	T	0.400409	0.165683	-0.184611	0.515976	-0.18 to 0.52	0.353716	0.149769	-0.298037	0.597574	-0.3 to 0.6	0.511943	0.131274	-0.29511	0.557658	-0.3 to 0.56	0.546034	0.17143	-0.282208	0.625068	-0.28 to 0.63	0.458691	0.358766	-0.104477	0.822009	-0.1 to 0.82	0.128953	-0.180479	-0.465541	0.104583	-0.47 to 0.1	0.214534	-0.0923686	-0.420324	0.235586	-0.42 to 0.24	0.580793
rs1787566	MYO5B	18	47408203	T	C	0.195706	-0.0618212	-0.494576	0.370934	-0.49 to 0.37	0.779375	-0.185626	-0.73873	0.367479	-0.74 to 0.37	0.510485	-0.0392075	-0.565904	0.487488	-0.57 to 0.49	0.88394	0.0119714	-0.548422	0.572364	-0.55 to 0.57	0.966585	0.092606	-0.47991	0.665122	-0.48 to 0.67	0.751099	-0.228603	-0.582574	0.125368	-0.58 to 0.13	0.205483	0.0552766	-0.352134	0.462687	-0.35 to 0.46	0.790218
rs1787585	MYO5B	18	47478123	G	A	0.154098	0.0077088	-0.472644	0.488062	-0.47 to 0.49	0.974894	0.0197514	-0.594843	0.634346	-0.59 to 0.63	0.94975	-0.227659	-0.812144	0.356826	-0.81 to 0.36	0.445015	0.177897	-0.444214	0.800007	-0.44 to 0.8	0.574978	0.172049	-0.463735	0.807832	-0.46 to 0.81	0.595668	0.0305327	-0.361751	0.422817	-0.36 to 0.42	0.878705	0.293011	-0.15733	0.743352	-0.16 to 0.74	0.202122
rs1787601	MYO5B	18	47466732	A	G	0.40176	-0.0721223	-0.429742	0.285498	-0.43 to 0.29	0.692496	0.0718154	-0.385354	0.528985	-0.39 to 0.53	0.75805	-0.040631	-0.47584	0.394578	-0.48 to 0.39	0.854738	-0.38453	-0.847273	0.0782123	-0.85 to 0.08	0.103322	-0.354454	-0.827276	0.118368	-0.83 to 0.12	0.141661	0.0354804	-0.254385	0.325346	-0.25 to 0.33	0.81033	0.108697	-0.224678	0.442073	-0.22 to 0.44	0.522644
rs1790412	MYO5B	18	47658365	T	C	0.324169	0.0369914	-0.339561	0.413544	-0.34 to 0.41	0.84724	-0.340888	-0.821572	0.139795	-0.82 to 0.14	0.164432	0.124733	-0.333773	0.583239	-0.33 to 0.58	0.593721	0.148049	-0.340098	0.636197	-0.34 to 0.64	0.552032	0.320113	-0.178368	0.818594	-0.18 to 0.82	0.208019	-0.181263	-0.485565	0.123039	-0.49 to 0.12	0.242893	-0.214958	-0.565164	0.135249	-0.57 to 0.14	0.228848
rs1790428	MYO5B	18	47647226	G	A	0.472485	0.218117	-0.126479	0.562712	-0.13 to 0.56	0.214614	0.0470182	-0.394061	0.488097	-0.39 to 0.49	0.834419	0.29596	-0.123435	0.715356	-0.12 to 0.72	0.166518	0.323498	-0.123264	0.770261	-0.12 to 0.77	0.155737	0.399493	-0.057152	0.856138	-0.06 to 0.86	0.0863684	-0.169702	-0.450858	0.111454	-0.45 to 0.11	0.236686	-0.253512	-0.576828	0.0698027	-0.58 to 0.07	0.124281
rs1790449	MYO5B	18	47709230	G	A	0.199499	-0.361345	-0.806086	0.0833958	-0.81 to 0.08	0.111221	-0.164738	-0.73327	0.403794	-0.73 to 0.4	0.5699	-0.606955	-1.14725	-0.0666596	-1.15 to -0.07	0.0277029	-0.474886	-1.05026	0.100489	-1.05 to 0.1	0.105677	-0.67958	-1.26753	-0.0916268	-1.27 to -0.09	0.0235127	0.232352	-0.128683	0.593387	-0.13 to 0.59	0.207064	0.259311	-0.155234	0.673855	-0.16 to 0.67	0.220077
rs1790777	MYO5B	18	47477322	C	T	0.401568	-0.0322886	-0.39008	0.325503	-0.39 to 0.33	0.859534	0.119822	-0.33901	0.578654	-0.34 to 0.58	0.608588	0.0020926	-0.433624	0.437809	-0.43 to 0.44	0.992486	-0.338301	-0.80158	0.124979	-0.8 to 0.12	0.152264	-0.323281	-0.797055	0.150492	-0.8 to 0.15	0.180972	-0.0077406	-0.298663	0.283182	-0.3 to 0.28	0.958393	0.0931284	-0.241896	0.428153	-0.24 to 0.43	0.585738
rs1790778	MYO5B	18	47461041	C	T	0.451514	-0.0739046	-0.41978	0.271971	-0.42 to 0.27	0.675214	-0.0220438	-0.464145	0.420058	-0.46 to 0.42	0.922109	-0.160116	-0.580994	0.260761	-0.58 to 0.26	0.455685	-0.0336222	-0.481521	0.414277	-0.48 to 0.41	0.882971	0.0818554	-0.375716	0.539427	-0.38 to 0.54	0.72574	-0.0047163	-0.285783	0.27635	-0.29 to 0.28	0.973753	0.248569	-0.074459	0.571598	-0.07 to 0.57	0.131444
rs1790786	MYO5B	18	47459231	A	G	0.451639	-0.0832908	-0.429439	0.262858	-0.43 to 0.26	0.637039	-0.0380069	-0.480376	0.404362	-0.48 to 0.4	0.866205	-0.161181	-0.582682	0.26032	-0.58 to 0.26	0.453362	-0.0385582	-0.487132	0.410016	-0.49 to 0.41	0.866142	0.0845144	-0.373963	0.542992	-0.37 to 0.54	0.717743	0.0052478	-0.275827	0.286322	-0.28 to 0.29	0.970798	0.266301	-0.0570269	0.589628	-0.06 to 0.59	0.106423
rs1790796	MYO5B	18	47464423	T	C	0.165428	-0.508238	-0.973282	-0.0431925	-0.97 to -0.04	0.0322111	-0.263147	-0.859662	0.333369	-0.86 to 0.33	0.387047	-0.363522	-0.929972	0.202928	-0.93 to 0.2	0.208317	-0.604835	-1.20649	-0.0031845	-1.21 to 0	0.0488009	-0.342439	-0.958112	0.273234	-0.96 to 0.27	0.275478	0.138664	-0.245178	0.522507	-0.25 to 0.52	0.478764	0.295193	-0.146607	0.736993	-0.15 to 0.74	0.190243
rs1790799	MYO5B	18	47485387	T	C	0.169467	-0.401024	-0.8576	0.0555522	-0.86 to 0.06	0.0851241	-0.179613	-0.763296	0.404069	-0.76 to 0.4	0.546232	-0.229006	-0.784782	0.32677	-0.78 to 0.33	0.419119	-0.537792	-1.12896	0.0533797	-1.13 to 0.05	0.0745618	-0.179929	-0.784274	0.424415	-0.78 to 0.42	0.559347	0.12478	-0.250687	0.500247	-0.25 to 0.5	0.514665	0.26156	-0.169476	0.692596	-0.17 to 0.69	0.234189
rs1815932	MYO5B	18	47560230	A	G	0.159779	-0.226931	-0.705112	0.25125	-0.71 to 0.25	0.352102	-0.131715	-0.74302	0.479591	-0.74 to 0.48	0.67265	-0.2974	-0.87932	0.28452	-0.88 to 0.28	0.316315	-0.218411	-0.837565	0.400744	-0.84 to 0.4	0.489122	0.0104103	-0.622215	0.643036	-0.62 to 0.64	0.974257	0.407291	0.0222582	0.792323	0.02 to 0.79	0.0381566	0.47756	0.0346378	0.920481	0.03 to 0.92	0.034592
rs1815937	MYO5B	18	47555635	C	T	0.313668	0.306955	-0.0793408	0.69325	-0.08 to 0.69	0.119301	0.234732	-0.25866	0.728125	-0.26 to 0.73	0.350903	0.379503	-0.0905812	0.849586	-0.09 to 0.85	0.113515	0.321082	-0.179742	0.821905	-0.18 to 0.82	0.208776	0.280746	-0.230731	0.792224	-0.23 to 0.79	0.281833	-0.153235	-0.468021	0.161551	-0.47 to 0.16	0.339888	-0.233249	-0.595634	0.129136	-0.6 to 0.13	0.207011
rs1819729	PCDH15	10	56146761	A	G	0.109611	0.389118	-0.17209	0.950327	-0.17 to 0.95	0.174043	0.162733	-0.554939	0.880405	-0.55 to 0.88	0.656577	0.381824	-0.301319	1.06497	-0.3 to 1.06	0.273139	0.505306	-0.221409	1.23202	-0.22 to 1.23	0.172823	0.891054	0.149342	1.63277	0.15 to 1.63	0.01857	0.0267403	-0.427041	0.480522	-0.43 to 0.48	0.908015	-0.0818382	-0.603938	0.440261	-0.6 to 0.44	0.758584
rs1838962	DYM	18	46679899	G	A	0.269734	-0.0533597	-0.445899	0.339179	-0.45 to 0.34	0.789805	-0.134772	-0.636496	0.366952	-0.64 to 0.37	0.598376	-0.134084	-0.611796	0.343628	-0.61 to 0.34	0.582053	-0.0490261	-0.557335	0.459283	-0.56 to 0.46	0.849987	-0.0736615	-0.592975	0.445653	-0.59 to 0.45	0.780896	-0.0227549	-0.340782	0.295272	-0.34 to 0.3	0.888429	-0.0940314	-0.45992	0.271857	-0.46 to 0.27	0.61434
rs1855904	PCDH15	10	56440650	G	A	0.0791411	0.0876212	-0.539538	0.714781	-0.54 to 0.71	0.784108	0.198196	-0.603419	0.999811	-0.6 to 1	0.627797	-0.0712973	-0.834595	0.692	-0.83 to 0.69	0.854665	-0.0095752	-0.82171	0.802559	-0.82 to 0.8	0.981554	-0.0689905	-0.898711	0.76073	-0.9 to 0.76	0.870476	0.563934	0.0437242	1.08414	0.04 to 1.08	0.033624	0.200049	-0.398907	0.799004	-0.4 to 0.8	0.512563
rs1857129	PCDH15	10	56153636	G	A	0.0933661	0.186279	-0.411576	0.784135	-0.41 to 0.78	0.541217	-0.125493	-0.889783	0.638797	-0.89 to 0.64	0.747466	0.0783963	-0.649226	0.806019	-0.65 to 0.81	0.832667	0.201232	-0.572806	0.97527	-0.57 to 0.98	0.610195	0.424855	-0.365802	1.21551	-0.37 to 1.22	0.292081	0.038655	-0.445578	0.522888	-0.45 to 0.52	0.875623	0.0016501	-0.554714	0.558014	-0.55 to 0.56	0.99536
rs1876325	PCDH15	10	55866536	C	T	0.341879	0.199361	-0.166207	0.564929	-0.17 to 0.56	0.284956	0.226229	-0.240848	0.693307	-0.24 to 0.69	0.342269	0.198534	-0.246586	0.643655	-0.25 to 0.64	0.381814	0.0418111	-0.431887	0.515509	-0.43 to 0.52	0.862583	-0.0100314	-0.493878	0.473815	-0.49 to 0.47	0.96757	-0.0109015	-0.309128	0.287325	-0.31 to 0.29	0.942861	0.0126532	-0.330692	0.355998	-0.33 to 0.36	0.942396
rs1877192	XIRP2	2	167863420	T	C	0.119427	-0.0554205	-0.594554	0.483713	-0.59 to 0.48	0.840245	-0.153355	-0.84246	0.535751	-0.84 to 0.54	0.662553	-0.322233	-0.97823	0.333765	-0.98 to 0.33	0.335479	-0.0038036	-0.701943	0.694336	-0.7 to 0.69	0.991476	0.593038	-0.119707	1.30578	-0.12 to 1.31	0.102881	0.693847	0.261637	1.12606	0.26 to 1.13	0.001664	0.647991	0.150411	1.14557	0.15 to 1.15	0.0107191
rs1886039	LCP1/PLS2	13	46723715	G	A	0.0703764	0.242055	-0.447543	0.931654	-0.45 to 0.93	0.491276	0.0603453	-0.821179	0.94187	-0.82 to 0.94	0.893212	0.230197	-0.609126	1.06952	-0.61 to 1.07	0.590709	0.224889	-0.668146	1.11792	-0.67 to 1.12	0.62144	0.0715646	-0.840869	0.983999	-0.84 to 0.98	0.877763	0.1029	-0.455199	0.660998	-0.46 to 0.66	0.71772	0.308532	-0.332871	0.949934	-0.33 to 0.95	0.345638
rs1886040	LCP1/PLS2	13	46723594	T	C	0.490373	0.189017	-0.15679	0.534823	-0.16 to 0.53	0.283853	0.170226	-0.271719	0.612171	-0.27 to 0.61	0.45009	0.09452	-0.326465	0.515505	-0.33 to 0.52	0.65974	0.335855	-0.111877	0.783587	-0.11 to 0.78	0.141411	0.272644	-0.184767	0.730056	-0.18 to 0.73	0.242545	0.256995	-0.0254799	0.53947	-0.03 to 0.54	0.0745386	0.144137	-0.18081	0.469083	-0.18 to 0.47	0.384485
rs1892344	PCDH15	10	56348537	C	T	0.185861	-0.146274	-0.596287	0.303739	-0.6 to 0.3	0.523881	-0.485434	-1.06031	0.0894463	-1.06 to 0.09	0.0978718	-0.247675	-0.795358	0.300009	-0.8 to 0.3	0.375235	-0.0591663	-0.64197	0.523638	-0.64 to 0.52	0.842201	0.0783869	-0.517128	0.673902	-0.52 to 0.67	0.796314	-0.113156	-0.473485	0.247172	-0.47 to 0.25	0.538077	-0.0343121	-0.448977	0.380353	-0.45 to 0.38	0.871113
rs1893441	MYO5B	18	47358751	T	C	0.203355	0.203672	-0.232317	0.639661	-0.23 to 0.64	0.359683	0.37094	-0.186171	0.928052	-0.19 to 0.93	0.191764	-0.022317	-0.553009	0.508375	-0.55 to 0.51	0.934277	0.0853892	-0.479334	0.650112	-0.48 to 0.65	0.766841	0.100135	-0.476816	0.677087	-0.48 to 0.68	0.733598	-0.126998	-0.479557	0.225561	-0.48 to 0.23	0.480027	-0.175836	-0.581338	0.229667	-0.58 to 0.23	0.395235
rs1893528	DYM	18	46696090	A	G	0.269325	-0.0590919	-0.45151	0.333327	-0.45 to 0.33	0.767772	-0.141988	-0.643556	0.35958	-0.64 to 0.36	0.578819	-0.139732	-0.617296	0.337832	-0.62 to 0.34	0.56614	-0.058352	-0.566505	0.449801	-0.57 to 0.45	0.821838	-0.0857943	-0.604947	0.433359	-0.6 to 0.43	0.745889	-0.0292235	-0.347183	0.288736	-0.35 to 0.29	0.856987	-0.0874174	-0.453232	0.278397	-0.45 to 0.28	0.639397
rs1900425	PCDH15	10	55638740	G	A	0.355624	-0.197474	-0.561492	0.166544	-0.56 to 0.17	0.287492	-0.220241	-0.685572	0.24509	-0.69 to 0.25	0.353393	-0.17831	-0.621402	0.264782	-0.62 to 0.26	0.430065	-0.154686	-0.62615	0.316779	-0.63 to 0.32	0.519993	-0.188378	-0.670032	0.293277	-0.67 to 0.29	0.443145	-0.179001	-0.473632	0.11563	-0.47 to 0.12	0.233629	-0.232489	-0.571312	0.106334	-0.57 to 0.11	0.178579
rs1900438	PCDH15	10	55722449	A	G	0.431903	-0.198054	-0.553949	0.157841	-0.55 to 0.16	0.275222	-0.240572	-0.695581	0.214437	-0.7 to 0.21	0.29989	-0.132768	-0.566232	0.300696	-0.57 to 0.3	0.548095	-0.0895235	-0.55011	0.371063	-0.55 to 0.37	0.703091	-0.256686	-0.728416	0.215044	-0.73 to 0.22	0.286022	-0.296869	-0.58477	-0.0089675	-0.58 to -0.01	0.0432838	-0.275008	-0.606752	0.056736	-0.61 to 0.06	0.104169
rs1911382	PCDH15	10	55819700	C	A	0.443396	0.0458637	-0.305197	0.396924	-0.31 to 0.4	0.797805	-0.174176	-0.623347	0.274996	-0.62 to 0.27	0.447042	0.145574	-0.281258	0.572406	-0.28 to 0.57	0.503643	0.108915	-0.345744	0.563574	-0.35 to 0.56	0.638536	0.172038	-0.292871	0.636947	-0.29 to 0.64	0.46808	-0.219252	-0.507022	0.0685185	-0.51 to 0.07	0.135295	-0.229243	-0.560722	0.102236	-0.56 to 0.1	0.175179
rs1911390	PCDH15	10	55792001	C	T	0.257061	0.0046158	-0.397211	0.406443	-0.4 to 0.41	0.982028	-0.0618402	-0.575774	0.452093	-0.58 to 0.45	0.813465	-0.0557512	-0.545192	0.43369	-0.55 to 0.43	0.823247	0.0634456	-0.457207	0.584098	-0.46 to 0.58	0.811136	-0.0203212	-0.552354	0.511712	-0.55 to 0.51	0.940294	0.0939116	-0.232185	0.420009	-0.23 to 0.42	0.572311	-0.0475867	-0.422874	0.3277	-0.42 to 0.33	0.803653
rs1911396	PCDH15	10	55798408	A	G	0.229857	0.015572	-0.401093	0.432237	-0.4 to 0.43	0.941577	-0.124782	-0.657344	0.407779	-0.66 to 0.41	0.645905	-0.0416256	-0.548728	0.465477	-0.55 to 0.47	0.872119	-0.0027376	-0.542284	0.536809	-0.54 to 0.54	0.992061	0.0963114	-0.454905	0.647528	-0.45 to 0.65	0.731878	0.165968	-0.171499	0.503436	-0.17 to 0.5	0.334939	-0.0742406	-0.462537	0.314055	-0.46 to 0.31	0.707749
rs1911413	PCDH15	10	55757502	A	G	0.196195	0.2679	-0.172246	0.708047	-0.17 to 0.71	0.232733	0.047442	-0.515342	0.610226	-0.52 to 0.61	0.868701	0.261489	-0.274272	0.79725	-0.27 to 0.8	0.338577	0.37873	-0.191182	0.948642	-0.19 to 0.95	0.192623	0.111698	-0.470694	0.69409	-0.47 to 0.69	0.706847	0.0836512	-0.274203	0.441505	-0.27 to 0.44	0.646716	-0.0598206	-0.471479	0.351837	-0.47 to 0.35	0.775701
rs1911424	PCDH15	10	55847948	G	A	0.387536	0.0770837	-0.28195	0.436118	-0.28 to 0.44	0.673747	0.112697	-0.346568	0.571963	-0.35 to 0.57	0.630384	-0.0032181	-0.44015	0.433714	-0.44 to 0.43	0.988476	0.0828896	-0.381297	0.547076	-0.38 to 0.55	0.726212	0.124545	-0.350449	0.599538	-0.35 to 0.6	0.60714	0.223905	-0.0676979	0.515507	-0.07 to 0.52	0.132275	0.0849018	-0.249923	0.419727	-0.25 to 0.42	0.619065
rs1912985	PCDH15	10	56538759	G	T	0.15508	0.0808404	-0.394052	0.555733	-0.39 to 0.56	0.738521	0.132357	-0.475019	0.739733	-0.48 to 0.74	0.669145	0.100651	-0.477403	0.678705	-0.48 to 0.68	0.73277	0.164842	-0.450283	0.779967	-0.45 to 0.78	0.599242	0.195458	-0.431435	0.822352	-0.43 to 0.82	0.540945	0.534082	0.147332	0.920832	0.15 to 0.92	0.0068176	0.301126	-0.144536	0.746788	-0.14 to 0.75	0.185303
rs1930145	PCDH15	10	56286068	A	G	0.114818	0.0881349	-0.471067	0.647336	-0.47 to 0.65	0.757272	0.485212	-0.2293	1.19972	-0.23 to 1.2	0.183073	-0.130206	-0.81086	0.550449	-0.81 to 0.55	0.707571	-0.419103	-1.14285	0.304641	-1.14 to 0.3	0.256223	0.162054	-0.577392	0.901501	-0.58 to 0.9	0.667375	-0.130559	-0.576968	0.315849	-0.58 to 0.32	0.566352	-0.115155	-0.628679	0.398369	-0.63 to 0.4	0.660171
rs1930146	PCDH15	10	56286556	T	C	0.421496	-0.0117346	-0.361742	0.338273	-0.36 to 0.34	0.94758	-0.0247295	-0.472073	0.422614	-0.47 to 0.42	0.913674	0.0079338	-0.417703	0.433571	-0.42 to 0.43	0.970842	0.0440692	-0.408934	0.497072	-0.41 to 0.5	0.848706	-0.212082	-0.67479	0.250625	-0.67 to 0.25	0.3688	-0.086153	-0.370991	0.198685	-0.37 to 0.2	0.55316	0.0105798	-0.317238	0.338398	-0.32 to 0.34	0.949543
rs1930149	PCDH15	10	56208967	C	T	0.445041	0.0600014	-0.296106	0.416109	-0.3 to 0.42	0.741091	0.0446156	-0.410922	0.500153	-0.41 to 0.5	0.847695	0.109731	-0.323262	0.542724	-0.32 to 0.54	0.619224	0.133376	-0.327439	0.59419	-0.33 to 0.59	0.570336	0.212318	-0.25941	0.684046	-0.26 to 0.68	0.377494	0.0628307	-0.225483	0.351145	-0.23 to 0.35	0.669169	-0.0223082	-0.354685	0.310068	-0.35 to 0.31	0.895301
rs1930158	PCDH15	10	56337555	A	G	0.208351	-0.149925	-0.581784	0.281933	-0.58 to 0.28	0.496033	-0.392567	-0.944651	0.159517	-0.94 to 0.16	0.16331	-0.211122	-0.73702	0.314776	-0.74 to 0.31	0.431178	-0.178358	-0.73794	0.381225	-0.74 to 0.38	0.531969	-0.154056	-0.725618	0.417507	-0.73 to 0.42	0.597126	-0.0771528	-0.425521	0.271216	-0.43 to 0.27	0.664116	-0.0170597	-0.417654	0.383535	-0.42 to 0.38	0.933454
rs1930164	PCDH15	10	56302037	A	G	0.371901	0.0984041	-0.258268	0.455076	-0.26 to 0.46	0.588501	0.103513	-0.352276	0.559301	-0.35 to 0.56	0.656071	0.294131	-0.140153	0.728415	-0.14 to 0.73	0.184237	0.125095	-0.337326	0.587517	-0.34 to 0.59	0.595783	-0.003087	-0.474202	0.468028	-0.47 to 0.47	0.989748	-0.0433115	-0.334294	0.247671	-0.33 to 0.25	0.770404	-0.174022	-0.509154	0.16111	-0.51 to 0.16	0.308661
rs1930165	PCDH15	10	56301930	G	A	0.450286	0.0491456	-0.29379	0.392081	-0.29 to 0.39	0.778692	-0.0763883	-0.514674	0.361897	-0.51 to 0.36	0.732521	0.152991	-0.264329	0.570312	-0.26 to 0.57	0.47223	0.0514369	-0.392626	0.495499	-0.39 to 0.5	0.820311	0.06114	-0.392484	0.514764	-0.39 to 0.51	0.791547	-0.022898	-0.30354	0.257744	-0.3 to 0.26	0.872897	-0.159482	-0.482456	0.163492	-0.48 to 0.16	0.332991
rs1930167	PCDH15	10	56295951	C	T	0.0836401	-0.107896	-0.729464	0.513672	-0.73 to 0.51	0.733558	-0.0618814	-0.856404	0.732641	-0.86 to 0.73	0.87861	-0.0971856	-0.85368	0.659309	-0.85 to 0.66	0.801101	-0.498164	-1.30274	0.306416	-1.3 to 0.31	0.224777	-0.43572	-1.25782	0.386376	-1.26 to 0.39	0.298714	-0.214572	-0.71926	0.290116	-0.72 to 0.29	0.404525	-0.142627	-0.723783	0.438528	-0.72 to 0.44	0.630378
rs1930168	PCDH15	10	56230478	G	T	0.371411	-0.292537	-0.646754	0.0616794	-0.65 to 0.06	0.105459	-0.353044	-0.805645	0.0995571	-0.81 to 0.1	0.126227	-0.241095	-0.672309	0.190118	-0.67 to 0.19	0.272978	-0.544958	-1.0029	-0.0870156	-1 to -0.09	0.0197072	-0.699558	-1.16717	-0.231947	-1.17 to -0.23	0.0033868	0.0936317	-0.196182	0.383445	-0.2 to 0.38	0.526443	0.246743	-0.0865033	0.579989	-0.09 to 0.58	0.146651
rs1930175	PCDH15	10	56326349	A	C	0.017199	-0.160639	-1.49504	1.17376	-1.5 to 1.17	0.81338	-0.169277	-1.87637	1.53781	-1.88 to 1.54	0.84582	-0.447249	-2.0693	1.17481	-2.07 to 1.17	0.588727	0.486712	-1.24183	2.21526	-1.24 to 2.22	0.580852	0.0497027	-1.71724	1.81664	-1.72 to 1.82	0.95601	0.268833	-0.814511	1.35218	-0.81 to 1.35	0.626578	-0.0412183	-1.28503	1.2026	-1.29 to 1.2	0.948193
rs1930177	PCDH15	10	56247631	C	A	0.406738	-0.315892	-0.66654	0.0347557	-0.67 to 0.03	0.0774176	-0.170649	-0.618539	0.277242	-0.62 to 0.28	0.455007	-0.28151	-0.708434	0.145415	-0.71 to 0.15	0.196092	-0.6429	-1.09617	-0.189624	-1.1 to -0.19	0.0054623	-0.646977	-1.11003	-0.18392	-1.11 to -0.18	0.006199	0.0802516	-0.203225	0.363729	-0.2 to 0.36	0.57885	0.243436	-0.0827108	0.569583	-0.08 to 0.57	0.143419
rs1932604	PCDH15	10	56473373	G	T	0.159165	0.177514	-0.296519	0.651548	-0.3 to 0.65	0.462772	0.34986	-0.255897	0.955617	-0.26 to 0.96	0.257471	0.482738	-0.0938446	1.05932	-0.09 to 1.06	0.100752	0.476228	-0.137308	1.08977	-0.14 to 1.09	0.128098	0.208201	-0.418833	0.835234	-0.42 to 0.84	0.514988	-0.472638	-0.853653	-0.0916223	-0.85 to -0.09	0.0150675	-0.118697	-0.557546	0.320151	-0.56 to 0.32	0.595892
rs1935468	PCDH15	10	56083725	C	T	0.293252	-0.344412	-0.734231	0.0454065	-0.73 to 0.05	0.0832978	-0.528893	-1.02699	-0.0307985	-1.03 to -0.03	0.0374325	-0.42815	-0.902565	0.0462643	-0.9 to 0.05	0.0768935	-0.288751	-0.793772	0.216271	-0.79 to 0.22	0.262278	-0.303528	-0.819478	0.212423	-0.82 to 0.21	0.248739	-0.0645732	-0.378499	0.249352	-0.38 to 0.25	0.68672	-0.199122	-0.560167	0.161922	-0.56 to 0.16	0.279584
rs1937389	PCDH15	10	56319852	T	G	0.154508	-0.158353	-0.629552	0.312846	-0.63 to 0.31	0.509908	0.0774954	-0.524703	0.679694	-0.52 to 0.68	0.800768	-0.1619	-0.735222	0.411423	-0.74 to 0.41	0.579759	0.0170866	-0.593382	0.627555	-0.59 to 0.63	0.956229	-0.203052	-0.82659	0.420487	-0.83 to 0.42	0.523116	0.148559	-0.237225	0.534343	-0.24 to 0.53	0.450245	0.132131	-0.311863	0.576125	-0.31 to 0.58	0.559564
rs1937411	PCDH15	10	56366138	A	G	0.179435	-0.112099	-0.573167	0.348969	-0.57 to 0.35	0.633534	-0.172787	-0.762451	0.416877	-0.76 to 0.42	0.565564	0.00365	-0.557793	0.565093	-0.56 to 0.57	0.989828	-0.197763	-0.794233	0.398707	-0.79 to 0.4	0.515601	-0.155557	-0.765523	0.45441	-0.77 to 0.45	0.617015	0.0737333	-0.301063	0.448529	-0.3 to 0.45	0.699697	-0.34285	-0.773963	0.0882635	-0.77 to 0.09	0.119015
rs1937419	PCDH15	10	56329452	G	A	0.018617	0.165029	-1.1072	1.43726	-1.11 to 1.44	0.799209	0.0696879	-1.55653	1.69591	-1.56 to 1.7	0.93303	-0.102553	-1.65095	1.44584	-1.65 to 1.45	0.896662	0.586762	-1.06048	2.234	-1.06 to 2.23	0.484879	0.34294	-1.34013	2.02601	-1.34 to 2.03	0.689481	0.245419	-0.797192	1.28803	-0.8 to 1.29	0.644421	-0.289653	-1.48909	0.909785	-1.49 to 0.91	0.635863
rs1942326	MYO5B	18	47409179	A	G	0.4	0.156965	-0.193203	0.507134	-0.19 to 0.51	0.379437	0.13712	-0.310524	0.584763	-0.31 to 0.58	0.548073	0.125022	-0.301204	0.551248	-0.3 to 0.55	0.565172	0.159845	-0.29363	0.613319	-0.29 to 0.61	0.489451	0.349837	-0.113243	0.812918	-0.11 to 0.81	0.138607	-0.177922	-0.462833	0.106989	-0.46 to 0.11	0.220854	-0.0881969	-0.415976	0.239582	-0.42 to 0.24	0.597797
rs1942418	MYO5B	18	47383243	C	T	0.0480573	0.39457	-0.406702	1.19584	-0.41 to 1.2	0.334281	0.311689	-0.712677	1.33605	-0.71 to 1.34	0.55074	0.408647	-0.566615	1.38391	-0.57 to 1.38	0.411302	0.371682	-0.666022	1.40939	-0.67 to 1.41	0.482471	-0.287256	-1.3475	0.772986	-1.35 to 0.77	0.595225	-0.0451378	-0.701976	0.611701	-0.7 to 0.61	0.892816	-0.231634	-0.987211	0.523944	-0.99 to 0.52	0.547791
rs1943005	DYM	18	46750423	T	G	0.187474	-0.0036421	-0.44936	0.442075	-0.45 to 0.44	0.987216	-0.0386617	-0.60843	0.531107	-0.61 to 0.53	0.894143	-0.153451	-0.695847	0.388945	-0.7 to 0.39	0.579054	-0.0868001	-0.663855	0.490254	-0.66 to 0.49	0.768019	0.0104124	-0.579111	0.599935	-0.58 to 0.6	0.97237	0.0434241	-0.315662	0.40251	-0.32 to 0.4	0.812571	0.117878	-0.295134	0.530891	-0.3 to 0.53	0.575752
rs1943012	DYM	18	46860917	G	A	0.0955792	0.276169	-0.293759	0.846097	-0.29 to 0.85	0.342053	0.575046	-0.15316	1.30325	-0.15 to 1.3	0.121613	0.287925	-0.405714	0.981565	-0.41 to 0.98	0.415691	0.482268	-0.255513	1.22005	-0.26 to 1.22	0.199997	0.279918	-0.474075	1.03391	-0.47 to 1.03	0.466638	0.251114	-0.223247	0.725476	-0.22 to 0.73	0.299339	0.239377	-0.306026	0.784781	-0.31 to 0.78	0.389511
rs1974410	MYO5B	18	47478503	C	T	0.440262	0.0706582	-0.278807	0.420124	-0.28 to 0.42	0.691749	-0.0799662	-0.526679	0.366747	-0.53 to 0.37	0.725565	0.155624	-0.269765	0.581013	-0.27 to 0.58	0.473155	0.302591	-0.150178	0.75536	-0.15 to 0.76	0.190113	0.25465	-0.207857	0.717158	-0.21 to 0.72	0.280355	-0.0422466	-0.326742	0.242249	-0.33 to 0.24	0.770928	-0.259452	-0.586344	0.067439	-0.59 to 0.07	0.119745
rs1985467	MYO5B	18	47674261	T	C	0.443671	0.0286316	-0.321773	0.379036	-0.32 to 0.38	0.872698	0.247327	-0.200616	0.695269	-0.2 to 0.7	0.279	0.0457364	-0.380528	0.472	-0.38 to 0.47	0.833351	0.0265809	-0.427341	0.480503	-0.43 to 0.48	0.908578	0.0351814	-0.428466	0.498829	-0.43 to 0.5	0.881712	-0.0137993	-0.298934	0.271335	-0.3 to 0.27	0.924401	0.0188749	-0.308928	0.346678	-0.31 to 0.35	0.91011
rs1994559	CTIF	18	46332358	G	A	0.182767	-0.157243	-0.61375	0.299264	-0.61 to 0.3	0.49941	0.0944582	-0.489016	0.677933	-0.49 to 0.68	0.750895	-0.0891928	-0.644937	0.466551	-0.64 to 0.47	0.752974	-0.0895032	-0.680678	0.501672	-0.68 to 0.5	0.766552	-0.093176	-0.697328	0.510976	-0.7 to 0.51	0.762323	-0.0124895	-0.379376	0.354397	-0.38 to 0.35	0.946783	0.440644	0.0195042	0.861783	0.02 to 0.86	0.0403002
rs2026410	PCDH15	10	56345511	G	A	0.185966	-0.170249	-0.619843	0.279346	-0.62 to 0.28	0.457775	-0.513174	-1.08732	0.0609712	-1.09 to 0.06	0.079772	-0.266808	-0.813823	0.280207	-0.81 to 0.28	0.338891	-0.0660096	-0.648197	0.516178	-0.65 to 0.52	0.82405	0.0531038	-0.541647	0.647855	-0.54 to 0.65	0.861008	-0.105571	-0.465676	0.254533	-0.47 to 0.25	0.56542	-0.0205805	-0.434826	0.393665	-0.43 to 0.39	0.922398
rs2028440	PCDH15	10	56126202	T	C	0.278074	-0.429896	-0.824176	-0.0356156	-0.82 to -0.04	0.0326145	-0.633133	-1.13683	-0.129432	-1.14 to -0.13	0.0137837	-0.511799	-0.991862	-0.0317354	-0.99 to -0.03	0.0366734	-0.401627	-0.912609	0.109355	-0.91 to 0.11	0.12336	-0.389782	-0.911535	0.131971	-0.91 to 0.13	0.143043	-0.114607	-0.433818	0.204603	-0.43 to 0.2	0.481472	-0.150656	-0.517572	0.21626	-0.52 to 0.22	0.420803
rs2032252	DYM	18	46720761	T	C	0.186503	-0.0085432	-0.455211	0.438125	-0.46 to 0.44	0.970081	-0.0521748	-0.623112	0.518762	-0.62 to 0.52	0.857778	-0.166585	-0.710152	0.376982	-0.71 to 0.38	0.547875	-0.0787669	-0.657153	0.499619	-0.66 to 0.5	0.789429	0.022336	-0.568589	0.613261	-0.57 to 0.61	0.940913	0.0569638	-0.302633	0.416561	-0.3 to 0.42	0.756106	0.132643	-0.280983	0.546269	-0.28 to 0.55	0.52951
rs2043995	PCDH15	10	56019194	G	T	0.266776	-0.0258475	-0.426158	0.374463	-0.43 to 0.37	0.899242	-0.172514	-0.684844	0.339816	-0.68 to 0.34	0.509078	-0.0673671	-0.55488	0.420146	-0.55 to 0.42	0.786408	0.12822	-0.390316	0.646756	-0.39 to 0.65	0.627758	0.0798064	-0.450184	0.609797	-0.45 to 0.61	0.767777	0.0021748	-0.320524	0.324873	-0.32 to 0.32	0.989457	-0.254817	-0.625873	0.116239	-0.63 to 0.12	0.17822
rs2044002	PCDH15	10	56038831	G	A	0.425493	-0.256672	-0.608816	0.0954725	-0.61 to 0.1	0.153023	-0.519686	-0.969216	-0.0701566	-0.97 to -0.07	0.0234851	-0.260035	-0.688457	0.168388	-0.69 to 0.17	0.234042	-0.153357	-0.609698	0.302984	-0.61 to 0.3	0.509916	-0.080248	-0.546801	0.386305	-0.55 to 0.39	0.735899	-0.0906005	-0.376629	0.195428	-0.38 to 0.2	0.534567	-0.184158	-0.513118	0.144802	-0.51 to 0.14	0.272411
rs2046244	CTIF	18	46291957	G	A	0.246519	0.18685	-0.212745	0.586444	-0.21 to 0.59	0.35922	0.200133	-0.310406	0.710672	-0.31 to 0.71	0.442099	0.0063942	-0.480191	0.49298	-0.48 to 0.49	0.979441	0.165651	-0.35177	0.683073	-0.35 to 0.68	0.530153	0.209832	-0.31891	0.738573	-0.32 to 0.74	0.436476	-0.178714	-0.50413	0.146701	-0.5 to 0.15	0.28162	-0.184904	-0.559228	0.189419	-0.56 to 0.19	0.332817
rs2078131	CTIF	18	46361007	G	A	0.206691	-0.0534403	-0.473596	0.366716	-0.47 to 0.37	0.803036	-0.0253331	-0.562298	0.511632	-0.56 to 0.51	0.926288	-0.127077	-0.63825	0.384095	-0.64 to 0.38	0.625913	-0.14065	-0.684399	0.403099	-0.68 to 0.4	0.611996	-0.178763	-0.734697	0.377171	-0.73 to 0.38	0.528346	0.339526	-0.0051817	0.684233	-0.01 to 0.68	0.0535419	0.166915	-0.229766	0.563596	-0.23 to 0.56	0.409382
rs2078286	DYM	18	46878862	G	A	0.418886	-0.0381908	-0.390854	0.314472	-0.39 to 0.31	0.831826	-0.0964126	-0.54649	0.353664	-0.55 to 0.35	0.674441	-0.0390658	-0.468124	0.389992	-0.47 to 0.39	0.858293	-0.0546911	-0.511452	0.40207	-0.51 to 0.4	0.814363	0.117802	-0.348622	0.584227	-0.35 to 0.58	0.620416	0.0654303	-0.218061	0.348922	-0.22 to 0.35	0.650884	-0.0404701	-0.366623	0.285683	-0.37 to 0.29	0.807777
rs2093707	LCP1/PLS2	13	46714885	C	A	0.488748	0.220698	-0.125753	0.567149	-0.13 to 0.57	0.211689	0.211728	-0.231325	0.654782	-0.23 to 0.65	0.348751	0.127424	-0.294429	0.549277	-0.29 to 0.55	0.553647	0.359061	-0.0893285	0.80745	-0.09 to 0.81	0.116463	0.294936	-0.163009	0.752881	-0.16 to 0.75	0.206702	0.252137	-0.0308024	0.535076	-0.03 to 0.54	0.0806834	0.133384	-0.192146	0.458915	-0.19 to 0.46	0.421771
rs2135720	PCDH15	10	55755491	C	T	0.195866	0.265972	-0.173948	0.705893	-0.17 to 0.71	0.235871	0.0515231	-0.510968	0.614014	-0.51 to 0.61	0.857449	0.254684	-0.280805	0.790174	-0.28 to 0.79	0.351049	0.369183	-0.200446	0.938812	-0.2 to 0.94	0.203849	0.0840952	-0.498005	0.666195	-0.5 to 0.67	0.776948	0.102697	-0.25513	0.460525	-0.26 to 0.46	0.573626	-0.0362686	-0.447955	0.375417	-0.45 to 0.38	0.862858
rs2146878	LCP1/PLS2	13	46724113	A	G	0.248362	-0.0188377	-0.416263	0.378588	-0.42 to 0.38	0.925944	0.0122642	-0.495303	0.519832	-0.5 to 0.52	0.962208	0.0210195	-0.462685	0.504724	-0.46 to 0.5	0.93209	0.0059294	-0.508563	0.520421	-0.51 to 0.52	0.981969	-0.169691	-0.694219	0.354837	-0.69 to 0.35	0.525839	-0.0248994	-0.348442	0.298643	-0.35 to 0.3	0.880058	0.0594621	-0.312766	0.43169	-0.31 to 0.43	0.754115
rs2146880	LCP1/PLS2	13	46706598	C	A	0.450491	0.185925	-0.163298	0.535148	-0.16 to 0.54	0.296547	0.293539	-0.152751	0.739828	-0.15 to 0.74	0.197219	0.0704688	-0.354685	0.495622	-0.35 to 0.5	0.74516	0.296602	-0.155551	0.748754	-0.16 to 0.75	0.198417	0.191665	-0.27017	0.6535	-0.27 to 0.65	0.415788	0.261108	-0.0232331	0.545449	-0.02 to 0.55	0.0718716	0.069595	-0.257563	0.396753	-0.26 to 0.4	0.67661
rs2151077	PCDH15	10	56194868	A	C	0.482985	-0.284673	-0.635197	0.0658523	-0.64 to 0.07	0.111377	-0.501629	-0.94926	-0.0539972	-0.95 to -0.05	0.028085	-0.402397	-0.828732	0.0239374	-0.83 to 0.02	0.0643102	-0.146886	-0.60101	0.307238	-0.6 to 0.31	0.525919	-0.0627754	-0.526851	0.4013	-0.53 to 0.4	0.790809	-0.0927482	-0.378479	0.192983	-0.38 to 0.19	0.524495	-0.205943	-0.534689	0.122803	-0.53 to 0.12	0.219403
rs2154267	PCDH15	10	56356273	A	G	0.0184275	0.534027	-0.746766	1.81482	-0.75 to 1.81	0.413608	0.354109	-1.28341	1.99163	-1.28 to 1.99	0.671531	0.280664	-1.27877	1.8401	-1.28 to 1.84	0.724141	0.918448	-0.738508	2.5754	-0.74 to 2.58	0.277125	0.765542	-0.92898	2.46006	-0.93 to 2.46	0.375709	0.0745601	-0.974102	1.12322	-0.97 to 1.12	0.889127	-0.491853	-1.69808	0.714375	-1.7 to 0.71	0.424022
rs2156499	C18orf32	18	47007234	G	A	0.263126	-0.193152	-0.583314	0.197009	-0.58 to 0.2	0.331708	-0.147893	-0.646777	0.350992	-0.65 to 0.35	0.561036	-0.304144	-0.778788	0.1705	-0.78 to 0.17	0.209007	-0.0160022	-0.521405	0.489401	-0.52 to 0.49	0.950492	-0.0342035	-0.549837	0.48143	-0.55 to 0.48	0.896505	-0.231784	-0.551259	0.0876913	-0.55 to 0.09	0.154953	-0.0746849	-0.442592	0.293223	-0.44 to 0.29	0.690613
rs2166631	CDH23	10	73472882	C	T	0.224795	-0.0903865	-0.497136	0.316363	-0.5 to 0.32	0.663015	-0.139767	-0.659066	0.379532	-0.66 to 0.38	0.597657	-0.0720065	-0.566035	0.422022	-0.57 to 0.42	0.775017	0.0094336	-0.516917	0.535784	-0.52 to 0.54	0.971963	0.162213	-0.375717	0.700143	-0.38 to 0.7	0.554312	-0.0573869	-0.389634	0.27486	-0.39 to 0.27	0.734863	-0.211988	-0.594473	0.170497	-0.59 to 0.17	0.277219
rs2166670	DYM	18	46684910	G	A	0.269734	-0.0533597	-0.445899	0.339179	-0.45 to 0.34	0.789805	-0.134772	-0.636496	0.366952	-0.64 to 0.37	0.598376	-0.134084	-0.611796	0.343628	-0.61 to 0.34	0.582053	-0.0490261	-0.557335	0.459283	-0.56 to 0.46	0.849987	-0.0736615	-0.592975	0.445653	-0.59 to 0.45	0.780896	-0.0227549	-0.340782	0.295272	-0.34 to 0.3	0.888429	-0.0940314	-0.45992	0.271857	-0.46 to 0.27	0.61434
rs2183975	PCDH15	10	56248138	T	C	0.054873	0.594032	-0.182523	1.37059	-0.18 to 1.37	0.133714	0.581471	-0.409976	1.57292	-0.41 to 1.57	0.25019	0.539034	-0.40621	1.48428	-0.41 to 1.48	0.263532	0.61353	-0.392139	1.6192	-0.39 to 1.62	0.231653	0.824689	-0.202617	1.852	-0.2 to 1.85	0.115559	-0.249206	-0.869653	0.371241	-0.87 to 0.37	0.430993	-0.045108	-0.757806	0.66759	-0.76 to 0.67	0.901237
rs2209092	LCP1/PLS2	13	46747184	A	G	0.220691	0.109272	-0.311548	0.530093	-0.31 to 0.53	0.610622	0.0498543	-0.487731	0.58744	-0.49 to 0.59	0.855695	0.108197	-0.404442	0.620836	-0.4 to 0.62	0.678966	0.155185	-0.389084	0.699453	-0.39 to 0.7	0.57609	0.270354	-0.284045	0.824753	-0.28 to 0.82	0.338989	-0.0050181	-0.341548	0.331512	-0.34 to 0.33	0.976675	0.0352485	-0.352232	0.422729	-0.35 to 0.42	0.858436
rs2209093	LCP1/PLS2	13	46747129	T	C	0.169259	0.0793471	-0.390234	0.548929	-0.39 to 0.55	0.740379	-0.0568834	-0.657173	0.543406	-0.66 to 0.54	0.852584	0.14364	-0.427821	0.715101	-0.43 to 0.72	0.62209	0.173765	-0.43426	0.781791	-0.43 to 0.78	0.575206	0.310665	-0.310387	0.931717	-0.31 to 0.93	0.326689	0.034795	-0.340047	0.409637	-0.34 to 0.41	0.855577	0.0708242	-0.360426	0.502074	-0.36 to 0.5	0.747445
rs2221567	PCDH15	10	55825695	G	T	0.46187	0.0548681	-0.293451	0.403187	-0.29 to 0.4	0.7574	0.225975	-0.21967	0.67162	-0.22 to 0.67	0.320109	-0.0268471	-0.450643	0.396949	-0.45 to 0.4	0.901136	-0.0830663	-0.533633	0.3675	-0.53 to 0.37	0.71771	-0.0199033	-0.480818	0.441011	-0.48 to 0.44	0.932516	0.27829	-0.0051859	0.561766	-0.01 to 0.56	0.0543375	0.201577	-0.124655	0.527809	-0.12 to 0.53	0.225762
rs2276200	DYM	18	46784633	G	A	0.0484663	-0.109054	-0.90614	0.688032	-0.91 to 0.69	0.788474	0.109491	-0.909371	1.12835	-0.91 to 1.13	0.833095	0.0915111	-0.878597	1.06162	-0.88 to 1.06	0.853244	-0.505282	-1.5372	0.526637	-1.54 to 0.53	0.337013	-0.588065	-1.64226	0.466128	-1.64 to 0.47	0.274074	-0.253765	-0.900101	0.392572	-0.9 to 0.39	0.44143	-0.648411	-1.39162	0.094793	-1.39 to 0.09	0.0872399
rs2292382	MYO5B	18	47624937	G	T	0.115542	-0.341116	-0.890343	0.20811	-0.89 to 0.21	0.223339	-0.367308	-1.06942	0.334808	-1.07 to 0.33	0.305017	-0.368268	-1.03676	0.300229	-1.04 to 0.3	0.280091	-0.229277	-0.940688	0.482134	-0.94 to 0.48	0.527412	-0.237391	-0.96421	0.489428	-0.96 to 0.49	0.521876	0.285306	-0.157194	0.727805	-0.16 to 0.73	0.20623	0.301703	-0.207419	0.810824	-0.21 to 0.81	0.245332
rs2296119	LCP1/PLS2	13	46729259	C	T	0.165437	0.0661059	-0.405421	0.537633	-0.41 to 0.54	0.783379	-0.0200065	-0.621863	0.58185	-0.62 to 0.58	0.948026	0.0619581	-0.511532	0.635449	-0.51 to 0.64	0.832218	0.162767	-0.447665	0.773199	-0.45 to 0.77	0.601069	0.250979	-0.372372	0.87433	-0.37 to 0.87	0.429829	0.0860848	-0.293857	0.466026	-0.29 to 0.47	0.656865	0.0620936	-0.375129	0.499316	-0.38 to 0.5	0.780659
rs2298624	MYO5B	18	47429022	C	T	0.144613	0.150354	-0.357148	0.657856	-0.36 to 0.66	0.56128	0.446445	-0.202566	1.09546	-0.2 to 1.1	0.177465	-0.122696	-0.740744	0.495352	-0.74 to 0.5	0.697061	-0.0560392	-0.712671	0.600593	-0.71 to 0.6	0.867089	0.158139	-0.513021	0.8293	-0.51 to 0.83	0.644055	-0.0977593	-0.503297	0.307779	-0.5 to 0.31	0.636464	-0.149523	-0.616488	0.317442	-0.62 to 0.32	0.53013
rs2298629	ACAA2	18	47318079	T	G	0.0419223	0.477059	-0.390055	1.34417	-0.39 to 1.34	0.28072	0.388824	-0.71975	1.4974	-0.72 to 1.5	0.491605	0.568687	-0.486654	1.62403	-0.49 to 1.62	0.290717	0.615749	-0.507092	1.73859	-0.51 to 1.74	0.282282	-0.15001	-1.29751	0.997494	-1.3 to 1	0.797679	-0.325463	-1.03002	0.379093	-1.03 to 0.38	0.36511	-0.42048	-1.23096	0.390002	-1.23 to 0.39	0.309092
rs2298630	ACAA2	18	47321836	C	T	0.227142	-0.0279172	-0.441298	0.385463	-0.44 to 0.39	0.894642	-0.0019325	-0.531041	0.527176	-0.53 to 0.53	0.994286	-0.0227155	-0.525982	0.480551	-0.53 to 0.48	0.92947	0.0849202	-0.450301	0.620142	-0.45 to 0.62	0.755699	-0.313882	-0.86088	0.233117	-0.86 to 0.23	0.260558	-0.121434	-0.455028	0.212159	-0.46 to 0.21	0.475407	-0.123252	-0.506438	0.259935	-0.51 to 0.26	0.528272
rs2303877	XIRP2	2	167976035	C	T	0.0311093	-0.548651	-1.56465	0.467343	-1.56 to 0.47	0.28969	-1.31392	-2.61158	-0.0162564	-2.61 to -0.02	0.0472011	-0.41339	-1.65016	0.82338	-1.65 to 0.82	0.512196	-0.528571	-1.84436	0.787219	-1.84 to 0.79	0.430878	0.394822	-0.949372	1.73902	-0.95 to 1.74	0.564639	0.463187	-0.354571	1.28094	-0.35 to 1.28	0.266807	0.324142	-0.616909	1.26519	-0.62 to 1.27	0.499459
rs2306514	CTIF	18	46146221	A	G	0.335174	-0.0265151	-0.393539	0.340509	-0.39 to 0.34	0.887342	-0.12731	-0.596416	0.341795	-0.6 to 0.34	0.594607	0.0005105	-0.446181	0.447202	-0.45 to 0.45	0.998212	-0.0358191	-0.511084	0.439445	-0.51 to 0.44	0.882506	-0.292146	-0.777524	0.193232	-0.78 to 0.19	0.237967	-0.0817931	-0.38189	0.218303	-0.38 to 0.22	0.593067	0.0217261	-0.323226	0.366678	-0.32 to 0.37	0.901717
rs2337069	CTIF	18	46120940	C	T	0.216919	-0.225953	-0.652175	0.20027	-0.65 to 0.2	0.298608	-0.223682	-0.76843	0.321067	-0.77 to 0.32	0.420739	-0.168517	-0.687262	0.350228	-0.69 to 0.35	0.524123	-0.219242	-0.771205	0.332722	-0.77 to 0.33	0.43607	-0.479438	-1.04298	0.0841026	-1.04 to 0.08	0.0953751	0.297966	-0.0454096	0.641341	-0.05 to 0.64	0.0889549	0.578354	0.18368	0.973028	0.18 to 0.97	0.0040942
rs2337110	CTIF	18	46340690	C	T	0.15602	0.260385	-0.227068	0.747838	-0.23 to 0.75	0.294936	0.516661	-0.106033	1.13935	-0.11 to 1.14	0.103846	0.266942	-0.326177	0.860061	-0.33 to 0.86	0.377518	0.206608	-0.424669	0.837884	-0.42 to 0.84	0.521024	0.224855	-0.420112	0.869822	-0.42 to 0.87	0.494217	0.121617	-0.26378	0.507015	-0.26 to 0.51	0.536105	0.175914	-0.267225	0.619052	-0.27 to 0.62	0.436384
rs2337210	DYM	18	46668221	G	A	0.160802	0.138695	-0.325413	0.602804	-0.33 to 0.6	0.557875	0.204374	-0.388783	0.797532	-0.39 to 0.8	0.499279	0.206056	-0.358756	0.770868	-0.36 to 0.77	0.474386	0.449981	-0.150556	1.05052	-0.15 to 1.05	0.141851	0.222906	-0.391057	0.836868	-0.39 to 0.84	0.476521	0.057764	-0.324074	0.439602	-0.32 to 0.44	0.766759	-0.0369665	-0.476012	0.402079	-0.48 to 0.4	0.868874
rs2384340	PCDH15	10	55700973	C	T	0.31621	-0.195572	-0.573412	0.182269	-0.57 to 0.18	0.310166	-0.210064	-0.693054	0.272926	-0.69 to 0.27	0.393772	-0.194999	-0.654817	0.264819	-0.65 to 0.26	0.40567	-0.105911	-0.595439	0.383617	-0.6 to 0.38	0.671378	-0.123444	-0.623569	0.376682	-0.62 to 0.38	0.628381	-0.190474	-0.495626	0.114679	-0.5 to 0.11	0.221069	-0.317474	-0.668464	0.0335164	-0.67 to 0.03	0.0762397
rs2384343	PCDH15	10	55714355	T	C	0.351714	-0.191315	-0.557069	0.174439	-0.56 to 0.17	0.305083	-0.129421	-0.596936	0.338093	-0.6 to 0.34	0.587241	-0.174866	-0.62107	0.271339	-0.62 to 0.27	0.442223	-0.200296	-0.674523	0.27393	-0.67 to 0.27	0.407569	-0.269521	-0.754245	0.215204	-0.75 to 0.22	0.275627	-0.237527	-0.534444	0.0593912	-0.53 to 0.06	0.116847	-0.223841	-0.565994	0.118311	-0.57 to 0.12	0.199656
rs2384414	PCDH15	10	55964008	G	A	0.255901	0.110242	-0.296346	0.516831	-0.3 to 0.52	0.594944	-0.204452	-0.724921	0.316017	-0.72 to 0.32	0.441144	0.220712	-0.274682	0.716106	-0.27 to 0.72	0.382342	0.368873	-0.156742	0.894488	-0.16 to 0.89	0.168865	0.257851	-0.27929	0.794993	-0.28 to 0.79	0.346575	0.234134	-0.092655	0.560923	-0.09 to 0.56	0.160162	-0.263537	-0.639203	0.112129	-0.64 to 0.11	0.169059
rs2384454	PCDH15	10	56123088	T	G	0.495649	-0.469656	-0.820623	-0.118689	-0.82 to -0.12	0.0087498	-0.741137	-1.18782	-0.29445	-1.19 to -0.29	0.0011584	-0.572374	-0.998622	-0.146127	-1 to -0.15	0.0085193	-0.382565	-0.837201	0.0720703	-0.84 to 0.07	0.0990412	-0.342029	-0.806304	0.122246	-0.81 to 0.12	0.14867	-0.0608646	-0.346616	0.224887	-0.35 to 0.22	0.676218	-0.123314	-0.451982	0.205354	-0.45 to 0.21	0.461962
rs2384533	PCDH15	10	56547552	T	C	0.43807	-0.0733403	-0.426066	0.279386	-0.43 to 0.28	0.683472	-0.162516	-0.612579	0.287546	-0.61 to 0.29	0.478906	-0.157949	-0.587592	0.271694	-0.59 to 0.27	0.47099	-0.141497	-0.597456	0.314463	-0.6 to 0.31	0.542842	0.178279	-0.287409	0.643967	-0.29 to 0.64	0.45285	0.330987	0.0464597	0.615514	0.05 to 0.62	0.0226269	0.19313	-0.134587	0.520848	-0.13 to 0.52	0.247947
rs2457965	MYO5B	18	47643188	C	A	0.303476	0.12273	-0.258418	0.503878	-0.26 to 0.5	0.527776	-0.292586	-0.779648	0.194475	-0.78 to 0.19	0.238885	0.316021	-0.147682	0.779725	-0.15 to 0.78	0.18151	0.317535	-0.175859	0.810929	-0.18 to 0.81	0.207033	0.333823	-0.170245	0.837891	-0.17 to 0.84	0.194156	-0.202819	-0.511559	0.105921	-0.51 to 0.11	0.197801	-0.246851	-0.602014	0.108313	-0.6 to 0.11	0.173033
rs2469478	MYO5B	18	47651537	T	C	0.126023	-0.178008	-0.703081	0.347065	-0.7 to 0.35	0.5062	-0.125917	-0.797124	0.54529	-0.8 to 0.55	0.71297	-0.216921	-0.855952	0.42211	-0.86 to 0.42	0.505652	-0.431241	-1.11096	0.248477	-1.11 to 0.25	0.213547	-0.408261	-1.1025	0.285973	-1.1 to 0.29	0.248911	0.331257	-0.0936502	0.756165	-0.09 to 0.76	0.126457	0.213612	-0.274862	0.702085	-0.27 to 0.7	0.391237
rs2482814	PCDH15	10	56304174	C	T	0.151943	-0.142796	-0.630934	0.345341	-0.63 to 0.35	0.566219	-0.0340187	-0.658022	0.589984	-0.66 to 0.59	0.914863	-0.240788	-0.834831	0.353254	-0.83 to 0.35	0.426731	-0.406478	-1.03836	0.225401	-1.04 to 0.23	0.207236	-0.328058	-0.97373	0.317614	-0.97 to 0.32	0.319143	-0.150639	-0.541155	0.239878	-0.54 to 0.24	0.449471	0.0101446	-0.439327	0.459617	-0.44 to 0.46	0.964702
rs2593105	PCDH15	10	55667835	A	G	0.350266	-0.210298	-0.577642	0.157046	-0.58 to 0.16	0.261676	-0.281686	-0.751667	0.188296	-0.75 to 0.19	0.239952	-0.247667	-0.694198	0.198864	-0.69 to 0.2	0.276824	-0.161945	-0.638181	0.314291	-0.64 to 0.31	0.5049	-0.186952	-0.67371	0.299805	-0.67 to 0.3	0.451382	-0.156681	-0.454041	0.140679	-0.45 to 0.14	0.301597	-0.207315	-0.54854	0.133911	-0.55 to 0.13	0.233617
rs2593122	PCDH15	10	55657020	C	T	0.350123	-0.198204	-0.565747	0.169339	-0.57 to 0.17	0.290357	-0.276725	-0.747216	0.193767	-0.75 to 0.19	0.248841	-0.229448	-0.677037	0.218141	-0.68 to 0.22	0.314836	-0.156886	-0.632889	0.319116	-0.63 to 0.32	0.518092	-0.190662	-0.677277	0.295953	-0.68 to 0.3	0.442321	-0.172293	-0.468934	0.124348	-0.47 to 0.12	0.254839	-0.207263	-0.548776	0.134249	-0.55 to 0.13	0.234125
rs2610890	PCDH15	10	55745390	A	G	0.442008	0.0137866	-0.342892	0.370466	-0.34 to 0.37	0.93958	0.101482	-0.355632	0.558596	-0.36 to 0.56	0.663315	0.0189778	-0.415141	0.453096	-0.42 to 0.45	0.931684	-0.152523	-0.614509	0.309463	-0.61 to 0.31	0.517388	0.122173	-0.350629	0.594975	-0.35 to 0.59	0.612362	0.160919	-0.128487	0.450324	-0.13 to 0.45	0.275668	0.174388	-0.158881	0.507656	-0.16 to 0.51	0.304949
rs2610895	PCDH15	10	55736655	C	T	0.464169	0.0170776	-0.33806	0.372215	-0.34 to 0.37	0.924872	0.148897	-0.304997	0.602792	-0.3 to 0.6	0.520059	-0.0110269	-0.44325	0.421196	-0.44 to 0.42	0.960099	-0.152876	-0.612696	0.306944	-0.61 to 0.31	0.514446	0.0297309	-0.440102	0.499564	-0.44 to 0.5	0.901243	0.15917	-0.129123	0.447463	-0.13 to 0.45	0.279066	0.2816	-0.0501565	0.613357	-0.05 to 0.61	0.0961457
rs2610919	PCDH15	10	55717918	A	G	0.31636	-0.206608	-0.583513	0.170297	-0.58 to 0.17	0.28247	-0.233271	-0.715073	0.248531	-0.72 to 0.25	0.342457	-0.215852	-0.674604	0.242901	-0.67 to 0.24	0.356229	-0.115252	-0.603437	0.372932	-0.6 to 0.37	0.643405	-0.128879	-0.627633	0.369874	-0.63 to 0.37	0.61236	-0.189133	-0.493544	0.115279	-0.49 to 0.12	0.223211	-0.314804	-0.664975	0.0353675	-0.66 to 0.04	0.0780455
rs2660178	PCDH15	10	55766507	G	A	0.338011	-0.254388	-0.626709	0.117932	-0.63 to 0.12	0.1804	-0.255439	-0.732903	0.222026	-0.73 to 0.22	0.294199	-0.216279	-0.668762	0.236204	-0.67 to 0.24	0.34865	-0.151305	-0.633932	0.331322	-0.63 to 0.33	0.538722	-0.1446	-0.639133	0.349934	-0.64 to 0.35	0.566399	-0.28113	-0.583492	0.021233	-0.58 to 0.02	0.0683902	-0.297013	-0.645319	0.0512923	-0.65 to 0.05	0.0946192
rs2660181	PCDH15	10	55745211	T	G	0.46544	-0.0064549	-0.36097	0.34806	-0.36 to 0.35	0.971517	0.130257	-0.322854	0.583368	-0.32 to 0.58	0.572954	-0.0245053	-0.455969	0.406959	-0.46 to 0.41	0.911319	-0.174455	-0.633452	0.284543	-0.63 to 0.28	0.456108	0.0012079	-0.467803	0.470219	-0.47 to 0.47	0.99597	0.155075	-0.132795	0.442945	-0.13 to 0.44	0.29091	0.27927	-0.0519799	0.610521	-0.05 to 0.61	0.0984131
rs2660183	PCDH15	10	55725234	A	C	0.321429	-0.148188	-0.518967	0.222591	-0.52 to 0.22	0.433228	-0.0804301	-0.554385	0.393525	-0.55 to 0.39	0.739304	-0.151923	-0.603189	0.299342	-0.6 to 0.3	0.509157	-0.153157	-0.63323	0.326916	-0.63 to 0.33	0.531592	-0.224793	-0.715052	0.265466	-0.72 to 0.27	0.368624	-0.211107	-0.510548	0.0883342	-0.51 to 0.09	0.166954	-0.158541	-0.50305	0.185968	-0.5 to 0.19	0.366924
rs2660195	PCDH15	10	55739319	C	T	0.233224	0.19102	-0.222983	0.605023	-0.22 to 0.61	0.365626	0.0938967	-0.435813	0.623606	-0.44 to 0.62	0.72814	0.185204	-0.31884	0.689248	-0.32 to 0.69	0.471225	0.204525	-0.331848	0.740898	-0.33 to 0.74	0.454646	-0.138717	-0.687064	0.40963	-0.69 to 0.41	0.61985	0.0456226	-0.290836	0.382081	-0.29 to 0.38	0.790341	0.114366	-0.272966	0.501698	-0.27 to 0.5	0.562643
rs2795930	PCDH15	10	56104585	T	C	0.242226	-0.0921303	-0.502672	0.318411	-0.5 to 0.32	0.659896	-0.0965801	-0.62174	0.42858	-0.62 to 0.43	0.718375	-0.120102	-0.619832	0.379628	-0.62 to 0.38	0.637443	-0.152746	-0.684482	0.37899	-0.68 to 0.38	0.573238	0.0165345	-0.527052	0.560121	-0.53 to 0.56	0.952436	-0.0359149	-0.367617	0.295788	-0.37 to 0.3	0.831875	0.0555791	-0.325978	0.437136	-0.33 to 0.44	0.775179
rs2852095	MYO5B	18	47580051	A	G	0.322964	0.201007	-0.172451	0.574466	-0.17 to 0.57	0.291285	0.320691	-0.156719	0.798101	-0.16 to 0.8	0.187856	0.241741	-0.212638	0.69612	-0.21 to 0.7	0.296883	0.114178	-0.369646	0.598002	-0.37 to 0.6	0.643536	0.166881	-0.327385	0.661146	-0.33 to 0.66	0.507934	0.161459	-0.14252	0.465438	-0.14 to 0.47	0.297719	0.186459	-0.163296	0.536214	-0.16 to 0.54	0.295938
rs2852100	MYO5B	18	47591368	C	T	0.292333	0.372184	-0.0224056	0.766775	-0.02 to 0.77	0.0644895	0.273581	-0.231239	0.778401	-0.23 to 0.78	0.287977	0.475948	-0.004282	0.956177	0 to 0.96	0.0520759	0.324587	-0.186618	0.835792	-0.19 to 0.84	0.213183	0.346628	-0.175897	0.869154	-0.18 to 0.87	0.193407	0.0380751	-0.282699	0.358849	-0.28 to 0.36	0.815968	-0.0256903	-0.394742	0.343362	-0.39 to 0.34	0.891434
rs2891522	PCDH15	10	56212367	G	A	0.490309	-0.0626945	-0.415268	0.289879	-0.42 to 0.29	0.727316	-0.021765	-0.472462	0.428932	-0.47 to 0.43	0.924553	-0.0146522	-0.444046	0.414741	-0.44 to 0.41	0.946649	-0.0205824	-0.476793	0.435629	-0.48 to 0.44	0.929501	0.0420188	-0.424299	0.508336	-0.42 to 0.51	0.859744	0.0390695	-0.246584	0.324723	-0.25 to 0.32	0.788565	-0.0985727	-0.426739	0.229594	-0.43 to 0.23	0.555903
rs2891523	PCDH15	10	56185901	C	T	0.483217	-0.283191	-0.633224	0.0668414	-0.63 to 0.07	0.112744	-0.49776	-0.944828	-0.050693	-0.94 to -0.05	0.0291146	-0.398369	-0.824222	0.0274841	-0.82 to 0.03	0.0667149	-0.140545	-0.594073	0.312982	-0.59 to 0.31	0.543407	-0.061937	-0.52533	0.401456	-0.53 to 0.4	0.793242	-0.106266	-0.391576	0.179043	-0.39 to 0.18	0.465233	-0.21217	-0.54035	0.116011	-0.54 to 0.12	0.205006
rs2921923	PCDH15	10	55662089	A	G	0.451514	-0.233746	-0.582337	0.114844	-0.58 to 0.11	0.188636	-0.228352	-0.674016	0.217312	-0.67 to 0.22	0.315067	-0.169788	-0.594171	0.254595	-0.59 to 0.25	0.432751	-0.211904	-0.663407	0.239599	-0.66 to 0.24	0.357445	-0.330361	-0.791504	0.13078	-0.79 to 0.13	0.160178	-0.330156	-0.612803	-0.0475083	-0.61 to -0.05	0.0220754	-0.276863	-0.602243	0.0485172	-0.6 to 0.05	0.0953359
rs299704	CTIF	18	46147078	G	A	0.203861	-0.0322492	-0.478811	0.414313	-0.48 to 0.41	0.887382	-0.0866122	-0.655338	0.482114	-0.66 to 0.48	0.765211	0.0810268	-0.462842	0.624896	-0.46 to 0.62	0.770168	0.113863	-0.465605	0.693331	-0.47 to 0.69	0.699996	-0.0686778	-0.65891	0.521555	-0.66 to 0.52	0.819508	0.212943	-0.151421	0.577307	-0.15 to 0.58	0.251894	0.321473	-0.0976555	0.740602	-0.1 to 0.74	0.132696
rs299709	CTIF	18	46153595	G	T	0.129402	-0.060361	-0.585264	0.464541	-0.59 to 0.46	0.821589	-0.0632518	-0.734071	0.607568	-0.73 to 0.61	0.853306	0.0339857	-0.604645	0.672617	-0.6 to 0.67	0.916886	0.0932175	-0.586611	0.773046	-0.59 to 0.77	0.788017	0.0368321	-0.657771	0.731435	-0.66 to 0.73	0.917182	0.0391406	-0.390437	0.468718	-0.39 to 0.47	0.858212	0.226084	-0.267455	0.719622	-0.27 to 0.72	0.369123
rs299711	CTIF	18	46151446	T	C	0.129332	0.10383	-0.413146	0.620805	-0.41 to 0.62	0.6937	0.0020845	-0.657294	0.661463	-0.66 to 0.66	0.995054	-0.0443676	-0.673539	0.584804	-0.67 to 0.58	0.890016	-0.0688169	-0.737249	0.599615	-0.74 to 0.6	0.840003	-0.326507	-1.0082	0.35519	-1.01 to 0.36	0.347664	-0.41706	-0.836802	0.0026827	-0.84 to 0	0.0514811	-0.419965	-0.903193	0.0632624	-0.9 to 0.06	0.088467
rs299719	CTIF	18	46163972	C	T	0.201269	0.0694067	-0.355793	0.494607	-0.36 to 0.49	0.748897	-0.0155041	-0.559154	0.528146	-0.56 to 0.53	0.955402	0.128103	-0.389414	0.645621	-0.39 to 0.65	0.627394	0.286745	-0.26372	0.83721	-0.26 to 0.84	0.307082	-0.123462	-0.685921	0.438998	-0.69 to 0.44	0.666881	-0.212289	-0.563046	0.138467	-0.56 to 0.14	0.235412	-0.274762	-0.677723	0.1282	-0.68 to 0.13	0.181321
rs299728	CTIF	18	46170512	C	T	0.20409	-0.236793	-0.674331	0.200745	-0.67 to 0.2	0.288638	-0.0950052	-0.654431	0.464421	-0.65 to 0.46	0.739117	-0.469291	-1.00153	0.0629478	-1 to 0.06	0.0839236	-0.24201	-0.80865	0.32463	-0.81 to 0.32	0.402338	-0.54054	-1.11904	0.0379556	-1.12 to 0.04	0.0670273	-0.0377874	-0.391369	0.315794	-0.39 to 0.32	0.834023	-0.203661	-0.60978	0.202458	-0.61 to 0.2	0.325519
rs299729	CTIF	18	46170624	T	G	0.104908	0.108465	-0.465291	0.682222	-0.47 to 0.68	0.710857	-0.0241163	-0.757532	0.709299	-0.76 to 0.71	0.948587	0.400906	-0.297173	1.09899	-0.3 to 1.1	0.260166	0.28524	-0.457639	1.02812	-0.46 to 1.03	0.451514	0.0415812	-0.717504	0.800666	-0.72 to 0.8	0.914457	-0.147149	-0.617579	0.323282	-0.62 to 0.32	0.539686	0.0598165	-0.48141	0.601043	-0.48 to 0.6	0.828441
rs299739	CTIF	18	46199840	A	G	0.325472	-0.0041476	-0.368131	0.359836	-0.37 to 0.36	0.982173	-0.121703	-0.586697	0.343292	-0.59 to 0.34	0.607789	0.0679002	-0.375034	0.510835	-0.38 to 0.51	0.763712	0.133365	-0.337833	0.604564	-0.34 to 0.6	0.578891	-0.273443	-0.755151	0.208265	-0.76 to 0.21	0.265719	-0.0950038	-0.393347	0.20334	-0.39 to 0.2	0.532398	-0.0750722	-0.417871	0.267727	-0.42 to 0.27	0.667638
rs299740	CTIF	18	46198872	A	G	0.223587	-0.240821	-0.650979	0.169337	-0.65 to 0.17	0.249662	-0.290782	-0.815653	0.234089	-0.82 to 0.23	0.277378	-0.0707846	-0.569981	0.428412	-0.57 to 0.43	0.780966	-0.164645	-0.695831	0.36654	-0.7 to 0.37	0.543324	-0.451052	-0.993861	0.0917575	-0.99 to 0.09	0.103332	0.153764	-0.180363	0.487891	-0.18 to 0.49	0.366923	0.333909	-0.0506727	0.71849	-0.05 to 0.72	0.088777
rs299755	CTIF	18	46184529	C	T	0.106834	-0.410899	-0.974931	0.153133	-0.97 to 0.15	0.153236	-0.13434	-0.856037	0.587358	-0.86 to 0.59	0.715096	-0.639093	-1.32484	0.0466502	-1.32 to 0.05	0.0677364	-0.633282	-1.3635	0.0969384	-1.36 to 0.1	0.0891316	-0.703293	-1.44906	0.0424772	-1.45 to 0.04	0.0645391	0.158176	-0.294068	0.61042	-0.29 to 0.61	0.492868	0.162685	-0.359294	0.684664	-0.36 to 0.68	0.541145
rs357853	DYM	18	46609234	T	C	0.0918201	0.138191	-0.449341	0.725724	-0.45 to 0.73	0.644638	0.210411	-0.540569	0.961391	-0.54 to 0.96	0.582723	0.245428	-0.469585	0.960442	-0.47 to 0.96	0.500904	0.333187	-0.427509	1.09388	-0.43 to 1.09	0.390433	0.227624	-0.549636	1.00488	-0.55 to 1	0.565792	0.232049	-0.252534	0.716633	-0.25 to 0.72	0.34781	0.291533	-0.265549	0.848615	-0.27 to 0.85	0.304897
rs357854	DYM	18	46575494	T	C	0.170021	-0.171796	-0.631946	0.288354	-0.63 to 0.29	0.464117	0.0626429	-0.526771	0.652057	-0.53 to 0.65	0.834905	-0.121977	-0.683881	0.439927	-0.68 to 0.44	0.670339	0.205519	-0.390596	0.801633	-0.39 to 0.8	0.499013	-0.167756	-0.77567	0.440159	-0.78 to 0.44	0.588421	-0.0674977	-0.438215	0.303219	-0.44 to 0.3	0.721093	0.0814811	-0.342835	0.505797	-0.34 to 0.51	0.706531
rs357893	DYM	18	46577218	C	T	0.240164	-0.0011791	-0.412344	0.409986	-0.41 to 0.41	0.995513	-0.184339	-0.709048	0.340369	-0.71 to 0.34	0.490894	-0.13874	-0.639007	0.361526	-0.64 to 0.36	0.586561	-0.157223	-0.689351	0.374904	-0.69 to 0.37	0.562338	-0.0331529	-0.576963	0.510657	-0.58 to 0.51	0.90484	-0.0463761	-0.377787	0.285035	-0.38 to 0.29	0.783796	0.123831	-0.257418	0.50508	-0.26 to 0.51	0.524236
rs357894	DYM	18	46579970	T	C	0.397541	0.0565137	-0.305932	0.41896	-0.31 to 0.42	0.759788	0.02585	-0.43743	0.48913	-0.44 to 0.49	0.91287	0.0747892	-0.36639	0.515969	-0.37 to 0.52	0.739569	-0.258873	-0.728354	0.210607	-0.73 to 0.21	0.279641	-0.178739	-0.658371	0.300893	-0.66 to 0.3	0.464945	-0.0167773	-0.310617	0.277062	-0.31 to 0.28	0.910861	0.0951911	-0.242675	0.433057	-0.24 to 0.43	0.580669
rs357895	DYM	18	46580267	A	G	0.417828	0.10887	-0.248523	0.466263	-0.25 to 0.47	0.550284	0.0410029	-0.416243	0.498249	-0.42 to 0.5	0.860413	0.0808708	-0.35444	0.516182	-0.35 to 0.52	0.715633	-0.081518	-0.544832	0.381796	-0.54 to 0.38	0.730078	-0.0791639	-0.55229	0.393962	-0.55 to 0.39	0.742828	-0.0198481	-0.303979	0.264282	-0.3 to 0.26	0.891055	0.0585192	-0.266451	0.383489	-0.27 to 0.38	0.72403
rs3736242	SMAD7	18	46474746	C	T	0.242262	0.0786276	-0.320135	0.47739	-0.32 to 0.48	0.699008	-0.123001	-0.63349	0.387487	-0.63 to 0.39	0.636581	0.002963	-0.481492	0.487418	-0.48 to 0.49	0.99043	0.138975	-0.377026	0.654977	-0.38 to 0.65	0.597404	0.0761827	-0.452883	0.605248	-0.45 to 0.61	0.777659	-0.416418	-0.742165	-0.0906709	-0.74 to -0.09	0.0122494	-0.282571	-0.659255	0.0941125	-0.66 to 0.09	0.141417
rs3749004	XIRP2	2	168107491	A	G	0.0993446	-0.144709	-0.717515	0.428096	-0.72 to 0.43	0.620322	-0.0749082	-0.808441	0.658625	-0.81 to 0.66	0.841281	-0.193017	-0.890245	0.504211	-0.89 to 0.5	0.587233	0.372471	-0.369014	1.11396	-0.37 to 1.11	0.324655	0.287342	-0.470916	1.0456	-0.47 to 1.05	0.457444	0.0295104	-0.43362	0.492641	-0.43 to 0.49	0.900573	-0.0224481	-0.554277	0.509381	-0.55 to 0.51	0.934041
rs3764482	SMAD7	18	46468946	G	A	0.183995	0.103677	-0.357932	0.565286	-0.36 to 0.57	0.659629	0.318716	-0.270642	0.908074	-0.27 to 0.91	0.289003	0.305118	-0.256412	0.866649	-0.26 to 0.87	0.286706	-0.130506	-0.728442	0.467431	-0.73 to 0.47	0.668654	-0.241326	-0.852221	0.36957	-0.85 to 0.37	0.438577	0.229809	-0.140903	0.600522	-0.14 to 0.6	0.22425	0.453519	0.0272912	0.879746	0.03 to 0.88	0.0370375
rs3786180	CTIF	18	46150975	A	G	0.129278	0.101887	-0.414975	0.61875	-0.41 to 0.62	0.699084	0.0010237	-0.658147	0.660194	-0.66 to 0.66	0.99757	-0.0476538	-0.676758	0.581451	-0.68 to 0.58	0.881915	-0.0719379	-0.740267	0.596391	-0.74 to 0.6	0.832827	-0.329775	-1.01137	0.351825	-1.01 to 0.35	0.342792	-0.415956	-0.835605	0.0036922	-0.84 to 0	0.0520484	-0.41718	-0.900384	0.0660234	-0.9 to 0.07	0.0905823
rs3814895	HCN2	19	588860	T	C	0.265862	-0.194139	-0.586298	0.198019	-0.59 to 0.2	0.331713	-0.403844	-0.904818	0.0971306	-0.9 to 0.1	0.11405	-0.28484	-0.762076	0.192396	-0.76 to 0.19	0.241919	-0.194633	-0.702442	0.313177	-0.7 to 0.31	0.452322	-0.25507	-0.773895	0.263755	-0.77 to 0.26	0.335066	0.0687522	-0.25194	0.389444	-0.25 to 0.39	0.674229	0.266308	-0.102293	0.634909	-0.1 to 0.63	0.156684
rs3862688	MYO5B	18	47600270	C	T	0.150744	0.28016	-0.206209	0.766528	-0.21 to 0.77	0.258736	0.397475	-0.223452	1.0184	-0.22 to 1.02	0.209469	0.108619	-0.483781	0.701018	-0.48 to 0.7	0.719183	0.252104	-0.378032	0.88224	-0.38 to 0.88	0.432754	0.0682968	-0.575662	0.712256	-0.58 to 0.71	0.835246	0.12866	-0.265723	0.523043	-0.27 to 0.52	0.522412	0.122855	-0.32951	0.575219	-0.33 to 0.58	0.594386
rs3897890	MYO5B	18	47579851	A	G	0.158756	-0.237104	-0.716021	0.241814	-0.72 to 0.24	0.331684	-0.141034	-0.753311	0.471243	-0.75 to 0.47	0.651494	-0.284086	-0.8666	0.298428	-0.87 to 0.3	0.338953	-0.239853	-0.860072	0.380366	-0.86 to 0.38	0.44827	-0.0301181	-0.663758	0.603522	-0.66 to 0.6	0.925737	0.396555	0.0109307	0.782179	0.01 to 0.78	0.043855	0.46242	0.018815	0.906025	0.02 to 0.91	0.0410501
rs3937010	MYO5B	18	47456427	A	G	0.041752	0.206678	-0.66529	1.07865	-0.67 to 1.08	0.642082	0.0202935	-1.09396	1.13455	-1.09 to 1.13	0.97151	0.453134	-0.608429	1.5147	-0.61 to 1.51	0.402604	0.531379	-0.597591	1.66035	-0.6 to 1.66	0.356067	-0.369362	-1.52325	0.784526	-1.52 to 0.78	0.530211	-0.0909189	-0.795656	0.613818	-0.8 to 0.61	0.800302	-0.0462239	-0.856917	0.764469	-0.86 to 0.76	0.910984
rs3948117	ESPNL	2	239024180	A	G	0.161891	-0.466993	-0.939658	0.0056712	-0.94 to 0.01	0.0528099	-0.356077	-0.960191	0.248037	-0.96 to 0.25	0.24783	-0.418741	-0.994082	0.156601	-0.99 to 0.16	0.153627	-0.565901	-1.1779	0.0460989	-1.18 to 0.05	0.0699141	-0.294048	-0.919689	0.331593	-0.92 to 0.33	0.356764	0.0941733	-0.29444	0.482787	-0.29 to 0.48	0.634688	0.198809	-0.248069	0.645686	-0.25 to 0.65	0.383079
rs4007264	PCDH15	10	55876860	G	A	0.341543	0.142877	-0.218072	0.503826	-0.22 to 0.5	0.437649	0.26313	-0.199288	0.725548	-0.2 to 0.73	0.26456	0.148721	-0.290733	0.588175	-0.29 to 0.59	0.506945	0.139008	-0.329183	0.607198	-0.33 to 0.61	0.560433	-0.137574	-0.616064	0.340916	-0.62 to 0.34	0.572895	-0.290508	-0.588381	0.0073658	-0.59 to 0.01	0.0559358	-0.134467	-0.477357	0.208422	-0.48 to 0.21	0.441966
rs4078504	CTIF	18	46303400	A	C	0.312372	-0.0683792	-0.440391	0.303633	-0.44 to 0.3	0.718516	-0.259973	-0.735052	0.215106	-0.74 to 0.22	0.283303	-0.040893	-0.493622	0.411836	-0.49 to 0.41	0.859409	0.0756298	-0.405666	0.556925	-0.41 to 0.56	0.757974	0.0153192	-0.476179	0.506817	-0.48 to 0.51	0.951263	0.135395	-0.168313	0.439104	-0.17 to 0.44	0.382093	-0.138181	-0.487772	0.211411	-0.49 to 0.21	0.438361
rs4082042	PCDH15	10	55964451	A	G	0.13973	0.0453057	-0.469513	0.560125	-0.47 to 0.56	0.862987	-0.184661	-0.842919	0.473596	-0.84 to 0.47	0.582254	0.20974	-0.416644	0.836124	-0.42 to 0.84	0.511448	0.299756	-0.366612	0.966123	-0.37 to 0.97	0.377761	0.380462	-0.300714	1.06164	-0.3 to 1.06	0.27347	0.112486	-0.300625	0.525596	-0.3 to 0.53	0.593428	-0.322715	-0.798096	0.152666	-0.8 to 0.15	0.183249
rs4263013	CTIF	18	46293985	T	C	0.124949	0.1691	-0.351075	0.689274	-0.35 to 0.69	0.523833	0.245317	-0.419561	0.910194	-0.42 to 0.91	0.469381	0.360085	-0.272852	0.993022	-0.27 to 0.99	0.264661	0.285107	-0.388422	0.958636	-0.39 to 0.96	0.406531	-0.101167	-0.789399	0.587066	-0.79 to 0.59	0.773154	-0.128951	-0.550024	0.292123	-0.55 to 0.29	0.548212	-0.123859	-0.608284	0.360565	-0.61 to 0.36	0.616148
rs4349244	MYO5B	18	47706580	A	G	0.476249	-0.134255	-0.484758	0.216248	-0.48 to 0.22	0.452609	-0.195502	-0.643239	0.252234	-0.64 to 0.25	0.3919	-0.269396	-0.695633	0.156841	-0.7 to 0.16	0.215288	-0.119715	-0.572715	0.333284	-0.57 to 0.33	0.604305	-0.131124	-0.594761	0.332513	-0.59 to 0.33	0.579183	0.12748	-0.156028	0.410987	-0.16 to 0.41	0.378002	0.125387	-0.201479	0.452254	-0.2 to 0.45	0.451986
rs4404146	CTIF	18	46381448	G	T	0.268758	0.117926	-0.268611	0.504463	-0.27 to 0.5	0.549681	0.054039	-0.440948	0.549026	-0.44 to 0.55	0.83048	0.0885654	-0.382162	0.559292	-0.38 to 0.56	0.712168	-0.0201678	-0.521072	0.480736	-0.52 to 0.48	0.937069	0.173134	-0.33895	0.685218	-0.34 to 0.69	0.507353	0.394989	0.07948	0.710499	0.08 to 0.71	0.0141614	0.274363	-0.0889087	0.637635	-0.09 to 0.64	0.138733
rs4435323	DYM	18	46688227	T	G	0.493648	0.0017698	-0.354038	0.357577	-0.35 to 0.36	0.992217	0.0290467	-0.425213	0.483306	-0.43 to 0.48	0.900214	-0.0105754	-0.443531	0.42238	-0.44 to 0.42	0.961797	0.144319	-0.316328	0.604965	-0.32 to 0.6	0.538991	-0.0112046	-0.481623	0.459213	-0.48 to 0.46	0.962746	-0.12151	-0.407093	0.164072	-0.41 to 0.16	0.404167	-0.0171404	-0.345819	0.311538	-0.35 to 0.31	0.918557
rs4447073	PCDH15	10	55898144	C	T	0.253481	-0.0172796	-0.420307	0.385748	-0.42 to 0.39	0.932996	-0.0191106	-0.534285	0.496064	-0.53 to 0.5	0.94201	0.0724427	-0.417983	0.562868	-0.42 to 0.56	0.772074	0.0041042	-0.517795	0.526004	-0.52 to 0.53	0.987696	0.0795185	-0.453657	0.612694	-0.45 to 0.61	0.769934	-0.190843	-0.518447	0.13676	-0.52 to 0.14	0.253426	-0.168293	-0.545026	0.20844	-0.55 to 0.21	0.381124
rs4464148	SMAD7	18	46459032	T	C	0.299959	-0.0100367	-0.395831	0.375758	-0.4 to 0.38	0.959312	-0.181848	-0.674901	0.311206	-0.67 to 0.31	0.469557	0.0718281	-0.397643	0.541299	-0.4 to 0.54	0.764159	-0.102928	-0.602605	0.39675	-0.6 to 0.4	0.686262	-0.199971	-0.710375	0.310434	-0.71 to 0.31	0.442349	0.375322	0.0612459	0.689398	0.06 to 0.69	0.0191929	0.239227	-0.122206	0.60066	-0.12 to 0.6	0.194439
rs4478893	PCDH15	10	55635024	A	G	0.355037	-0.18542	-0.55003	0.17919	-0.55 to 0.18	0.31871	-0.222911	-0.689611	0.24379	-0.69 to 0.24	0.349006	-0.160535	-0.604544	0.283473	-0.6 to 0.28	0.478345	-0.138359	-0.610853	0.334135	-0.61 to 0.33	0.56583	-0.185852	-0.668813	0.297108	-0.67 to 0.3	0.450508	-0.187086	-0.482351	0.108179	-0.48 to 0.11	0.214174	-0.24366	-0.58344	0.09612	-0.58 to 0.1	0.159788
rs4493277	XIRP2	2	167844513	C	T	0.27418	0.123134	-0.268196	0.514463	-0.27 to 0.51	0.537234	0.150224	-0.350046	0.650493	-0.35 to 0.65	0.555975	-0.0175731	-0.493813	0.458667	-0.49 to 0.46	0.942315	0.0582856	-0.447678	0.564249	-0.45 to 0.56	0.82128	0.0521705	-0.465143	0.569484	-0.47 to 0.57	0.843231	-0.091842	-0.410542	0.226858	-0.41 to 0.23	0.572058	-0.20303	-0.569581	0.163521	-0.57 to 0.16	0.277519
rs4500815	CTIF	18	46332908	G	A	0.24068	0.0215646	-0.380321	0.42345	-0.38 to 0.42	0.916198	-0.0876584	-0.601939	0.426622	-0.6 to 0.43	0.738196	0.0572069	-0.431868	0.546282	-0.43 to 0.55	0.818578	0.046419	-0.473761	0.566599	-0.47 to 0.57	0.861086	0.0592695	-0.472937	0.591476	-0.47 to 0.59	0.827129	-0.0535862	-0.380983	0.273811	-0.38 to 0.27	0.748272	0.0659135	-0.310756	0.442583	-0.31 to 0.44	0.731518
rs4513197	MYO5B	18	47485894	C	A	0.216919	-0.23527	-0.660053	0.189511	-0.66 to 0.19	0.277504	-0.254483	-0.79738	0.288414	-0.8 to 0.29	0.358039	-0.413604	-0.930747	0.103539	-0.93 to 0.1	0.116917	-0.110292	-0.660995	0.440412	-0.66 to 0.44	0.694521	-0.0693704	-0.631918	0.493177	-0.63 to 0.49	0.808922	-0.127861	-0.472096	0.216374	-0.47 to 0.22	0.46646	0.0556733	-0.340965	0.452312	-0.34 to 0.45	0.783152
[truncated: 172 more rows]

## Sheet: ALSPAC - All SNPs Female
SNP	Gene	Chromosome	Base position	Major allele	Minor allele	Minor allele frequency	Broadband OAE Beta	95% CI (lower)	95% CI (upper)	95% CI	Broadband OAE P value	1kHz OAE Beta	95% CI (lower)	95% CI (upper)	95% CI	1kHz OAE P value	2kHz OAE Beta	95% CI (lower)	95% CI (upper)	95% CI	2kHz OAE P value	3kHz OAE Beta	95% CI (lower)	95% CI (upper)	95% CI	3kHz OAE P value	4kHz OAE Beta	95% CI (lower)	95% CI (upper)	95% CI	4kHz OAE P value	Low Frequency Beta	95% CI (lower)	95% CI (upper)	95% CI	Low Frequency P value	High Frequency Beta	95% CI (lower)	95% CI (upper)	95% CI	High Frequency P value
[truncated: 577 more rows]

[truncated: 5 more sheets: G-EAR - CTIF All, G-EAR - CTIF Male, G-EAR - CTIF Female, G-EAR - LCP1 All, G-EAR - LCP1 sex-specific]
